# Supplementary material for: γ-Selective C(sp3)–H amination via controlled migratory hydroamination
Source: Nat Commun. 2021 Sep 27;12:5657. doi: 10.1038/s41467-021-25696-z (PMC8476554; doi:10.1038/s41467-021-25696-z)
Supplement: Supplementary file 3 — Supplementary Data 1 [file 41467_2021_25696_MOESM3_ESM.cif]

 
data_A21051O_014
 
_audit_creation_method            'SHELXL-2018/3'
_shelx_SHELXL_version_number      '2018/3'
_chemical_name_systematic         ?
_chemical_name_common             ?
_chemical_melting_point           ?
_chemical_formula_moiety          'C21 H27 N3 O2'
_chemical_formula_sum
 'C21 H27 N3 O2' 
_chemical_formula_weight          353.45

loop_
 _atom_type_symbol
 _atom_type_description
 _atom_type_scat_dispersion_real
 _atom_type_scat_dispersion_imag
 _atom_type_scat_source
 'C'  'C'   0.0033   0.0016
 'International Tables Vol C Tables 4.2.6.8 and 6.1.1.4'
 'H'  'H'   0.0000   0.0000
 'International Tables Vol C Tables 4.2.6.8 and 6.1.1.4'
 'N'  'N'   0.0061   0.0033
 'International Tables Vol C Tables 4.2.6.8 and 6.1.1.4'
 'O'  'O'   0.0106   0.0060
 'International Tables Vol C Tables 4.2.6.8 and 6.1.1.4'
 
_space_group_crystal_system       monoclinic
_space_group_IT_number            14
_space_group_name_H-M_alt         'P 21/c'
_space_group_name_Hall            '-P 2ybc'
 
_shelx_space_group_comment
;
The symmetry employed for this shelxl refinement is uniquely defined
by the following loop, which should always be used as a source of
symmetry information in preference to the above space-group names.
They are only intended as comments.
;
 
loop_
 _space_group_symop_operation_xyz
 'x, y, z'
 '-x, y+1/2, -z+1/2'
 '-x, -y, -z'
 'x, -y-1/2, z-1/2'
 
_cell_length_a                    12.2984(7)
_cell_length_b                    12.3285(6)
_cell_length_c                    24.9341(13)
_cell_angle_alpha                 90
_cell_angle_beta                  100.4467(16)
_cell_angle_gamma                 90
_cell_volume                      3717.9(3)
_cell_formula_units_Z             8
_cell_measurement_temperature     173(2)
_cell_measurement_reflns_used      9789
_cell_measurement_theta_min        2.57
_cell_measurement_theta_max       26.34
 
_exptl_crystal_description        'plate'
_exptl_crystal_colour             'colourless'
_exptl_crystal_density_meas       ?
_exptl_crystal_density_method     ?
_exptl_crystal_density_diffrn     1.263          
_exptl_crystal_F_000              1520
_exptl_transmission_factor_min    ?
_exptl_transmission_factor_max    ?
_exptl_crystal_size_max           0.143
_exptl_crystal_size_mid           0.071
_exptl_crystal_size_min           0.034
_exptl_absorpt_coefficient_mu     0.082
_shelx_estimated_absorpt_T_min    0.988
_shelx_estimated_absorpt_T_max    0.997
_exptl_absorpt_correction_type    MULTI-SCAN
_exptl_absorpt_correction_T_min   0.6231
_exptl_absorpt_correction_T_max   0.7454
_exptl_absorpt_process_details    SADABS 
_exptl_absorpt_special_details    ?
_diffrn_ambient_temperature       173(2)
_diffrn_radiation_wavelength      0.71073
_diffrn_radiation_type            MoK\a
_diffrn_source                    'IμS 3.0 Microfocus'
_diffrn_measurement_device_type   'PHOTON II 14'  
_diffrn_measurement_method        'phi and omega scans' 
_diffrn_detector_area_resol_mean  ?
_diffrn_reflns_number             41225
_diffrn_reflns_av_unetI/netI      0.0666
_diffrn_reflns_av_R_equivalents   0.0888
_diffrn_reflns_limit_h_min        -13
_diffrn_reflns_limit_h_max        15
_diffrn_reflns_limit_k_min        -15
_diffrn_reflns_limit_k_max        15
_diffrn_reflns_limit_l_min        -31
_diffrn_reflns_limit_l_max        31
_diffrn_reflns_theta_min          2.571
_diffrn_reflns_theta_max          26.364
_diffrn_reflns_theta_full         25.242
_diffrn_measured_fraction_theta_max   0.994
_diffrn_measured_fraction_theta_full  0.995
_diffrn_reflns_Laue_measured_fraction_max    0.994
_diffrn_reflns_Laue_measured_fraction_full   0.995
_diffrn_reflns_point_group_measured_fraction_max   0.994
_diffrn_reflns_point_group_measured_fraction_full  0.995
_reflns_number_total              7566
_reflns_number_gt                 5243
_reflns_threshold_expression      'I > 2\s(I)'
_reflns_Friedel_coverage          0.000
_reflns_Friedel_fraction_max      .
_reflns_Friedel_fraction_full     .
 
_reflns_special_details
;
 Reflections were merged by SHELXL according to the crystal
 class for the calculation of statistics and refinement.
 
 _reflns_Friedel_fraction is defined as the number of unique
 Friedel pairs measured divided by the number that would be
 possible theoretically, ignoring centric projections and
 systematic absences.
;
 
_computing_data_collection        'Bruker APEXIII' 
_computing_cell_refinement        'Bruker APEXIII' 
_computing_data_reduction         'Bruker SAINT' 
_computing_structure_solution     SHELXS
_computing_structure_refinement   SHELXL
_computing_molecular_graphics     ORTEP
_computing_publication_material   CIFTAB
_refine_special_details           ?
_refine_ls_structure_factor_coef  Fsqd
_refine_ls_matrix_type            full
_refine_ls_weighting_scheme       calc
_refine_ls_weighting_details
'w=1/[\s^2^(Fo^2^)+(0.0354P)^2^+2.1943P] where P=(Fo^2^+2Fc^2^)/3'
_atom_sites_solution_primary      ?
_atom_sites_solution_secondary    ?
_atom_sites_solution_hydrogens    mixed
_refine_ls_hydrogen_treatment     mixed
_refine_ls_extinction_method      none
_refine_ls_extinction_coef        .
_refine_ls_number_reflns          7566
_refine_ls_number_parameters      487
_refine_ls_number_restraints      0
_refine_ls_R_factor_all           0.1034
_refine_ls_R_factor_gt            0.0654
_refine_ls_wR_factor_ref          0.1306
_refine_ls_wR_factor_gt           0.1174
_refine_ls_goodness_of_fit_ref    1.073
_refine_ls_restrained_S_all       1.073
_refine_ls_shift/su_max           0.000
_refine_ls_shift/su_mean          0.000
 
loop_
 _atom_site_label
 _atom_site_type_symbol
 _atom_site_fract_x
 _atom_site_fract_y
 _atom_site_fract_z
 _atom_site_U_iso_or_equiv
 _atom_site_adp_type
 _atom_site_occupancy
 _atom_site_site_symmetry_order  
 _atom_site_calc_flag
 _atom_site_refinement_flags_posn
 _atom_site_refinement_flags_adp
 _atom_site_refinement_flags_occupancy
 _atom_site_disorder_assembly
 _atom_site_disorder_group
N1 N 0.93408(14) 0.74120(15) 0.75583(7) 0.0276(4) Uani 1 1 d . . . . .
C2 C 0.98782(19) 0.6848(2) 0.79700(9) 0.0332(6) Uani 1 1 d . . . . .
H2 H 0.945713 0.645452 0.818848 0.040 Uiso 1 1 calc R U . . .
C3 C 1.10367(19) 0.6790(2) 0.81071(10) 0.0355(6) Uani 1 1 d . . . . .
H3 H 1.138310 0.635354 0.840320 0.043 Uiso 1 1 calc R U . . .
C4 C 1.16518(18) 0.7372(2) 0.78079(9) 0.0319(6) Uani 1 1 d . . . . .
H4 H 1.243599 0.735262 0.789757 0.038 Uiso 1 1 calc R U . . .
C5 C 1.11257(17) 0.80033(18) 0.73640(9) 0.0250(5) Uani 1 1 d . . . . .
C6 C 0.99527(17) 0.79819(17) 0.72488(9) 0.0225(5) Uani 1 1 d . . . . .
C7 C 0.93776(17) 0.85690(18) 0.67920(9) 0.0248(5) Uani 1 1 d . . . . .
C8 C 0.99637(18) 0.91654(18) 0.64767(9) 0.0287(5) Uani 1 1 d . . . . .
H8 H 0.958484 0.955736 0.617109 0.034 Uiso 1 1 calc R U . . .
C9 C 1.11229(19) 0.91964(19) 0.66055(10) 0.0318(5) Uani 1 1 d . . . . .
H9 H 1.151539 0.962438 0.638739 0.038 Uiso 1 1 calc R U . . .
C10 C 1.16998(18) 0.86344(18) 0.70319(9) 0.0298(5) Uani 1 1 d . . . . .
H10 H 1.248466 0.866441 0.710699 0.036 Uiso 1 1 calc R U . . .
N11 N 0.82210(15) 0.84517(16) 0.66872(8) 0.0295(5) Uani 1 1 d . . . . .
H11 H 0.800(2) 0.803(2) 0.6904(10) 0.035 Uiso 1 1 d . U . . .
C12 C 0.74563(18) 0.89643(19) 0.63083(9) 0.0277(5) Uani 1 1 d . . . . .
O13 O 0.77052(13) 0.96394(14) 0.59920(7) 0.0408(4) Uani 1 1 d . . . . .
C14 C 0.62584(17) 0.86675(19) 0.63257(9) 0.0260(5) Uani 1 1 d . . . . .
H14 H 0.6213(19) 0.791(2) 0.6455(9) 0.039 Uiso 1 1 d . U . . .
C15 C 0.58904(18) 0.94089(19) 0.67549(9) 0.0306(5) Uani 1 1 d . . . . .
H15A H 0.632043 0.921461 0.711722 0.037 Uiso 1 1 calc R U . . .
H15B H 0.608061 1.016624 0.667752 0.037 Uiso 1 1 calc R U . . .
C16 C 0.46644(18) 0.93627(19) 0.67849(9) 0.0310(5) Uani 1 1 d . . . . .
H16A H 0.454235 0.974999 0.711676 0.037 Uiso 1 1 calc R U . . .
H16B H 0.444740 0.859599 0.681897 0.037 Uiso 1 1 calc R U . . .
C17 C 0.39252(19) 0.98616(19) 0.62893(10) 0.0320(6) Uani 1 1 d . . . . .
H17A H 0.433558 1.045648 0.614853 0.038 Uiso 1 1 calc R U . . .
H17B H 0.327045 1.018497 0.640750 0.038 Uiso 1 1 calc R U . . .
C18 C 0.35287(18) 0.9067(2) 0.58246(10) 0.0352(6) Uani 1 1 d . . . . .
H18A H 0.327133 0.948934 0.548767 0.042 Uiso 1 1 calc R U . . .
H18B H 0.288424 0.866539 0.590984 0.042 Uiso 1 1 calc R U . . .
C19 C 0.43880(18) 0.82448(19) 0.57100(9) 0.0257(5) Uani 1 1 d . . . . .
H19 H 0.4445(19) 0.767(2) 0.6000(10) 0.039 Uiso 1 1 d . U . . .
C20 C 0.55588(17) 0.87194(18) 0.57504(9) 0.0258(5) Uani 1 1 d . . . . .
H20A H 0.594702 0.831886 0.549711 0.031 Uiso 1 1 calc R U . . .
H20B H 0.549602 0.948590 0.563043 0.031 Uiso 1 1 calc R U . . .
N21 N 0.39535(15) 0.76873(14) 0.51957(7) 0.0253(4) Uani 1 1 d . . . . .
C22 C 0.39710(19) 0.83138(19) 0.47021(9) 0.0305(5) Uani 1 1 d . . . . .
H22A H 0.474483 0.843012 0.465528 0.037 Uiso 1 1 calc R U . . .
H22B H 0.362662 0.903180 0.473203 0.037 Uiso 1 1 calc R U . . .
C23 C 0.3346(2) 0.7712(2) 0.42172(10) 0.0375(6) Uani 1 1 d . . . . .
H23A H 0.256403 0.763452 0.425781 0.045 Uiso 1 1 calc R U . . .
H23B H 0.336403 0.813807 0.388246 0.045 Uiso 1 1 calc R U . . .
O24 O 0.38024(15) 0.66622(14) 0.41610(6) 0.0406(4) Uani 1 1 d . . . . .
C25 C 0.3812(2) 0.6056(2) 0.46475(10) 0.0402(6) Uani 1 1 d . . . . .
H25A H 0.415060 0.533733 0.461113 0.048 Uiso 1 1 calc R U . . .
H25B H 0.304152 0.593643 0.469976 0.048 Uiso 1 1 calc R U . . .
C26 C 0.4448(2) 0.66312(18) 0.51404(9) 0.0316(5) Uani 1 1 d . . . . .
H26A H 0.443432 0.619319 0.547186 0.038 Uiso 1 1 calc R U . . .
H26B H 0.522864 0.672247 0.509906 0.038 Uiso 1 1 calc R U . . .
N31 N 0.55959(14) 0.28857(15) 0.23998(7) 0.0263(4) Uani 1 1 d . . . . .
C32 C 0.51352(19) 0.23151(19) 0.19716(9) 0.0314(5) Uani 1 1 d . . . . .
H32 H 0.560997 0.194596 0.177159 0.038 Uiso 1 1 calc R U . . .
C33 C 0.39919(19) 0.22159(19) 0.17914(10) 0.0328(6) Uani 1 1 d . . . . .
H33 H 0.370662 0.178258 0.148283 0.039 Uiso 1 1 calc R U . . .
C34 C 0.32972(19) 0.27545(18) 0.20683(9) 0.0303(5) Uani 1 1 d . . . . .
H34 H 0.251940 0.270071 0.195288 0.036 Uiso 1 1 calc R U . . .
C35 C 0.37380(17) 0.33929(17) 0.25275(9) 0.0237(5) Uani 1 1 d . . . . .
C36 C 0.49023(17) 0.34182(17) 0.26817(9) 0.0234(5) Uani 1 1 d . . . . .
C37 C 0.53898(17) 0.40419(18) 0.31460(9) 0.0246(5) Uani 1 1 d . . . . .
C38 C 0.47310(18) 0.46339(18) 0.34281(9) 0.0269(5) Uani 1 1 d . . . . .
H38 H 0.505340 0.505484 0.373506 0.032 Uiso 1 1 calc R U . . .
C39 C 0.35750(18) 0.46117(18) 0.32586(10) 0.0297(5) Uani 1 1 d . . . . .
H39 H 0.312720 0.503167 0.345274 0.036 Uiso 1 1 calc R U . . .
C40 C 0.30780(18) 0.40079(18) 0.28255(9) 0.0284(5) Uani 1 1 d . . . . .
H40 H 0.229522 0.399942 0.272428 0.034 Uiso 1 1 calc R U . . .
N41 N 0.65510(15) 0.39801(16) 0.32824(8) 0.0294(5) Uani 1 1 d . . . . .
H41 H 0.683(2) 0.357(2) 0.3061(10) 0.035 Uiso 1 1 d . U . . .
C42 C 0.72495(18) 0.44623(19) 0.37018(9) 0.0278(5) Uani 1 1 d . . . . .
O43 O 0.69306(13) 0.50644(14) 0.40286(7) 0.0373(4) Uani 1 1 d . . . . .
C44 C 0.84652(18) 0.4196(2) 0.37190(9) 0.0296(5) Uani 1 1 d . . . . .
H44 H 0.854(2) 0.342(2) 0.3581(10) 0.044 Uiso 1 1 d . U . . .
C45 C 0.89289(19) 0.4990(2) 0.33428(10) 0.0360(6) Uani 1 1 d . . . . .
H45A H 0.854624 0.486135 0.296340 0.043 Uiso 1 1 calc R U . . .
H45B H 0.875019 0.573810 0.344244 0.043 Uiso 1 1 calc R U . . .
C46 C 1.01711(19) 0.4915(2) 0.33593(10) 0.0367(6) Uani 1 1 d . . . . .
H46A H 1.035877 0.416086 0.327527 0.044 Uiso 1 1 calc R U . . .
H46B H 1.036923 0.538940 0.307125 0.044 Uiso 1 1 calc R U . . .
C47 C 1.08632(19) 0.52401(19) 0.39053(10) 0.0353(6) Uani 1 1 d . . . . .
H47A H 1.046478 0.582019 0.406468 0.042 Uiso 1 1 calc R U . . .
H47B H 1.156568 0.555462 0.383634 0.042 Uiso 1 1 calc R U . . .
C48 C 1.11413(19) 0.4341(2) 0.43293(10) 0.0346(6) Uani 1 1 d . . . . .
H48A H 1.141465 0.467972 0.468835 0.042 Uiso 1 1 calc R U . . .
H48B H 1.175228 0.390069 0.423400 0.042 Uiso 1 1 calc R U . . .
C49 C 1.01834(19) 0.35801(19) 0.43855(9) 0.0284(5) Uani 1 1 d . . . . .
H49 H 1.013(2) 0.302(2) 0.4090(10) 0.043 Uiso 1 1 d . U . . .
C50 C 0.90782(18) 0.4172(2) 0.43082(9) 0.0303(5) Uani 1 1 d . . . . .
H50A H 0.920811 0.492751 0.443917 0.036 Uiso 1 1 calc R U . . .
H50B H 0.860219 0.381680 0.453656 0.036 Uiso 1 1 calc R U . . .
N51 N 1.03889(16) 0.29956(17) 0.49113(8) 0.0348(5) Uani 1 1 d . . . . .
C52 C 1.1509(2) 0.2576(2) 0.50722(11) 0.0472(7) Uani 1 1 d . . . . .
H52A H 1.204434 0.318111 0.509204 0.057 Uiso 1 1 calc R U . . .
H52B H 1.166748 0.205585 0.479384 0.057 Uiso 1 1 calc R U . . .
C53 C 1.1649(3) 0.2019(3) 0.56173(13) 0.0678(10) Uani 1 1 d . . . . .
H53A H 1.241465 0.174198 0.571454 0.081 Uiso 1 1 calc R U . . .
H53B H 1.153604 0.255474 0.589791 0.081 Uiso 1 1 calc R U . . .
O54 O 1.08966(19) 0.11418(17) 0.56220(9) 0.0674(6) Uani 1 1 d . . . . .
C55 C 0.9802(3) 0.1513(3) 0.54500(12) 0.0624(9) Uani 1 1 d . . . . .
H55A H 0.961031 0.201935 0.572680 0.075 Uiso 1 1 calc R U . . .
H55B H 0.929004 0.088773 0.542509 0.075 Uiso 1 1 calc R U . . .
C56 C 0.9642(2) 0.2077(2) 0.49089(11) 0.0450(7) Uani 1 1 d . . . . .
H56A H 0.976860 0.155328 0.462549 0.054 Uiso 1 1 calc R U . . .
H56B H 0.886844 0.233475 0.481366 0.054 Uiso 1 1 calc R U . . .
 
loop_
 _atom_site_aniso_label
 _atom_site_aniso_U_11
 _atom_site_aniso_U_22
 _atom_site_aniso_U_33
 _atom_site_aniso_U_23
 _atom_site_aniso_U_13
 _atom_site_aniso_U_12
N1 0.0189(9) 0.0346(11) 0.0283(10) 0.0030(9) 0.0017(8) -0.0023(8)
C2 0.0274(13) 0.0420(15) 0.0285(13) 0.0096(11) 0.0004(10) -0.0036(11)
C3 0.0265(13) 0.0457(15) 0.0309(13) 0.0057(12) -0.0042(10) 0.0025(11)
C4 0.0172(11) 0.0430(15) 0.0337(13) -0.0027(11) -0.0002(10) 0.0019(10)
C5 0.0181(11) 0.0290(12) 0.0275(12) -0.0058(10) 0.0029(9) 0.0007(9)
C6 0.0194(11) 0.0233(11) 0.0241(11) -0.0054(9) 0.0022(9) -0.0012(9)
C7 0.0189(11) 0.0264(12) 0.0284(12) -0.0024(10) 0.0026(9) 0.0006(9)
C8 0.0252(12) 0.0282(13) 0.0326(13) 0.0028(10) 0.0046(10) 0.0021(10)
C9 0.0276(12) 0.0313(13) 0.0385(14) 0.0024(11) 0.0113(11) -0.0020(10)
C10 0.0181(11) 0.0345(13) 0.0373(14) -0.0046(11) 0.0060(10) -0.0036(10)
N11 0.0179(10) 0.0377(12) 0.0315(11) 0.0092(9) 0.0006(8) -0.0025(8)
C12 0.0242(12) 0.0296(13) 0.0278(12) 0.0008(11) 0.0008(10) 0.0009(10)
O13 0.0267(9) 0.0456(11) 0.0473(11) 0.0200(9) -0.0008(8) -0.0031(8)
C14 0.0201(11) 0.0290(13) 0.0273(12) 0.0021(10) 0.0001(9) 0.0009(9)
C15 0.0270(12) 0.0336(13) 0.0290(13) -0.0039(11) -0.0006(10) -0.0012(10)
C16 0.0340(13) 0.0314(13) 0.0292(13) -0.0107(11) 0.0096(10) -0.0015(10)
C17 0.0249(12) 0.0315(13) 0.0399(14) -0.0056(11) 0.0064(10) 0.0022(10)
C18 0.0243(12) 0.0414(15) 0.0376(14) -0.0098(12) -0.0003(11) 0.0024(11)
C19 0.0229(12) 0.0282(13) 0.0239(12) -0.0010(10) -0.0013(9) -0.0009(10)
C20 0.0234(12) 0.0253(12) 0.0281(12) -0.0014(10) 0.0028(9) -0.0001(9)
N21 0.0291(10) 0.0225(10) 0.0224(10) 0.0017(8) -0.0002(8) -0.0006(8)
C22 0.0327(13) 0.0310(13) 0.0267(13) 0.0021(10) 0.0024(10) -0.0013(10)
C23 0.0415(15) 0.0405(15) 0.0271(13) 0.0021(11) -0.0030(11) 0.0063(12)
O24 0.0543(11) 0.0410(10) 0.0249(9) -0.0039(8) 0.0028(8) 0.0047(9)
C25 0.0529(17) 0.0284(13) 0.0371(15) -0.0018(12) 0.0026(12) -0.0006(12)
C26 0.0354(14) 0.0287(13) 0.0290(13) 0.0022(11) 0.0016(10) 0.0014(10)
N31 0.0217(10) 0.0285(10) 0.0289(10) 0.0015(9) 0.0053(8) 0.0008(8)
C32 0.0322(13) 0.0322(13) 0.0309(13) -0.0028(11) 0.0091(11) 0.0014(10)
C33 0.0328(14) 0.0321(13) 0.0319(13) -0.0050(11) 0.0014(11) -0.0029(11)
C34 0.0233(12) 0.0303(13) 0.0353(14) 0.0003(11) -0.0001(10) -0.0050(10)
C35 0.0216(11) 0.0227(11) 0.0259(12) 0.0041(9) 0.0022(9) -0.0025(9)
C36 0.0217(11) 0.0231(12) 0.0249(12) 0.0050(10) 0.0028(9) -0.0005(9)
C37 0.0206(11) 0.0255(12) 0.0265(12) 0.0066(10) 0.0008(9) -0.0004(9)
C38 0.0265(12) 0.0279(12) 0.0261(12) -0.0003(10) 0.0040(9) -0.0005(10)
C39 0.0262(12) 0.0283(13) 0.0359(14) -0.0029(11) 0.0091(10) 0.0015(10)
C40 0.0163(11) 0.0309(13) 0.0380(14) 0.0020(11) 0.0047(10) -0.0036(9)
N41 0.0202(10) 0.0381(12) 0.0288(11) -0.0036(9) 0.0011(8) 0.0031(9)
C42 0.0263(12) 0.0300(13) 0.0255(12) 0.0034(11) 0.0004(10) -0.0018(10)
O43 0.0285(9) 0.0418(10) 0.0372(10) -0.0086(8) -0.0059(7) 0.0027(8)
C44 0.0238(12) 0.0362(14) 0.0271(12) 0.0021(11) 0.0002(10) -0.0019(10)
C45 0.0343(14) 0.0423(15) 0.0299(13) 0.0072(12) 0.0019(11) -0.0015(11)
C46 0.0338(14) 0.0448(15) 0.0331(14) 0.0086(12) 0.0100(11) -0.0050(12)
C47 0.0270(13) 0.0346(14) 0.0462(15) -0.0008(12) 0.0113(11) -0.0059(11)
C48 0.0286(13) 0.0424(15) 0.0325(14) 0.0002(12) 0.0045(10) 0.0018(11)
C49 0.0298(13) 0.0310(13) 0.0219(12) -0.0002(10) -0.0024(10) 0.0001(10)
C50 0.0265(12) 0.0363(14) 0.0283(13) 0.0044(11) 0.0053(10) -0.0009(10)
N51 0.0296(11) 0.0430(13) 0.0298(11) 0.0102(10) 0.0000(9) 0.0069(9)
C52 0.0415(16) 0.0524(17) 0.0423(16) 0.0073(14) -0.0072(12) 0.0146(13)
C53 0.058(2) 0.083(3) 0.054(2) 0.0201(19) -0.0111(16) 0.0217(19)
O54 0.0796(16) 0.0564(14) 0.0601(14) 0.0287(11) -0.0041(12) 0.0163(12)
C55 0.068(2) 0.066(2) 0.0518(19) 0.0318(17) 0.0064(16) 0.0084(17)
C56 0.0513(17) 0.0390(15) 0.0392(16) 0.0092(13) -0.0066(13) -0.0012(13)
 
_geom_special_details
;
 All esds (except the esd in the dihedral angle between two l.s. planes)
 are estimated using the full covariance matrix.  The cell esds are taken
 into account individually in the estimation of esds in distances, angles
 and torsion angles; correlations between esds in cell parameters are only
 used when they are defined by crystal symmetry.  An approximate (isotropic)
 treatment of cell esds is used for estimating esds involving l.s. planes.
;
 
loop_
 _geom_bond_atom_site_label_1
 _geom_bond_atom_site_label_2
 _geom_bond_distance
 _geom_bond_site_symmetry_2
 _geom_bond_publ_flag
N1 C2 1.315(3) . ?
N1 C6 1.366(3) . ?
C2 C3 1.405(3) . ?
C2 H2 0.9500 . ?
C3 C4 1.359(3) . ?
C3 H3 0.9500 . ?
C4 C5 1.411(3) . ?
C4 H4 0.9500 . ?
C5 C10 1.415(3) . ?
C5 C6 1.419(3) . ?
C6 C7 1.425(3) . ?
C7 C8 1.372(3) . ?
C7 N11 1.406(3) . ?
C8 C9 1.404(3) . ?
C8 H8 0.9500 . ?
C9 C10 1.356(3) . ?
C9 H9 0.9500 . ?
C10 H10 0.9500 . ?
N11 C12 1.362(3) . ?
N11 H11 0.84(2) . ?
C12 O13 1.223(3) . ?
C12 C14 1.526(3) . ?
C14 C20 1.535(3) . ?
C14 C15 1.536(3) . ?
C14 H14 0.99(2) . ?
C15 C16 1.524(3) . ?
C15 H15A 0.9900 . ?
C15 H15B 0.9900 . ?
C16 C17 1.525(3) . ?
C16 H16A 0.9900 . ?
C16 H16B 0.9900 . ?
C17 C18 1.528(3) . ?
C17 H17A 0.9900 . ?
C17 H17B 0.9900 . ?
C18 C19 1.528(3) . ?
C18 H18A 0.9900 . ?
C18 H18B 0.9900 . ?
C19 N21 1.468(3) . ?
C19 C20 1.540(3) . ?
C19 H19 1.01(2) . ?
C20 H20A 0.9900 . ?
C20 H20B 0.9900 . ?
N21 C26 1.454(3) . ?
N21 C22 1.456(3) . ?
C22 C23 1.505(3) . ?
C22 H22A 0.9900 . ?
C22 H22B 0.9900 . ?
C23 O24 1.427(3) . ?
C23 H23A 0.9900 . ?
C23 H23B 0.9900 . ?
O24 C25 1.423(3) . ?
C25 C26 1.509(3) . ?
C25 H25A 0.9900 . ?
C25 H25B 0.9900 . ?
C26 H26A 0.9900 . ?
C26 H26B 0.9900 . ?
N31 C32 1.318(3) . ?
N31 C36 1.368(3) . ?
C32 C33 1.402(3) . ?
C32 H32 0.9500 . ?
C33 C34 1.364(3) . ?
C33 H33 0.9500 . ?
C34 C35 1.414(3) . ?
C34 H34 0.9500 . ?
C35 C36 1.414(3) . ?
C35 C40 1.416(3) . ?
C36 C37 1.428(3) . ?
C37 C38 1.375(3) . ?
C37 N41 1.409(3) . ?
C38 C39 1.408(3) . ?
C38 H38 0.9500 . ?
C39 C40 1.362(3) . ?
C39 H39 0.9500 . ?
C40 H40 0.9500 . ?
N41 C42 1.364(3) . ?
N41 H41 0.87(2) . ?
C42 O43 1.219(3) . ?
C42 C44 1.524(3) . ?
C44 C50 1.525(3) . ?
C44 C45 1.536(3) . ?
C44 H44 1.03(3) . ?
C45 C46 1.524(3) . ?
C45 H45A 0.9900 . ?
C45 H45B 0.9900 . ?
C46 C47 1.523(3) . ?
C46 H46A 0.9900 . ?
C46 H46B 0.9900 . ?
C47 C48 1.527(3) . ?
C47 H47A 0.9900 . ?
C47 H47B 0.9900 . ?
C48 C49 1.532(3) . ?
C48 H48A 0.9900 . ?
C48 H48B 0.9900 . ?
C49 N51 1.477(3) . ?
C49 C50 1.524(3) . ?
C49 H49 1.00(2) . ?
C50 H50A 0.9900 . ?
C50 H50B 0.9900 . ?
N51 C56 1.458(3) . ?
N51 C52 1.458(3) . ?
C52 C53 1.504(4) . ?
C52 H52A 0.9900 . ?
C52 H52B 0.9900 . ?
C53 O54 1.425(4) . ?
C53 H53A 0.9900 . ?
C53 H53B 0.9900 . ?
O54 C55 1.413(4) . ?
C55 C56 1.498(4) . ?
C55 H55A 0.9900 . ?
C55 H55B 0.9900 . ?
C56 H56A 0.9900 . ?
C56 H56B 0.9900 . ?
 
loop_
 _geom_angle_atom_site_label_1
 _geom_angle_atom_site_label_2
 _geom_angle_atom_site_label_3
 _geom_angle
 _geom_angle_site_symmetry_1
 _geom_angle_site_symmetry_3
 _geom_angle_publ_flag
C2 N1 C6 117.56(19) . . ?
N1 C2 C3 124.1(2) . . ?
N1 C2 H2 117.9 . . ?
C3 C2 H2 117.9 . . ?
C4 C3 C2 118.7(2) . . ?
C4 C3 H3 120.6 . . ?
C2 C3 H3 120.6 . . ?
C3 C4 C5 120.0(2) . . ?
C3 C4 H4 120.0 . . ?
C5 C4 H4 120.0 . . ?
C4 C5 C10 123.8(2) . . ?
C4 C5 C6 117.0(2) . . ?
C10 C5 C6 119.3(2) . . ?
N1 C6 C5 122.6(2) . . ?
N1 C6 C7 117.94(18) . . ?
C5 C6 C7 119.43(19) . . ?
C8 C7 N11 124.6(2) . . ?
C8 C7 C6 119.61(19) . . ?
N11 C7 C6 115.78(19) . . ?
C7 C8 C9 120.0(2) . . ?
C7 C8 H8 120.0 . . ?
C9 C8 H8 120.0 . . ?
C10 C9 C8 122.0(2) . . ?
C10 C9 H9 119.0 . . ?
C8 C9 H9 119.0 . . ?
C9 C10 C5 119.6(2) . . ?
C9 C10 H10 120.2 . . ?
C5 C10 H10 120.2 . . ?
C12 N11 C7 129.0(2) . . ?
C12 N11 H11 118.3(17) . . ?
C7 N11 H11 112.6(17) . . ?
O13 C12 N11 122.8(2) . . ?
O13 C12 C14 122.5(2) . . ?
N11 C12 C14 114.70(19) . . ?
C12 C14 C20 110.12(18) . . ?
C12 C14 C15 106.56(18) . . ?
C20 C14 C15 116.11(18) . . ?
C12 C14 H14 110.3(14) . . ?
C20 C14 H14 106.7(14) . . ?
C15 C14 H14 107.0(14) . . ?
C16 C15 C14 115.53(18) . . ?
C16 C15 H15A 108.4 . . ?
C14 C15 H15A 108.4 . . ?
C16 C15 H15B 108.4 . . ?
C14 C15 H15B 108.4 . . ?
H15A C15 H15B 107.5 . . ?
C15 C16 C17 113.26(19) . . ?
C15 C16 H16A 108.9 . . ?
C17 C16 H16A 108.9 . . ?
C15 C16 H16B 108.9 . . ?
C17 C16 H16B 108.9 . . ?
H16A C16 H16B 107.7 . . ?
C16 C17 C18 114.7(2) . . ?
C16 C17 H17A 108.6 . . ?
C18 C17 H17A 108.6 . . ?
C16 C17 H17B 108.6 . . ?
C18 C17 H17B 108.6 . . ?
H17A C17 H17B 107.6 . . ?
C17 C18 C19 115.50(19) . . ?
C17 C18 H18A 108.4 . . ?
C19 C18 H18A 108.4 . . ?
C17 C18 H18B 108.4 . . ?
C19 C18 H18B 108.4 . . ?
H18A C18 H18B 107.5 . . ?
N21 C19 C18 108.63(18) . . ?
N21 C19 C20 115.02(18) . . ?
C18 C19 C20 113.92(19) . . ?
N21 C19 H19 105.2(14) . . ?
C18 C19 H19 107.2(14) . . ?
C20 C19 H19 106.2(14) . . ?
C14 C20 C19 113.85(18) . . ?
C14 C20 H20A 108.8 . . ?
C19 C20 H20A 108.8 . . ?
C14 C20 H20B 108.8 . . ?
C19 C20 H20B 108.8 . . ?
H20A C20 H20B 107.7 . . ?
C26 N21 C22 108.91(18) . . ?
C26 N21 C19 114.19(17) . . ?
C22 N21 C19 115.54(17) . . ?
N21 C22 C23 109.49(19) . . ?
N21 C22 H22A 109.8 . . ?
C23 C22 H22A 109.8 . . ?
N21 C22 H22B 109.8 . . ?
C23 C22 H22B 109.8 . . ?
H22A C22 H22B 108.2 . . ?
O24 C23 C22 111.92(19) . . ?
O24 C23 H23A 109.2 . . ?
C22 C23 H23A 109.2 . . ?
O24 C23 H23B 109.2 . . ?
C22 C23 H23B 109.2 . . ?
H23A C23 H23B 107.9 . . ?
C25 O24 C23 109.58(18) . . ?
O24 C25 C26 111.7(2) . . ?
O24 C25 H25A 109.3 . . ?
C26 C25 H25A 109.3 . . ?
O24 C25 H25B 109.3 . . ?
C26 C25 H25B 109.3 . . ?
H25A C25 H25B 107.9 . . ?
N21 C26 C25 109.50(19) . . ?
N21 C26 H26A 109.8 . . ?
C25 C26 H26A 109.8 . . ?
N21 C26 H26B 109.8 . . ?
C25 C26 H26B 109.8 . . ?
H26A C26 H26B 108.2 . . ?
C32 N31 C36 117.14(19) . . ?
N31 C32 C33 124.4(2) . . ?
N31 C32 H32 117.8 . . ?
C33 C32 H32 117.8 . . ?
C34 C33 C32 118.6(2) . . ?
C34 C33 H33 120.7 . . ?
C32 C33 H33 120.7 . . ?
C33 C34 C35 119.8(2) . . ?
C33 C34 H34 120.1 . . ?
C35 C34 H34 120.1 . . ?
C34 C35 C36 117.0(2) . . ?
C34 C35 C40 123.4(2) . . ?
C36 C35 C40 119.6(2) . . ?
N31 C36 C35 123.0(2) . . ?
N31 C36 C37 117.77(19) . . ?
C35 C36 C37 119.2(2) . . ?
C38 C37 N41 124.8(2) . . ?
C38 C37 C36 120.1(2) . . ?
N41 C37 C36 115.13(19) . . ?
C37 C38 C39 119.5(2) . . ?
C37 C38 H38 120.2 . . ?
C39 C38 H38 120.2 . . ?
C40 C39 C38 122.2(2) . . ?
C40 C39 H39 118.9 . . ?
C38 C39 H39 118.9 . . ?
C39 C40 C35 119.4(2) . . ?
C39 C40 H40 120.3 . . ?
C35 C40 H40 120.3 . . ?
C42 N41 C37 129.2(2) . . ?
C42 N41 H41 118.1(16) . . ?
C37 N41 H41 112.7(16) . . ?
O43 C42 N41 123.0(2) . . ?
O43 C42 C44 123.1(2) . . ?
N41 C42 C44 114.0(2) . . ?
C42 C44 C50 110.03(19) . . ?
C42 C44 C45 108.45(19) . . ?
C50 C44 C45 115.29(19) . . ?
C42 C44 H44 110.0(14) . . ?
C50 C44 H44 104.1(14) . . ?
C45 C44 H44 108.9(14) . . ?
C46 C45 C44 115.25(19) . . ?
C46 C45 H45A 108.5 . . ?
C44 C45 H45A 108.5 . . ?
C46 C45 H45B 108.5 . . ?
C44 C45 H45B 108.5 . . ?
H45A C45 H45B 107.5 . . ?
C47 C46 C45 113.8(2) . . ?
C47 C46 H46A 108.8 . . ?
C45 C46 H46A 108.8 . . ?
C47 C46 H46B 108.8 . . ?
C45 C46 H46B 108.8 . . ?
H46A C46 H46B 107.7 . . ?
C46 C47 C48 116.5(2) . . ?
C46 C47 H47A 108.2 . . ?
C48 C47 H47A 108.2 . . ?
C46 C47 H47B 108.2 . . ?
C48 C47 H47B 108.2 . . ?
H47A C47 H47B 107.3 . . ?
C47 C48 C49 115.36(19) . . ?
C47 C48 H48A 108.4 . . ?
C49 C48 H48A 108.4 . . ?
C47 C48 H48B 108.4 . . ?
C49 C48 H48B 108.4 . . ?
H48A C48 H48B 107.5 . . ?
N51 C49 C50 110.56(19) . . ?
N51 C49 C48 111.67(19) . . ?
C50 C49 C48 112.2(2) . . ?
N51 C49 H49 107.2(14) . . ?
C50 C49 H49 107.4(14) . . ?
C48 C49 H49 107.5(14) . . ?
C49 C50 C44 113.88(19) . . ?
C49 C50 H50A 108.8 . . ?
C44 C50 H50A 108.8 . . ?
C49 C50 H50B 108.8 . . ?
C44 C50 H50B 108.8 . . ?
H50A C50 H50B 107.7 . . ?
C56 N51 C52 106.8(2) . . ?
C56 N51 C49 111.66(18) . . ?
C52 N51 C49 114.7(2) . . ?
N51 C52 C53 111.0(2) . . ?
N51 C52 H52A 109.4 . . ?
C53 C52 H52A 109.4 . . ?
N51 C52 H52B 109.4 . . ?
C53 C52 H52B 109.4 . . ?
H52A C52 H52B 108.0 . . ?
O54 C53 C52 112.7(3) . . ?
O54 C53 H53A 109.0 . . ?
C52 C53 H53A 109.0 . . ?
O54 C53 H53B 109.0 . . ?
C52 C53 H53B 109.0 . . ?
H53A C53 H53B 107.8 . . ?
C55 O54 C53 109.6(2) . . ?
O54 C55 C56 112.7(3) . . ?
O54 C55 H55A 109.1 . . ?
C56 C55 H55A 109.1 . . ?
O54 C55 H55B 109.1 . . ?
C56 C55 H55B 109.1 . . ?
H55A C55 H55B 107.8 . . ?
N51 C56 C55 112.1(2) . . ?
N51 C56 H56A 109.2 . . ?
C55 C56 H56A 109.2 . . ?
N51 C56 H56B 109.2 . . ?
C55 C56 H56B 109.2 . . ?
H56A C56 H56B 107.9 . . ?
 
loop_
 _geom_torsion_atom_site_label_1
 _geom_torsion_atom_site_label_2
 _geom_torsion_atom_site_label_3
 _geom_torsion_atom_site_label_4
 _geom_torsion
 _geom_torsion_site_symmetry_1
 _geom_torsion_site_symmetry_2
 _geom_torsion_site_symmetry_3
 _geom_torsion_site_symmetry_4
 _geom_torsion_publ_flag
C6 N1 C2 C3 -0.5(4) . . . . ?
N1 C2 C3 C4 1.8(4) . . . . ?
C2 C3 C4 C5 -1.0(4) . . . . ?
C3 C4 C5 C10 179.8(2) . . . . ?
C3 C4 C5 C6 -0.8(3) . . . . ?
C2 N1 C6 C5 -1.5(3) . . . . ?
C2 N1 C6 C7 178.1(2) . . . . ?
C4 C5 C6 N1 2.2(3) . . . . ?
C10 C5 C6 N1 -178.5(2) . . . . ?
C4 C5 C6 C7 -177.5(2) . . . . ?
C10 C5 C6 C7 1.9(3) . . . . ?
N1 C6 C7 C8 178.9(2) . . . . ?
C5 C6 C7 C8 -1.4(3) . . . . ?
N1 C6 C7 N11 -3.4(3) . . . . ?
C5 C6 C7 N11 176.27(19) . . . . ?
N11 C7 C8 C9 -177.6(2) . . . . ?
C6 C7 C8 C9 -0.1(3) . . . . ?
C7 C8 C9 C10 1.2(4) . . . . ?
C8 C9 C10 C5 -0.7(4) . . . . ?
C4 C5 C10 C9 178.5(2) . . . . ?
C6 C5 C10 C9 -0.8(3) . . . . ?
C8 C7 N11 C12 -7.5(4) . . . . ?
C6 C7 N11 C12 175.0(2) . . . . ?
C7 N11 C12 O13 -0.2(4) . . . . ?
C7 N11 C12 C14 -177.6(2) . . . . ?
O13 C12 C14 C20 34.5(3) . . . . ?
N11 C12 C14 C20 -148.1(2) . . . . ?
O13 C12 C14 C15 -92.2(3) . . . . ?
N11 C12 C14 C15 85.2(2) . . . . ?
C12 C14 C15 C16 171.80(19) . . . . ?
C20 C14 C15 C16 48.8(3) . . . . ?
C14 C15 C16 C17 -69.8(3) . . . . ?
C15 C16 C17 C18 90.3(2) . . . . ?
C16 C17 C18 C19 -40.1(3) . . . . ?
C17 C18 C19 N21 -169.5(2) . . . . ?
C17 C18 C19 C20 -39.8(3) . . . . ?
C12 C14 C20 C19 169.99(18) . . . . ?
C15 C14 C20 C19 -68.8(3) . . . . ?
N21 C19 C20 C14 -145.13(19) . . . . ?
C18 C19 C20 C14 88.5(2) . . . . ?
C18 C19 N21 C26 -157.09(19) . . . . ?
C20 C19 N21 C26 73.9(2) . . . . ?
C18 C19 N21 C22 75.4(2) . . . . ?
C20 C19 N21 C22 -53.6(3) . . . . ?
C26 N21 C22 C23 58.6(2) . . . . ?
C19 N21 C22 C23 -171.29(19) . . . . ?
N21 C22 C23 O24 -58.6(3) . . . . ?
C22 C23 O24 C25 57.1(3) . . . . ?
C23 O24 C25 C26 -57.1(3) . . . . ?
C22 N21 C26 C25 -58.8(2) . . . . ?
C19 N21 C26 C25 170.39(19) . . . . ?
O24 C25 C26 N21 58.9(3) . . . . ?
C36 N31 C32 C33 -0.4(3) . . . . ?
N31 C32 C33 C34 1.1(4) . . . . ?
C32 C33 C34 C35 -0.2(3) . . . . ?
C33 C34 C35 C36 -1.2(3) . . . . ?
C33 C34 C35 C40 177.7(2) . . . . ?
C32 N31 C36 C35 -1.1(3) . . . . ?
C32 N31 C36 C37 -179.9(2) . . . . ?
C34 C35 C36 N31 1.9(3) . . . . ?
C40 C35 C36 N31 -177.0(2) . . . . ?
C34 C35 C36 C37 -179.37(19) . . . . ?
C40 C35 C36 C37 1.7(3) . . . . ?
N31 C36 C37 C38 176.92(19) . . . . ?
C35 C36 C37 C38 -1.9(3) . . . . ?
N31 C36 C37 N41 -3.9(3) . . . . ?
C35 C36 C37 N41 177.35(19) . . . . ?
N41 C37 C38 C39 -178.6(2) . . . . ?
C36 C37 C38 C39 0.6(3) . . . . ?
C37 C38 C39 C40 0.9(3) . . . . ?
C38 C39 C40 C35 -1.0(3) . . . . ?
C34 C35 C40 C39 -179.1(2) . . . . ?
C36 C35 C40 C39 -0.3(3) . . . . ?
C38 C37 N41 C42 0.2(4) . . . . ?
C36 C37 N41 C42 -179.0(2) . . . . ?
C37 N41 C42 O43 -1.3(4) . . . . ?
C37 N41 C42 C44 179.7(2) . . . . ?
O43 C42 C44 C50 33.5(3) . . . . ?
N41 C42 C44 C50 -147.5(2) . . . . ?
O43 C42 C44 C45 -93.4(3) . . . . ?
N41 C42 C44 C45 85.6(2) . . . . ?
C42 C44 C45 C46 173.7(2) . . . . ?
C50 C44 C45 C46 49.8(3) . . . . ?
C44 C45 C46 C47 -65.6(3) . . . . ?
C45 C46 C47 C48 88.6(3) . . . . ?
C46 C47 C48 C49 -43.6(3) . . . . ?
C47 C48 C49 N51 -160.4(2) . . . . ?
C47 C48 C49 C50 -35.6(3) . . . . ?
N51 C49 C50 C44 -144.5(2) . . . . ?
C48 C49 C50 C44 90.1(2) . . . . ?
C42 C44 C50 C49 161.8(2) . . . . ?
C45 C44 C50 C49 -75.2(3) . . . . ?
C50 C49 N51 C56 69.5(3) . . . . ?
C48 C49 N51 C56 -164.8(2) . . . . ?
C50 C49 N51 C52 -168.8(2) . . . . ?
C48 C49 N51 C52 -43.1(3) . . . . ?
C56 N51 C52 C53 -57.1(3) . . . . ?
C49 N51 C52 C53 178.6(2) . . . . ?
N51 C52 C53 O54 58.6(3) . . . . ?
C52 C53 O54 C55 -55.0(3) . . . . ?
C53 O54 C55 C56 54.1(4) . . . . ?
C52 N51 C56 C55 56.9(3) . . . . ?
C49 N51 C56 C55 -176.9(2) . . . . ?
O54 C55 C56 N51 -57.4(4) . . . . ?
 
loop_
 _geom_hbond_atom_site_label_D 
 _geom_hbond_atom_site_label_H 
 _geom_hbond_atom_site_label_A 
 _geom_hbond_distance_DH 
 _geom_hbond_distance_HA 
 _geom_hbond_distance_DA 
 _geom_hbond_angle_DHA 
 _geom_hbond_site_symmetry_A 
 _geom_hbond_publ_flag
N11 H11 N1  0.84(2) 2.23(2) 2.678(3) 114(2) . yes
N41 H41 N31  0.87(2) 2.20(2) 2.666(3) 113.4(19) . yes
 
_refine_diff_density_max    0.337
_refine_diff_density_min   -0.225
_refine_diff_density_rms    0.044

_shelx_res_file
;
TITL A21051O_014 in P2(1)/c
    A21051O_014.res
    created by SHELXL-2018/3 at 19:48:24 on 02-Mar-2021
CELL 0.71073  12.29840  12.32850  24.93410  90.0000 100.4467  90.0000
ZERR    8.00   0.00070   0.00060   0.00130   0.0000   0.0016   0.0000
LATT  1
SYMM -X, 0.5+Y, 0.5-Z
SFAC C H N O
UNIT 168 216 24 16
ACTA
TEMP -100.000
SIZE 0.034 0.071 0.143
CONF
MERG 2
OMIT      0   9   6
OMIT      6   0  20
OMIT      6   0   0
OMIT     -3   3  15
OMIT      0   6  12
OMIT     -4   3  12
OMIT     -5   2  11
OMIT      5   0  20
OMIT     -1  15   2
OMIT      4   0   2
OMIT     -4   0   4
L.S. 7
BOND $H
FMAP 2
PLAN 5
HTAB N11 N1
HTAB N41 N31
LIST 4
WGHT    0.035400    2.194300
FVAR       0.19211
N1    3    0.934076    0.741198    0.755828    11.00000    0.01891    0.03464 =
         0.02832    0.00298    0.00170   -0.00226
C2    1    0.987820    0.684788    0.796998    11.00000    0.02737    0.04203 =
         0.02847    0.00958    0.00039   -0.00364
AFIX  43
H2    2    0.945713    0.645452    0.818848    11.00000   -1.20000
AFIX   0
C3    1    1.103667    0.679031    0.810710    11.00000    0.02652    0.04570 =
         0.03089    0.00567   -0.00421    0.00249
AFIX  43
H3    2    1.138310    0.635354    0.840320    11.00000   -1.20000
AFIX   0
C4    1    1.165179    0.737166    0.780785    11.00000    0.01716    0.04298 =
         0.03375   -0.00270   -0.00023    0.00188
AFIX  43
H4    2    1.243599    0.735262    0.789757    11.00000   -1.20000
AFIX   0
C5    1    1.112565    0.800332    0.736402    11.00000    0.01809    0.02902 =
         0.02751   -0.00577    0.00286    0.00070
C6    1    0.995266    0.798194    0.724882    11.00000    0.01943    0.02327 =
         0.02409   -0.00536    0.00216   -0.00117
C7    1    0.937764    0.856902    0.679197    11.00000    0.01886    0.02644 =
         0.02842   -0.00241    0.00259    0.00056
C8    1    0.996373    0.916539    0.647669    11.00000    0.02522    0.02819 =
         0.03257    0.00284    0.00457    0.00212
AFIX  43
H8    2    0.958484    0.955736    0.617109    11.00000   -1.20000
AFIX   0
C9    1    1.112286    0.919645    0.660555    11.00000    0.02758    0.03132 =
         0.03847    0.00239    0.01134   -0.00196
AFIX  43
H9    2    1.151539    0.962438    0.638739    11.00000   -1.20000
AFIX   0
C10   1    1.169984    0.863445    0.703188    11.00000    0.01813    0.03449 =
         0.03725   -0.00460    0.00602   -0.00361
AFIX  43
H10   2    1.248466    0.866441    0.710699    11.00000   -1.20000
AFIX   0
N11   3    0.822103    0.845175    0.668724    11.00000    0.01794    0.03766 =
         0.03148    0.00920    0.00063   -0.00254
H11   2    0.799739    0.802561    0.690450    11.00000   -1.20000
C12   1    0.745631    0.896426    0.630831    11.00000    0.02422    0.02961 =
         0.02778    0.00082    0.00076    0.00092
O13   4    0.770520    0.963944    0.599197    11.00000    0.02666    0.04559 =
         0.04725    0.01996   -0.00084   -0.00312
C14   1    0.625844    0.866751    0.632575    11.00000    0.02007    0.02900 =
         0.02725    0.00213    0.00008    0.00094
H14   2    0.621263    0.791019    0.645454    11.00000   -1.50000
C15   1    0.589042    0.940887    0.675486    11.00000    0.02702    0.03364 =
         0.02900   -0.00394   -0.00057   -0.00115
AFIX  23
H15A  2    0.632043    0.921461    0.711722    11.00000   -1.20000
H15B  2    0.608061    1.016624    0.667752    11.00000   -1.20000
AFIX   0
C16   1    0.466439    0.936270    0.678493    11.00000    0.03395    0.03142 =
         0.02921   -0.01065    0.00962   -0.00151
AFIX  23
H16A  2    0.454235    0.974999    0.711676    11.00000   -1.20000
H16B  2    0.444740    0.859599    0.681897    11.00000   -1.20000
AFIX   0
C17   1    0.392518    0.986163    0.628934    11.00000    0.02487    0.03153 =
         0.03987   -0.00563    0.00638    0.00220
AFIX  23
H17A  2    0.433558    1.045648    0.614853    11.00000   -1.20000
H17B  2    0.327045    1.018497    0.640750    11.00000   -1.20000
AFIX   0
C18   1    0.352873    0.906731    0.582456    11.00000    0.02431    0.04140 =
         0.03764   -0.00976   -0.00029    0.00244
AFIX  23
H18A  2    0.327133    0.948934    0.548767    11.00000   -1.20000
H18B  2    0.288424    0.866539    0.590984    11.00000   -1.20000
AFIX   0
C19   1    0.438800    0.824480    0.571002    11.00000    0.02295    0.02819 =
         0.02394   -0.00096   -0.00130   -0.00093
H19   2    0.444517    0.766723    0.599979    11.00000   -1.50000
C20   1    0.555877    0.871939    0.575041    11.00000    0.02336    0.02528 =
         0.02811   -0.00139    0.00276   -0.00011
AFIX  23
H20A  2    0.594702    0.831886    0.549711    11.00000   -1.20000
H20B  2    0.549602    0.948590    0.563043    11.00000   -1.20000
AFIX   0
N21   3    0.395346    0.768732    0.519567    11.00000    0.02913    0.02246 =
         0.02240    0.00173   -0.00015   -0.00060
C22   1    0.397105    0.831376    0.470209    11.00000    0.03267    0.03099 =
         0.02668    0.00215    0.00240   -0.00128
AFIX  23
H22A  2    0.474483    0.843012    0.465528    11.00000   -1.20000
H22B  2    0.362662    0.903180    0.473203    11.00000   -1.20000
AFIX   0
C23   1    0.334628    0.771177    0.421724    11.00000    0.04149    0.04052 =
         0.02708    0.00213   -0.00298    0.00628
AFIX  23
H23A  2    0.256403    0.763452    0.425781    11.00000   -1.20000
H23B  2    0.336403    0.813807    0.388246    11.00000   -1.20000
AFIX   0
O24   4    0.380242    0.666219    0.416104    11.00000    0.05426    0.04103 =
         0.02494   -0.00387    0.00277    0.00475
C25   1    0.381154    0.605565    0.464753    11.00000    0.05291    0.02839 =
         0.03712   -0.00184    0.00257   -0.00061
AFIX  23
H25A  2    0.415060    0.533733    0.461113    11.00000   -1.20000
H25B  2    0.304152    0.593643    0.469976    11.00000   -1.20000
AFIX   0
C26   1    0.444833    0.663119    0.514040    11.00000    0.03540    0.02873 =
         0.02901    0.00215    0.00164    0.00139
AFIX  23
H26A  2    0.443432    0.619319    0.547186    11.00000   -1.20000
H26B  2    0.522864    0.672247    0.509906    11.00000   -1.20000
AFIX   0
N31   3    0.559590    0.288571    0.239981    11.00000    0.02175    0.02846 =
         0.02891    0.00154    0.00527    0.00076
C32   1    0.513517    0.231508    0.197164    11.00000    0.03222    0.03219 =
         0.03091   -0.00277    0.00908    0.00145
AFIX  43
H32   2    0.560997    0.194596    0.177159    11.00000   -1.20000
AFIX   0
C33   1    0.399186    0.221587    0.179140    11.00000    0.03279    0.03211 =
         0.03189   -0.00503    0.00143   -0.00291
AFIX  43
H33   2    0.370662    0.178258    0.148283    11.00000   -1.20000
AFIX   0
C34   1    0.329724    0.275448    0.206829    11.00000    0.02333    0.03032 =
         0.03530    0.00028   -0.00015   -0.00504
AFIX  43
H34   2    0.251940    0.270071    0.195288    11.00000   -1.20000
AFIX   0
C35   1    0.373804    0.339289    0.252746    11.00000    0.02161    0.02267 =
         0.02589    0.00407    0.00215   -0.00246
C36   1    0.490234    0.341815    0.268175    11.00000    0.02173    0.02305 =
         0.02488    0.00502    0.00279   -0.00050
C37   1    0.538978    0.404190    0.314602    11.00000    0.02060    0.02547 =
         0.02647    0.00655    0.00084   -0.00037
C38   1    0.473100    0.463386    0.342806    11.00000    0.02646    0.02791 =
         0.02613   -0.00030    0.00396   -0.00045
AFIX  43
H38   2    0.505340    0.505484    0.373506    11.00000   -1.20000
AFIX   0
C39   1    0.357504    0.461167    0.325860    11.00000    0.02617    0.02830 =
         0.03587   -0.00295    0.00914    0.00153
AFIX  43
H39   2    0.312720    0.503167    0.345274    11.00000   -1.20000
AFIX   0
C40   1    0.307800    0.400792    0.282554    11.00000    0.01626    0.03091 =
         0.03796    0.00200    0.00468   -0.00357
AFIX  43
H40   2    0.229522    0.399942    0.272428    11.00000   -1.20000
AFIX   0
N41   3    0.655100    0.398012    0.328242    11.00000    0.02020    0.03805 =
         0.02876   -0.00364    0.00113    0.00307
H41   2    0.683482    0.357156    0.306133    11.00000   -1.20000
C42   1    0.724952    0.446233    0.370180    11.00000    0.02627    0.03003 =
         0.02551    0.00342    0.00039   -0.00179
O43   4    0.693058    0.506440    0.402864    11.00000    0.02848    0.04179 =
         0.03724   -0.00855   -0.00586    0.00272
C44   1    0.846522    0.419592    0.371904    11.00000    0.02379    0.03622 =
         0.02711    0.00209    0.00021   -0.00191
H44   2    0.854429    0.341605    0.358132    11.00000   -1.50000
C45   1    0.892887    0.499015    0.334279    11.00000    0.03429    0.04234 =
         0.02989    0.00720    0.00189   -0.00154
AFIX  23
H45A  2    0.854624    0.486135    0.296340    11.00000   -1.20000
H45B  2    0.875019    0.573810    0.344244    11.00000   -1.20000
AFIX   0
C46   1    1.017107    0.491543    0.335929    11.00000    0.03379    0.04484 =
         0.03306    0.00857    0.00996   -0.00498
AFIX  23
H46A  2    1.035877    0.416086    0.327527    11.00000   -1.20000
H46B  2    1.036923    0.538940    0.307125    11.00000   -1.20000
AFIX   0
C47   1    1.086324    0.524011    0.390532    11.00000    0.02704    0.03455 =
         0.04617   -0.00077    0.01132   -0.00586
AFIX  23
H47A  2    1.046478    0.582019    0.406468    11.00000   -1.20000
H47B  2    1.156568    0.555462    0.383634    11.00000   -1.20000
AFIX   0
C48   1    1.114133    0.434077    0.432927    11.00000    0.02859    0.04243 =
         0.03247    0.00018    0.00445    0.00178
AFIX  23
H48A  2    1.141465    0.467972    0.468835    11.00000   -1.20000
H48B  2    1.175228    0.390069    0.423400    11.00000   -1.20000
AFIX   0
C49   1    1.018336    0.358013    0.438552    11.00000    0.02978    0.03097 =
         0.02190   -0.00017   -0.00235    0.00014
H49   2    1.013118    0.302260    0.409011    11.00000   -1.50000
C50   1    0.907822    0.417233    0.430816    11.00000    0.02649    0.03633 =
         0.02828    0.00442    0.00532   -0.00088
AFIX  23
H50A  2    0.920811    0.492751    0.443917    11.00000   -1.20000
H50B  2    0.860219    0.381680    0.453656    11.00000   -1.20000
AFIX   0
N51   3    1.038888    0.299561    0.491128    11.00000    0.02961    0.04301 =
         0.02980    0.01022   -0.00001    0.00685
C52   1    1.150921    0.257611    0.507222    11.00000    0.04147    0.05237 =
         0.04229    0.00728   -0.00721    0.01458
AFIX  23
H52A  2    1.204434    0.318111    0.509204    11.00000   -1.20000
H52B  2    1.166748    0.205585    0.479384    11.00000   -1.20000
AFIX   0
C53   1    1.164868    0.201909    0.561727    11.00000    0.05811    0.08300 =
         0.05441    0.02010   -0.01111    0.02168
AFIX  23
H53A  2    1.241465    0.174198    0.571454    11.00000   -1.20000
H53B  2    1.153604    0.255474    0.589791    11.00000   -1.20000
AFIX   0
O54   4    1.089664    0.114181    0.562197    11.00000    0.07955    0.05636 =
         0.06005    0.02868   -0.00407    0.01628
C55   1    0.980164    0.151316    0.544998    11.00000    0.06761    0.06627 =
         0.05179    0.03181    0.00643    0.00838
AFIX  23
H55A  2    0.961031    0.201935    0.572680    11.00000   -1.20000
H55B  2    0.929004    0.088773    0.542509    11.00000   -1.20000
AFIX   0
C56   1    0.964170    0.207668    0.490890    11.00000    0.05128    0.03898 =
         0.03923    0.00919   -0.00664   -0.00118
AFIX  23
H56A  2    0.976860    0.155328    0.462549    11.00000   -1.20000
H56B  2    0.886844    0.233475    0.481366    11.00000   -1.20000
AFIX   0
HKLF 4


REM  A21051O_014 in P2(1)/c
REM wR2 = 0.1306, GooF = S = 1.073, Restrained GooF = 1.073 for all data
REM R1 = 0.0654 for 5243 Fo > 4sig(Fo) and 0.1034 for all 7566 data
REM 487 parameters refined using 0 restraints

END

WGHT      0.0354      2.1941

REM Highest difference peak  0.337,  deepest hole -0.225,  1-sigma level  0.044
Q1    1   0.8832  0.3564  0.3996  11.00000  0.05    0.34
Q2    1   1.1509  0.1220  0.5351  11.00000  0.05    0.26
Q3    1   0.8483  0.4864  0.3909  11.00000  0.05    0.23
Q4    1   0.4849  0.8762  0.5676  11.00000  0.05    0.23
Q5    1   1.0189  0.2436  0.4659  11.00000  0.05    0.22
;
_shelx_res_checksum    5020

_shelx_hkl_file
;
  -3   0   0  222.05    8.65
   3   0   0  218.31    9.03
   3   0   0  219.51    8.62
  -3   0   0  214.60    8.99
   4   0   0  570.12   21.41
   4   0   0  561.27   21.92
  -4   0   0  560.70   21.40
  -4   0   0  564.39   21.89
  -5   0   0   52.22    3.41
   5   0   0   49.76    3.42
   5   0   0   51.04    2.90
  -5   0   0   48.65    2.81
   6   0   0   60.96    3.43
  -6   0   0   59.26    3.42
  -6   0   0   56.18    3.90
   6   0   0   62.57    3.27
   6   0   0   55.17    3.94
   7   0   0   17.00    1.72
  -7   0   0   16.71    1.87
   7   0   0   18.24    2.76
  -7   0   0   20.64    2.88
   7   0   0   17.23    1.68
   8   0   0   48.48    3.22
  -8   0   0   49.85    3.27
   8   0   0   46.41    3.07
   8   0   0   49.73    4.03
  -8   0   0   51.65    3.95
   9   0   0    3.71    1.57
   9   0   0    5.01    1.34
   9   0   0    5.19    2.18
  -9   0   0    5.21    2.07
  -9   0   0    4.77    1.37
  10   0   0    0.62    1.21
  10   0   0    1.22    2.01
  10   0   0    0.92    1.31
  11   0   0   35.33    2.98
  11   0   0   32.01    2.96
  12   0   0    2.35    2.32
  12   0   0    5.98    1.75
  12   0   0    7.17    2.06
  13   0   0   18.93    3.12
  13   0   0   21.56    4.31
  13   0   0   24.84    2.72
  14   0   0   18.00    2.95
  14   0   0   15.84    2.87
  14   0   0   16.77    4.07
  15   0   0    7.58    2.21
  15   0   0    9.86    3.61
  -2  -1   0  308.57   11.92
   2  -1   0  302.19   11.36
  -2  -1   0  298.26   11.44
   2  -1   0  300.02   11.44
   2   1   0  304.77   11.46
  -2   1   0  301.50   11.36
   2   1   0  298.30   11.88
  -2   1   0  293.94   11.41
  -3  -1   0  200.65    8.00
   3  -1   0  203.09    7.92
  -3  -1   0  199.01    8.56
   3  -1   0  194.76    8.11
   3   1   0  205.77    8.01
   3   1   0  201.99    7.99
  -3   1   0  201.62    7.92
  -3   1   0  196.64    8.07
   3   1   0  195.12    8.55
  -4  -1   0  157.35    7.24
  -4  -1   0  154.51    6.61
   4  -1   0  153.42    6.82
   4  -1   0  153.33    6.49
   4   1   0  152.69    7.22
   4   1   0  154.11    6.52
   4   1   0  153.80    6.56
  -4   1   0  160.84    6.52
  -4   1   0  153.99    6.83
  -5  -1   0   11.83    1.31
   5  -1   0   12.64    1.42
  -5  -1   0   11.90    2.19
   5  -1   0   11.98    1.94
  -5   1   0   12.71    1.29
   5   1   0   14.30    2.28
   5   1   0   13.04    1.48
   5   1   0   11.26    1.32
   6  -1   0  184.54    8.55
   6  -1   0  184.61    7.99
  -6  -1   0  194.82    8.97
  -6  -1   0  185.72    8.05
  -6   1   0  186.87    8.00
   6   1   0  186.14    7.97
  -6   1   0  177.20    8.37
   6   1   0  180.64    7.98
   6   1   0  175.46    8.86
   7  -1   0   19.70    2.41
  -7  -1   0   17.80    1.93
   7  -1   0   17.40    1.64
  -7  -1   0   23.74    3.19
   7  -1   0   17.62    1.88
   7   1   0   19.89    1.86
   7   1   0   18.85    1.96
  -7   1   0   16.76    1.70
  -7   1   0   18.59    2.23
   8  -1   0   22.02    1.89
  -8  -1   0   24.05    3.42
   8  -1   0   18.73    2.94
   8  -1   0   17.09    1.88
   8   1   0   21.35    2.19
  -8   1   0   22.88    2.19
   8   1   0   23.20    2.11
   8   1   0   24.77    3.63
  -9  -1   0   -1.85    1.15
   9  -1   0   -1.15    1.41
   9  -1   0    0.40    1.08
   9  -1   0    0.51    0.77
  -9  -1   0   -0.10    0.73
  -9   1   0    0.67    1.12
   9   1   0   -0.51    1.04
   9   1   0    0.01    1.82
  -9   1   0    0.00    1.30
   9   1   0   -0.66    0.70
  10  -1   0    0.12    1.67
  10  -1   0    0.94    1.32
  10  -1   0    0.34    0.88
  10   1   0    0.60    1.09
  10   1   0   -1.53    1.59
  10   1   0    0.88    1.38
  11  -1   0    0.16    0.91
  11  -1   0    0.68    1.68
  11  -1   0   -0.94    0.85
  11   1   0    0.19    1.11
  11   1   0    1.82    2.06
  11   1   0   -0.78    1.36
  12  -1   0   11.30    2.44
  12  -1   0   20.00    3.67
  12  -1   0   13.94    2.28
  12   1   0   10.95    2.47
  12   1   0   13.37    2.49
  12   1   0   11.67    3.54
  13  -1   0    0.14    1.94
  13  -1   0   -0.57    0.85
  13  -1   0   -0.20    1.00
  13   1   0    1.55    1.58
  13   1   0    2.31    1.57
  13   1   0   -1.37    1.86
  14  -1   0    1.73    1.67
  14  -1   0   -0.18    1.99
  14  -1   0    2.35    1.45
  14   1   0    3.06    1.39
  14   1   0    0.56    1.50
  14   1   0   -0.84    2.12
  15  -1   0    0.59    1.29
  15  -1   0   -1.85    2.24
  15   1   0    0.31    1.19
   0  -2   0  200.38    7.60
   0  -2   0  203.53    7.83
   0   2   0  195.81    7.81
   0   2   0  205.54    7.60
   1  -2   0    9.63    0.54
  -1  -2   0   11.51    1.43
  -1  -2   0   10.14    0.80
   1  -2   0    9.61    0.68
  -1  -2   0    9.30    0.82
   1   2   0    9.16    0.83
  -1   2   0    9.90    0.56
  -1   2   0   11.54    0.66
   1   2   0    9.44    0.76
   1   2   0   12.16    1.42
   2  -2   0  285.23   10.40
  -2  -2   0  271.86   11.09
   2  -2   0  267.71   10.25
  -2  -2   0  271.02   10.50
  -2   2   0  264.50   10.21
  -2   2   0  278.53   10.38
   2   2   0  269.49   10.48
   2   2   0  276.03   10.59
   2   2   0  276.40   11.14
  -3  -2   0    5.15    0.92
   3  -2   0    4.11    0.85
   3  -2   0    5.90    0.88
  -3  -2   0    4.32    1.55
   3   2   0    6.66    1.55
   3   2   0    5.02    1.00
  -3   2   0    4.75    0.84
  -3   2   0    4.99    0.82
   3   2   0    4.64    0.84
   4  -2   0    8.52    1.17
  -4  -2   0    9.73    1.29
   4  -2   0    8.45    1.32
  -4  -2   0    9.37    1.79
   4   2   0    8.17    1.75
   4   2   0    9.25    1.28
   4   2   0    8.99    1.34
  -4   2   0    8.02    1.20
  -4   2   0    8.43    1.16
   5  -2   0  250.95   10.39
   5  -2   0  254.74   10.66
  -5  -2   0  258.10   10.56
  -5  -2   0  264.83   11.54
  -5   2   0  255.65   10.53
   5   2   0  245.49   11.44
  -5   2   0  259.61   10.40
   5   2   0  264.11   10.58
  -6  -2   0   38.36    2.57
   6  -2   0   37.09    2.52
  -6  -2   0   35.60    3.40
   6   2   0   40.03    2.66
  -6   2   0   36.98    2.69
  -6   2   0   36.93    2.42
   6   2   0   38.50    3.50
   7  -2   0    6.10    1.72
   7  -2   0    6.57    1.47
  -7  -2   0    8.34    1.62
  -7  -2   0    7.98    2.22
   7   2   0    7.87    2.20
  -7   2   0    7.16    1.48
  -7   2   0    6.39    1.58
   7   2   0    9.44    1.62
   7   2   0    7.06    1.46
   8  -2   0   11.18    1.35
   8  -2   0   12.16    1.88
   8  -2   0   10.74    2.21
  -8  -2   0   14.80    2.83
  -8   2   0   14.42    2.24
  -8   2   0   11.64    1.81
   8   2   0   12.97    2.87
   8   2   0    9.91    1.79
   8   2   0   14.29    2.11
  -9  -2   0   43.40    3.27
   9  -2   0   33.50    3.17
   9  -2   0   33.38    2.74
   9  -2   0   33.98    3.95
  -9  -2   0   43.64    4.27
   9   2   0   35.34    2.93
   9   2   0   33.88    4.65
  -9   2   0   33.70    3.22
  -9   2   0   38.16    2.98
   9   2   0   34.68    3.27
  10  -2   0   12.51    1.91
  10  -2   0   11.15    2.06
  10  -2   0    9.13    2.46
  10   2   0   13.40    2.21
  10   2   0   11.08    2.19
  11  -2   0    5.83    2.22
  11  -2   0    2.76    1.49
  11  -2   0    1.64    1.16
  11   2   0    5.24    2.54
  11   2   0    4.22    1.71
  11   2   0    1.56    1.39
  12  -2   0    6.83    2.06
  12  -2   0    6.03    1.63
  12   2   0    6.15    1.96
  12   2   0    5.16    1.97
  12   2   0    4.35    2.78
  13  -2   0    5.72    1.92
  13  -2   0    3.45    1.36
  13  -2   0    1.57    1.91
  13   2   0   -0.74    2.03
  13   2   0   -1.35    1.40
  13   2   0    3.98    1.84
  14  -2   0    7.64    1.96
  14  -2   0   -0.92    1.39
  14  -2   0    0.50    2.04
  14   2   0   -1.96    2.23
  14   2   0   -2.83    1.21
  14   2   0   -0.77    1.21
   0  -3   0    0.34    0.76
   0  -3   0    0.10    0.42
   0  -3   0    0.34    0.38
   0   3   0   -0.28    0.77
   0   3   0   -0.02    0.43
   0   3   0    0.51    0.40
  -1  -3   0    1.15    0.53
  -1  -3   0    1.52    1.07
   1  -3   0    1.63    0.46
   1  -3   0    1.70    0.35
  -1  -3   0    1.90    0.66
   1   3   0    1.59    0.64
  -1   3   0    1.34    0.46
  -1   3   0    1.46    0.37
  -1   3   0    1.24    0.54
   1   3   0    2.26    0.64
  -2  -3   0   45.57    2.29
  -2  -3   0   40.12    2.94
   2  -3   0   44.76    1.85
   2   3   0   44.40    2.19
  -2   3   0   43.96    1.85
  -2   3   0   47.27    1.85
   2   3   0   43.77    2.37
  -3  -3   0    9.34    1.44
   3  -3   0    9.31    0.82
   3  -3   0    9.99    0.97
  -3  -3   0   12.47    2.10
  -3   3   0   11.22    0.99
   3   3   0    9.49    2.00
   3   3   0    9.57    1.30
  -3   3   0    8.75    0.74
   3   3   0    9.76    1.11
  -4  -3   0   31.50    2.89
   4  -3   0   28.02    1.77
   4  -3   0   26.99    1.79
  -4  -3   0   26.10    1.86
   4   3   0   29.02    1.88
  -4   3   0   25.11    1.60
  -4   3   0   27.10    1.77
   4   3   0   31.24    2.03
   4   3   0   25.04    2.74
   5  -3   0   93.14    4.42
   5  -3   0   93.69    4.36
  -5  -3   0   87.43    4.45
  -5  -3   0   93.46    7.55
  -5   3   0   92.17    4.32
   5   3   0   94.26    4.52
   5   3   0   86.15    5.33
   5   3   0   88.68    4.52
  -5   3   0   88.81    4.20
   6  -3   0    0.71    0.91
  -6  -3   0    2.29    0.91
  -6  -3   0    0.81    1.59
   6  -3   0    3.25    1.03
   6   3   0    0.72    0.95
  -6   3   0    1.37    0.87
   6   3   0    1.51    1.73
   6   3   0    1.64    0.99
  -6   3   0    1.59    0.90
  -7  -3   0   21.63    3.42
   7  -3   0   17.66    2.05
   7  -3   0   18.95    1.89
  -7  -3   0   16.76    1.95
  -7   3   0   17.77    1.81
   7   3   0   23.46    3.64
  -7   3   0   19.68    1.93
   7   3   0   17.21    1.96
   7   3   0   18.56    1.83
  -8  -3   0    1.79    0.99
  -8  -3   0   -1.27    1.59
   8  -3   0    0.28    1.15
   8  -3   0    0.55    0.71
   8  -3   0    1.43    1.10
  -8   3   0   -0.43    0.93
   8   3   0   -0.59    1.51
   8   3   0    0.41    1.08
  -8   3   0    0.67    1.04
   8   3   0    0.58    0.86
  -9  -3   0    6.75    2.72
   9  -3   0    7.37    1.73
   9  -3   0    4.50    1.11
   9  -3   0    7.26    2.01
   9   3   0    5.13    1.44
  -9   3   0    4.06    1.50
   9   3   0    5.60    2.52
   9   3   0    6.43    1.82
 -10  -3   0   27.04    4.23
  10  -3   0   17.47    1.85
  10  -3   0   18.50    3.13
  10  -3   0   20.06    2.74
  10   3   0   13.83    3.60
  10   3   0   19.04    2.75
  10   3   0   21.61    3.03
  11  -3   0    5.73    1.66
  11  -3   0    6.19    2.38
  11  -3   0    7.70    1.63
  11   3   0    5.68    1.64
  11   3   0    6.89    2.20
  11   3   0    7.79    3.15
  12  -3   0    0.17    1.27
  12  -3   0    2.51    1.93
  12  -3   0    1.28    1.16
  12   3   0   -0.40    1.48
  12   3   0    0.27    1.41
  13  -3   0    1.53    1.91
  13  -3   0   -1.01    0.96
  13  -3   0    2.42    1.62
  13   3   0    0.00    2.26
  13   3   0    0.65    1.31
  13   3   0   -0.23    1.35
  14  -3   0    2.10    1.99
  14  -3   0    0.57    1.45
  14  -3   0   -0.08    1.06
  14   3   0    1.30    1.61
  14   3   0   -1.13    1.85
  14   3   0    7.92    3.60
   0  -4   0    4.51    0.62
   0  -4   0    3.17    0.64
   0  -4   0    2.99    0.95
   0   4   0    5.89    1.10
   0   4   0    3.34    0.63
   0   4   0    2.93    0.63
  -1  -4   0    5.11    0.90
  -1  -4   0    5.58    0.82
  -1  -4   0    5.84    1.38
   1  -4   0    4.73    0.61
   1  -4   0    6.17    0.76
   1   4   0    5.91    0.80
   1   4   0    4.67    0.86
  -1   4   0    6.08    0.78
  -1   4   0    5.80    0.93
  -1   4   0    6.25    0.79
  -2  -4   0    9.77    1.07
   2  -4   0   12.15    0.73
   2  -4   0   13.01    0.96
  -2  -4   0   14.37    2.11
  -2  -4   0   12.30    1.15
   2   4   0   12.22    1.23
   2   4   0   16.03    2.16
   2   4   0   11.81    0.98
  -2   4   0   10.83    0.82
  -3  -4   0   -1.02    1.21
   3  -4   0    1.22    0.61
  -3  -4   0    0.64    0.70
   3  -4   0    0.14    0.28
   3   4   0    0.20    1.33
   3   4   0   -0.13    0.45
   3   4   0   -0.80    0.69
   4  -4   0    2.32    0.82
  -4  -4   0    0.40    0.85
   4  -4   0    3.14    0.63
  -4  -4   0    1.94    1.66
   4   4   0    2.55    0.95
   4   4   0    0.95    1.60
  -4   4   0    3.08    0.49
   4   4   0    2.56    1.21
  -5  -4   0   20.47    3.19
   5  -4   0   14.07    1.44
   5  -4   0   16.29    1.40
  -5  -4   0   15.72    1.56
   5   4   0   14.88    1.48
  -5   4   0   16.10    1.19
  -5   4   0   15.27    1.45
   5   4   0   20.22    3.04
  -6  -4   0    3.24    1.20
  -6  -4   0   -0.40    1.28
   6  -4   0    0.02    0.73
   6  -4   0    0.22    0.54
   6   4   0    0.39    0.89
  -6   4   0    0.29    0.75
   6   4   0    0.15    1.59
   6   4   0   -0.16    0.99
  -6   4   0    1.84    0.72
   7  -4   0    4.44    1.30
  -7  -4   0    1.74    1.95
   7  -4   0    3.63    1.15
   7   4   0    4.18    1.94
   7   4   0    3.64    1.39
   7   4   0    3.61    1.26
  -7   4   0    6.07    1.29
  -7   4   0    3.06    1.01
  -8  -4   0    1.39    1.24
   8  -4   0    2.79    0.87
   8  -4   0    3.10    1.38
  -8  -4   0    3.19    2.34
   8  -4   0    2.20    1.20
   8   4   0    1.90    1.06
  -8   4   0    1.20    0.97
   8   4   0    4.11    1.41
   8   4   0    1.48    2.19
  -8   4   0    2.99    1.17
   9  -4   0    2.85    1.25
   9  -4   0    0.25    0.69
   9  -4   0   -0.22    1.15
   9   4   0   -0.32    1.28
  -9   4   0    0.95    1.14
   9   4   0    1.47    1.80
   9   4   0    1.22    0.93
  10  -4   0   10.39    2.40
  10  -4   0   14.05    2.28
  10  -4   0   11.54    1.69
 -10  -4   0    9.39    3.19
  10   4   0   17.53    2.80
  10   4   0    8.35    2.06
  10   4   0    9.46    3.25
  11  -4   0   37.68    3.68
  11  -4   0   39.58    2.80
  11  -4   0   36.13    3.27
  11   4   0   31.13    3.27
  11   4   0   49.25    5.18
  12  -4   0    3.55    1.29
  12  -4   0    0.78    1.43
  12  -4   0    7.55    2.00
  12   4   0    4.23    2.80
  12   4   0    3.29    1.39
  12   4   0    5.13    2.10
  13  -4   0    2.61    1.27
  13  -4   0    2.21    1.57
  13  -4   0    2.62    1.75
  13   4   0    1.90    1.50
  13   4   0    0.74    1.77
  14  -4   0   -0.35    1.06
  14  -4   0    1.89    1.52
  14   4   0    4.02    2.73
   0  -5   0    0.11    0.43
   0  -5   0    0.11    0.49
   0  -5   0   -0.99    0.74
   0   5   0    0.54    0.53
   0   5   0   -0.05    0.87
   0   5   0   -0.03    0.46
   1  -5   0    0.07    0.50
  -1  -5   0    1.98    0.75
   1  -5   0    0.76    0.46
  -1  -5   0    1.38    1.14
  -1  -5   0    1.37    0.61
  -1   5   0    0.14    0.55
  -1   5   0    0.47    0.42
  -1   5   0    0.91    0.75
   1   5   0    0.22    0.57
   1   5   0    1.95    1.13
  -2  -5   0   19.31    1.49
  -2  -5   0   19.16    2.19
   2  -5   0   18.66    1.09
   2  -5   0   23.11    1.35
  -2   5   0   17.48    1.26
  -2   5   0   19.88    1.13
   2   5   0   20.65    2.29
   2   5   0   20.79    1.45
   2   5   0   21.12    1.66
   3  -5   0    0.86    0.61
   3  -5   0    0.26    0.27
  -3  -5   0   -0.77    1.32
   3  -5   0    0.54    0.58
  -3  -5   0   -0.73    0.68
   3   5   0    0.30    0.67
   3   5   0   -0.91    0.72
   3   5   0   -0.07    1.31
  -4  -5   0    6.51    2.08
  -4  -5   0    5.15    1.10
   4  -5   0    5.21    0.55
   4   5   0    3.86    2.28
   4   5   0    5.98    1.26
   4   5   0    6.24    1.20
  -5  -5   0    0.62    0.69
   5  -5   0    0.96    0.49
  -5  -5   0    1.83    1.67
   5  -5   0    0.94    0.83
   5   5   0    0.89    1.04
   5   5   0    1.39    0.74
   5   5   0    0.47    1.26
  -6  -5   0    1.31    1.06
   6  -5   0    1.26    0.69
   6  -5   0    1.75    0.95
  -6  -5   0    1.54    1.99
  -6   5   0    0.59    0.42
   6   5   0    1.50    1.95
   6   5   0    1.61    1.04
   6   5   0    1.28    1.01
  -7  -5   0    6.77    1.64
   7  -5   0    6.20    1.40
   7  -5   0    6.58    1.27
  -7  -5   0    6.39    2.31
  -7   5   0    6.25    1.40
   7   5   0    9.76    1.93
  -7   5   0    6.33    1.36
   7   5   0    7.41    1.50
   7   5   0    3.44    2.13
  -8  -5   0   -3.44    1.73
   8  -5   0    0.47    0.55
  -8  -5   0   -0.26    0.88
   8  -5   0    0.24    0.99
   8  -5   0   -0.07    1.01
   8   5   0   -0.48    1.23
  -8   5   0    0.95    0.72
   8   5   0    3.22    1.20
  -8   5   0    0.79    0.94
   9  -5   0    1.12    0.73
   9  -5   0    2.32    1.26
  -9  -5   0   -2.11    2.00
   9  -5   0    0.80    1.17
  -9   5   0   -0.58    0.92
   9   5   0    1.48    1.04
   9   5   0   -1.62    1.93
   9   5   0   -0.07    1.26
  10  -5   0   35.57    2.41
  10  -5   0   34.63    3.05
 -10  -5   0   43.82    5.94
  10   5   0   37.33    5.49
  10   5   0   32.68    3.46
  10   5   0   38.42    3.48
  11  -5   0    2.30    1.46
  11  -5   0    3.15    1.58
  11  -5   0    0.15    1.31
  11   5   0    0.80    1.12
  11   5   0    1.64    1.77
  11   5   0    3.55    2.78
  12  -5   0    2.59    1.63
  12  -5   0    2.56    1.13
  12  -5   0    3.20    1.66
  12   5   0    1.19    1.56
  12   5   0    1.33    2.80
  12   5   0    6.58    2.22
  13  -5   0   -0.37    1.26
  13  -5   0    3.18    1.73
  13  -5   0    1.09    0.94
  13   5   0    3.41    1.74
  13   5   0   -0.52    2.18
  13   5   0    1.70    1.23
  14  -5   0    2.28    1.51
  14  -5   0    1.74    1.82
  14   5   0    1.44    1.85
  14   5   0    6.32    3.72
   0  -6   0    1.37    1.01
   0  -6   0    1.53    0.66
   0   6   0    1.39    1.07
   0   6   0    2.36    0.75
   0   6   0    1.95    0.69
  -1  -6   0   -0.15    0.56
   1  -6   0    0.62    0.51
  -1  -6   0    1.34    1.17
   1  -6   0    1.56    0.64
  -1  -6   0    0.04    0.63
   1   6   0   -0.14    1.01
  -1   6   0    0.54    0.48
  -1   6   0    0.08    0.79
  -1   6   0    0.34    0.54
   1   6   0    0.79    0.58
   1   6   0    0.34    0.66
  -2  -6   0   64.98    3.24
   2  -6   0   61.39    2.80
  -2  -6   0   60.56    4.08
   2   6   0   64.46    3.40
  -2   6   0   62.82    2.81
   2   6   0   64.84    3.14
  -3  -6   0   12.10    1.55
   3  -6   0   11.11    1.14
   3  -6   0    9.20    0.73
   3  -6   0   10.98    1.11
  -3  -6   0   13.29    2.52
  -3   6   0    9.31    0.64
   3   6   0   11.21    1.40
   3   6   0   11.81    1.65
  -3   6   0    9.61    0.62
   4  -6   0   13.64    1.37
   4  -6   0   14.44    0.83
   4  -6   0   15.26    1.31
  -4  -6   0   15.13    1.88
  -4  -6   0   21.88    3.14
   4   6   0   17.36    3.00
   4   6   0   13.58    1.68
   5  -6   0   68.57    2.84
  -5  -6   0   66.23    3.88
   5  -6   0   68.72    3.65
  -5  -6   0   74.69    5.26
   5   6   0   60.19    4.91
   5   6   0   69.87    3.74
   5   6   0   72.68    4.13
   6  -6   0    0.61    0.44
   6  -6   0   -0.36    0.72
  -6  -6   0    0.72    1.50
   6   6   0    0.86    0.97
   6   6   0    2.47    2.03
   6   6   0    0.55    0.70
  -7  -6   0    1.69    1.00
   7  -6   0    1.28    0.69
  -7  -6   0    3.35    2.44
   7  -6   0    1.16    1.01
   7   6   0    1.81    1.25
   7   6   0    3.01    1.95
   7   6   0    1.89    1.13
  -8  -6   0   -1.04    1.96
   8  -6   0    0.15    0.96
   8  -6   0    1.20    0.87
   8  -6   0    0.16    0.53
   8   6   0   -0.52    2.16
   8   6   0    2.06    1.39
   8   6   0    1.61    1.38
   9  -6   0    0.44    0.61
  -9  -6   0   -0.06    2.39
   9  -6   0    1.83    1.04
   9  -6   0    3.12    1.24
   9   6   0    2.08    1.53
   9   6   0    0.78    2.25
   9   6   0    0.46    0.93
 -10  -6   0   27.46    5.05
  10  -6   0   21.40    1.76
  10  -6   0   31.58    2.82
  10  -6   0   23.68    2.38
  10   6   0   26.88    2.87
  10   6   0   27.66    3.05
  10   6   0   21.11    4.46
  11  -6   0    3.27    0.97
  11  -6   0   -0.26    1.10
  11  -6   0    0.76    1.29
  11   6   0    1.39    1.18
  11   6   0    2.61    1.70
  11   6   0    2.99    2.76
  12  -6   0   10.20    2.18
  12  -6   0    9.36    1.49
  12  -6   0   14.30    2.44
  12   6   0    7.18    3.46
  12   6   0    9.97    2.45
  12   6   0    4.59    1.98
  13  -6   0    1.46    1.42
  13  -6   0    2.49    1.67
  13   6   0   -1.71    1.62
  13   6   0    1.96    3.12
  13   6   0   -0.15    1.64
   0  -7   0    0.10    0.92
   0  -7   0   -0.29    0.57
   0  -7   0    0.49    0.60
   0   7   0    0.40    0.57
   0   7   0    0.63    0.59
   0   7   0    1.08    1.08
   1  -7   0    2.86    0.79
  -1  -7   0    4.16    0.99
  -1  -7   0    4.20    1.47
   1  -7   0    5.66    0.91
   1   7   0    2.87    0.82
   1   7   0    2.30    0.85
  -1   7   0    2.66    1.05
  -1   7   0    3.74    0.78
  -1   7   0    3.64    0.89
   1   7   0    2.96    1.39
  -2  -7   0   23.12    3.03
   2  -7   0   18.96    1.42
  -2  -7   0   23.18    1.70
   2  -7   0   18.34    1.25
   2   7   0   18.95    1.71
   2   7   0   15.90    2.59
  -2   7   0   14.74    1.42
  -2   7   0   16.97    1.22
   2   7   0   17.92    1.49
   3  -7   0   19.70    1.46
  -3  -7   0   23.71    2.79
   3  -7   0   19.92    1.18
  -3  -7   0   18.32    1.73
   3   7   0   24.68    3.29
   3   7   0   20.13    1.87
  -3   7   0   18.32    1.12
  -3   7   0   18.28    1.06
   3   7   0   21.20    1.67
   4  -7   0   15.77    0.94
   4  -7   0   15.78    1.39
  -4  -7   0   19.14    3.17
   4  -7   0   19.24    1.59
  -4  -7   0   17.86    1.81
   4   7   0   19.09    1.69
   4   7   0   14.79    1.79
   4   7   0   18.75    3.14
   5  -7   0   38.89    2.44
  -5  -7   0   37.16    4.06
   5  -7   0   41.69    1.74
  -5  -7   0   36.01    2.82
   5  -7   0   42.23    2.68
   5   7   0   42.01    3.06
   5   7   0   39.51    3.99
   5   7   0   44.66    2.83
  -6  -7   0   37.10    5.59
   6  -7   0   30.00    1.37
  -6  -7   0   27.10    2.53
   6  -7   0   26.76    2.22
   6   7   0   31.62    2.72
   6   7   0   31.02    2.48
   6   7   0   33.71    4.63
   7  -7   0   38.67    2.81
   7  -7   0   34.78    1.69
   7  -7   0   37.09    1.81
  -7  -7   0   42.75    4.67
   7   7   0   39.11    3.20
   7   7   0   37.22    2.91
   7   7   0   33.82    4.89
   8  -7   0    7.32    1.00
   8  -7   0    5.57    0.68
  -8  -7   0    9.03    3.11
   8  -7   0    7.70    1.62
   8   7   0   12.79    3.36
   8   7   0    6.98    1.78
   8   7   0    6.14    1.76
   9  -7   0   40.71    3.64
  -9  -7   0   46.72    6.31
   9  -7   0   41.99    2.46
   9  -7   0   40.75    2.17
   9   7   0   37.44    5.52
   9   7   0   47.68    3.95
  10  -7   0   -0.33    0.57
 -10  -7   0   -0.73    2.57
  10  -7   0   -0.25    0.77
  10  -7   0    1.89    1.26
  10   7   0    0.94    2.60
  10   7   0    3.01    1.75
  11  -7   0    2.10    1.11
  11  -7   0    0.26    1.32
  11   7   0    3.48    2.80
  11   7   0    1.77    1.61
  11   7   0    3.28    1.93
  12  -7   0    0.58    0.72
  12  -7   0    1.81    1.33
  12  -7   0    0.78    1.03
  12   7   0    1.56    1.60
  12   7   0    2.98    1.67
  12   7   0    1.67    2.91
  13  -7   0    8.18    2.01
  13  -7   0    5.20    1.14
  13  -7   0    4.77    1.60
  13   7   0    6.47    3.64
  13   7   0    4.75    2.07
   0  -8   0    3.60    1.37
   0  -8   0    1.64    0.81
   0   8   0    1.53    1.29
   0   8   0    1.62    0.74
   0   8   0    2.76    0.84
  -1  -8   0    0.90    0.78
  -1  -8   0    1.19    1.30
   1  -8   0    0.97    0.70
   1  -8   0    0.81    0.61
  -1   8   0    1.54    0.65
   1   8   0    0.31    1.18
   1   8   0    1.91    0.83
  -1   8   0    2.58    0.85
   1   8   0    1.02    0.83
   2  -8   0   30.05    1.92
   2  -8   0   30.32    1.80
  -2  -8   0   32.08    3.11
  -2  -8   0   30.05    2.13
   2   8   0   28.97    2.04
  -2   8   0   26.52    2.02
   2   8   0   24.94    2.90
  -2   8   0   30.65    1.78
  -3  -8   0    5.04    1.24
   3  -8   0    5.69    0.81
  -3  -8   0    6.29    2.13
   3  -8   0    6.66    1.07
   3   8   0    6.54    1.23
  -3   8   0    5.49    0.64
  -3   8   0    5.70    0.78
  -4  -8   0   11.27    1.80
   4  -8   0   10.54    1.37
   4  -8   0    8.28    0.72
  -4  -8   0    9.69    2.65
   4  -8   0    7.57    1.45
   4   8   0   10.25    1.57
   4   8   0    9.04    2.48
   4   8   0   14.04    2.49
  -5  -8   0    5.99    1.50
   5  -8   0    5.37    0.43
   5  -8   0    6.54    1.52
  -5  -8   0   10.15    2.88
   5  -8   0    5.95    1.18
   5   8   0    3.65    2.41
   5   8   0    6.19    1.42
   5   8   0    7.82    1.77
  -6  -8   0    3.22    1.20
  -6  -8   0    3.96    2.43
   6  -8   0    4.29    1.22
   6  -8   0    6.22    1.18
   6   8   0    3.66    1.47
   6   8   0    2.63    1.26
   6   8   0    3.07    2.09
   7  -8   0   16.74    1.91
   7  -8   0   15.84    1.75
   7   8   0   19.75    2.85
   7   8   0   15.71    3.57
   7   8   0   15.31    2.13
   8  -8   0   14.91    2.20
  -8  -8   0   22.78    4.54
   8   8   0   12.50    2.20
   8   8   0   12.87    3.72
   8   8   0   15.86    2.78
  -9  -8   0   25.55    4.69
   9  -8   0   20.42    1.12
   9  -8   0   19.53    2.76
   9  -8   0   20.53    1.07
   9   8   0   20.06    4.61
   9   8   0   22.85    2.85
   9   8   0   21.80    2.93
 -10  -8   0    1.51    2.84
  10  -8   0    2.35    0.50
  10  -8   0    3.25    1.46
  10  -8   0    1.92    0.60
  10   8   0    1.59    2.58
  10   8   0    2.08    1.57
  10   8   0    3.10    1.42
  11  -8   0    2.23    0.80
  11  -8   0   -0.04    1.18
  11  -8   0    1.47    0.75
  11   8   0    0.40    1.43
  11   8   0    2.29    3.04
  12  -8   0    1.44    1.42
  12  -8   0    2.13    0.83
  12  -8   0    3.43    0.74
  12   8   0    0.48    1.51
  12   8   0    0.62    3.11
   0  -9   0    0.60    1.22
   0  -9   0   -0.67    0.56
   0   9   0   -0.61    0.60
   0   9   0   -0.63    0.49
   0   9   0    0.50    1.16
   1  -9   0   33.12    2.16
  -1  -9   0   38.27    3.33
  -1  -9   0   38.40    2.42
  -1   9   0   32.99    2.11
  -1   9   0   29.48    2.57
   1   9   0   33.12    2.26
   1   9   0   27.82    2.94
  -1   9   0   29.91    2.19
   1   9   0   32.53    2.34
   2  -9   0   -0.86    0.58
  -2  -9   0    0.48    1.45
  -2  -9   0    0.31    0.77
  -2   9   0    0.31    0.75
   2   9   0    1.34    0.86
   2   9   0   -0.15    0.71
   2   9   0    0.17    1.24
  -2   9   0   -0.12    0.52
  -3  -9   0   51.81    4.37
   3  -9   0   53.65    2.83
  -3  -9   0   49.60    3.17
   3   9   0   52.54    3.37
  -3   9   0   44.66    2.41
   3   9   0   54.33    3.08
  -3   9   0   45.55    2.29
  -4  -9   0    0.18    1.02
   4  -9   0    0.48    0.73
  -4  -9   0    7.33    2.26
   4   9   0   -1.06    1.50
   4   9   0    1.11    0.98
   4   9   0    0.62    0.91
  -5  -9   0    2.60    1.99
   5  -9   0    2.77    1.18
   5  -9   0    1.05    0.89
  -5  -9   0    4.32    1.46
   5   9   0    2.66    1.27
   5   9   0   -2.07    1.19
   5   9   0    1.78    1.04
   6  -9   0    4.97    1.09
   6  -9   0    5.22    1.33
  -6  -9   0    0.36    2.23
   6   9   0    1.56    1.67
   6   9   0    4.99    1.45
  -7  -9   0   -0.89    2.17
   7  -9   0   -0.14    1.01
   7  -9   0   -1.16    0.88
   7   9   0   -1.69    1.47
   7   9   0   -1.21    0.90
  -8  -9   0   44.56    5.29
   8  -9   0   39.30    2.87
   8  -9   0   43.63    3.18
   8   9   0   44.67    3.42
   8   9   0   35.61    4.51
   9  -9   0    9.57    1.99
  -9  -9   0   18.30    4.39
   9   9   0   12.00    3.65
   9   9   0    9.30    2.13
 -10  -9   0    2.24    2.78
  10  -9   0   -0.18    1.05
  10   9   0    0.93    1.45
  10   9   0    1.63    2.76
  11  -9   0   -0.48    1.14
  11   9   0    5.35    3.66
  11   9   0   -0.84    1.33
  12  -9   0    2.44    1.46
  12   9   0    0.88    1.56
  12   9   0    1.46    2.99
   0 -10   0    0.39    0.79
   0  10   0    1.68    1.76
   0  10   0    0.97    0.84
  -1 -10   0   20.59    1.86
   1 -10   0   20.83    1.72
   1  10   0   19.69    1.90
  -1  10   0   17.20    2.39
   1  10   0   21.91    2.74
  -1  10   0   19.02    1.85
  -2 -10   0   -0.29    0.79
   2 -10   0   -0.15    0.76
  -2 -10   0    0.87    1.60
  -2  10   0    1.37    0.94
   2  10   0    0.84    1.54
   2  10   0   -0.42    0.77
   3 -10   0   42.42    2.59
  -3 -10   0   45.59    4.28
  -3 -10   0   39.91    2.93
   3  10   0   40.65    2.85
   3  10   0   43.09    4.10
   4 -10   0    1.35    0.91
  -4 -10   0    0.21    2.00
   4 -10   0   -0.54    0.60
  -4 -10   0    0.19    1.11
   4  10   0   -0.17    0.90
   4  10   0   -1.29    1.52
  -5 -10   0    4.80    2.51
   5 -10   0    6.81    1.45
   5  10   0    2.19    2.14
   5  10   0    6.30    1.50
   6 -10   0   -0.06    1.05
  -6 -10   0    1.88    2.46
   6 -10   0   -0.62    0.69
   6  10   0   -1.30    0.95
   6  10   0   -2.00    1.45
  -7 -10   0   12.06    3.97
   7 -10   0   11.73    1.83
   7 -10   0   11.34    1.95
   7  10   0    7.42    2.73
   8 -10   0    2.63    1.19
  -8 -10   0    3.11    2.97
   8  10   0    2.64    2.31
  -9 -10   0   44.11    6.63
   9 -10   0   36.63    3.12
   9  10   0   35.30    3.29
   9  10   0   41.02    7.16
  10 -10   0    4.43    1.69
 -10 -10   0    3.21    3.32
  10  10   0   -0.21    1.79
  10  10   0    1.04    1.44
  11 -10   0    1.67    1.63
  11  10   0   -1.44    0.88
  11  10   0   10.04    3.85
   0 -11   0   -0.19    0.76
   0  11   0   -0.53    0.80
   0  11   0    0.43    1.22
  -1 -11   0    1.71    1.25
   1 -11   0    2.49    1.08
  -1  11   0    5.75    1.70
   1  11   0    3.35    1.18
   1  11   0    3.56    1.86
  -1  11   0    3.31    1.14
  -2 -11   0    0.14    0.95
  -2 -11   0    1.28    1.80
   2 -11   0    3.58    1.08
   2  11   0    3.90    1.95
   2  11   0    2.60    1.07
  -2  11   0    1.62    0.98
  -3 -11   0   10.97    2.94
  -3 -11   0    7.80    1.72
   3 -11   0    9.82    1.48
   3  11   0    8.67    1.68
  -3  11   0    7.36    1.00
   3  11   0    6.44    2.24
   4 -11   0    1.35    0.85
  -4 -11   0    1.77    2.16
   4 -11   0    1.13    1.11
   4  11   0   -0.73    0.88
   5 -11   0    5.52    1.29
   5 -11   0    7.44    1.60
  -5 -11   0    8.10    3.06
   5  11   0    7.88    1.62
   6 -11   0    5.52    1.28
  -6 -11   0    9.87    3.47
   6 -11   0    3.42    1.29
   6  11   0    3.63    2.58
   6  11   0    4.71    1.55
   7 -11   0    3.63    1.21
   7 -11   0    1.04    1.28
  -7 -11   0    0.21    2.37
   7  11   0    2.50    2.50
   7  11   0    1.94    1.37
  -8 -11   0    2.30    2.74
   8 -11   0    2.38    1.44
   8  11   0    1.66    2.10
   8  11   0    1.81    1.59
  -9 -11   0    0.84    2.76
   9 -11   0    1.99    1.39
   9  11   0    1.66    1.47
   9  11   0    2.46    2.64
  10 -11   0    0.13    1.16
  10  11   0   -2.54    2.45
  10  11   0   -3.08    1.05
   0 -12   0   15.15    1.74
   0  12   0   12.82    1.95
   0  12   0   12.30    2.43
  -1 -12   0    0.53    0.96
   1 -12   0   -0.17    0.97
   1  12   0   -0.49    1.02
  -1  12   0   -1.16    0.99
   1  12   0   -0.46    1.42
  -2 -12   0    0.20    1.24
  -2  12   0    1.44    0.98
   2  12   0   -1.27    1.11
   2  12   0   -1.25    1.52
  -3 -12   0    0.67    1.86
   3  12   0    2.94    2.07
   3  12   0   -0.45    0.94
   4 -12   0   11.57    1.70
   4 -12   0   12.58    2.03
  -4 -12   0   15.24    3.71
   4  12   0   11.00    2.08
   4  12   0   20.86    3.58
   5 -12   0    0.00    0.97
   5 -12   0    2.11    1.24
  -5 -12   0    4.75    2.51
   5  12   0    0.10    1.25
   5  12   0    3.39    2.31
  -6 -12   0    1.50    2.51
   6 -12   0    4.72    1.49
   6 -12   0    0.52    0.85
   6  12   0    2.33    2.42
   6  12   0   -0.30    1.13
   7 -12   0   -0.05    1.15
   7  12   0    6.01    2.19
   7  12   0    1.75    1.45
  -8 -12   0    3.97    3.57
   8 -12   0    5.26    1.56
   8  12   0   -0.02    1.18
   8  12   0    3.84    2.66
   9 -12   0    4.35    1.64
   9  12   0    5.70    2.70
   9  12   0    1.55    1.64
   0 -13   0   -0.13    0.88
   0  13   0    0.64    1.35
   0  13   0   -1.03    0.93
   1 -13   0    2.21    1.21
   1  13   0    2.97    1.90
   1  13   0    2.36    1.31
   2 -13   0    9.30    1.69
   2  13   0   11.04    1.90
   2  13   0   13.98    3.29
   3 -13   0   44.36    3.00
   3  13   0   48.60    3.40
   4 -13   0    1.64    1.22
  -4 -13   0    6.69    2.76
   4 -13   0    6.93    1.52
   4  13   0    0.68    1.60
   4  13   0    4.87    1.70
  -5 -13   0    8.17    3.22
   5 -13   0    1.70    1.24
   5 -13   0    6.55    1.49
   5  13   0    2.81    1.36
   5  13   0   -0.43    1.75
   6 -13   0    3.91    1.49
  -6 -13   0    6.89    3.31
   6  13   0    3.62    1.60
   7 -13   0    4.37    1.63
   7  13   0    4.11    1.71
   7  13   0    1.47    2.56
   8 -13   0    3.66    1.50
   8  13   0    0.72    2.55
   8  13   0   -0.62    1.44
   0  14   0    1.16    1.13
  -1  14   0   12.28    3.06
   1  14   0    3.14    1.90
   1  14   0   10.26    1.85
   2  14   0    4.65    1.61
   3 -14   0   -0.37    1.11
   4 -14   0    3.17    1.43
   4  14   0    4.02    2.39
   4  14   0    0.34    1.21
   5 -14   0    0.98    1.28
   5  14   0   -1.91    1.21
   5  14   0    2.25    1.94
   6 -14   0    1.39    1.48
   6  14   0   -0.75    1.26
   0  15   0   -2.26    2.29
   1  15   0    2.38    1.41
   2  15   0    0.85    1.29
   3 -15   0    1.36    1.56
   3  15   0    6.65    1.99
  15   0  -1    2.00    2.53
  15   0  -1   -1.50    1.38
  14   0  -1   -1.07    1.30
  14   0  -1    2.34    2.42
  14   0  -1    0.84    1.57
  13   0  -1    0.21    1.86
  13   0  -1    0.64    1.45
  13   0  -1   -0.93    0.97
  12   0  -1    2.59    1.31
  12   0  -1   -0.13    1.92
  12   0  -1    0.52    1.17
  11   0  -1    1.04    1.94
  11   0  -1   -1.63    1.22
  11   0  -1   -0.92    0.88
  10   0  -1   -0.08    0.83
  10   0  -1    2.12    1.92
  10   0  -1    0.97    1.01
   9   0  -1    0.07    0.92
  -9   0   1   -0.65    0.96
   9   0  -1    0.13    1.08
   9   0  -1   -0.36    1.50
  -9   0   1   -0.86    1.29
   8   0  -1    0.04    0.71
   8   0  -1   -0.42    1.26
  -8   0   1   -0.65    0.91
   8   0  -1    0.15    0.70
  -8   0   1   -1.00    1.15
   7   0  -1    0.51    0.72
  -7   0   1    0.22    0.90
  -7   0   1    0.05    1.25
   7   0  -1   -0.31    0.86
   7   0  -1   -1.14    1.11
  -6   0   1    0.14    1.20
   6   0  -1    0.72    0.76
   6   0  -1   -0.15    0.67
   6   0  -1   -0.41    1.17
  -6   0   1    1.02    0.96
  -5   0   1   -0.26    0.54
   5   0  -1   -0.23    0.54
   5   0  -1   -0.38    0.55
  -5   0   1    1.13    1.14
   5   0  -1   -1.20    1.09
   4   0  -1    0.49    0.56
   4   0  -1    0.10    0.55
   4   0  -1    0.21    1.04
  -4   0   1   -0.62    0.67
  -4   0   1   -0.88    0.88
  -3   0   1    0.02    0.89
  -3   0   1    0.12    0.72
   3   0  -1   -0.24    0.92
   3   0  -1   -0.72    0.72
   3   0  -1    0.37    0.50
   2   0  -1    0.66    0.42
  -2   0   1    0.01    0.59
  -2   0   1    0.25    0.39
   2   0  -1   -0.10    0.63
   2   0  -1    0.19    0.36
  -2   0  -1   -0.41    0.35
  -2   0  -1   -0.55    0.80
   2   0   1   -0.28    0.80
   2   0   1    0.24    0.54
   3   0   1    0.11    0.96
   3   0   1    0.54    0.66
  -3   0  -1   -0.16    0.65
  -3   0  -1    0.49    0.96
   4   0   1   -0.25    1.06
  -4   0  -1    0.05    1.11
  -4   0  -1   -0.10    0.70
   4   0   1    1.38    0.80
   5   0   1    0.34    0.84
  -5   0  -1    0.19    1.13
  -5   0  -1   -0.65    0.73
   5   0   1   -0.02    1.12
   6   0   1    1.58    1.03
  -6   0  -1    1.74    1.37
   6   0   1    1.40    1.37
  -6   0  -1    0.16    0.66
  -7   0  -1   -0.98    0.85
  -7   0  -1    0.85    1.34
   7   0   1    0.23    0.89
   7   0   1    0.52    1.36
  -8   0  -1    0.94    1.49
  -8   0  -1    0.09    0.90
   8   0   1   -0.46    1.03
   8   0   1   -0.18    1.36
   8   0   1    0.11    0.71
   9   0   1    1.16    1.27
   9   0   1    0.04    0.86
  -9   0  -1    0.59    1.08
   9   0   1   -1.22    1.40
  -9   0  -1    0.36    1.52
  10   0   1   -3.73    1.22
  10   0   1   -0.99    0.82
  10   0   1    0.47    1.25
  11   0   1   -0.08    0.92
  11   0   1   -0.89    1.73
  11   0   1    0.77    1.37
  12   0   1    0.03    0.97
  12   0   1   -0.54    0.91
  12   0   1    1.84    1.93
  13   0   1    2.73    2.41
  13   0   1   -0.65    0.99
  13   0   1   -1.06    0.91
  14   0   1    3.02    1.49
  14   0   1    1.04    1.55
  14   0   1    1.62    2.49
  15   0   1    1.20    2.44
  15   0   1    0.71    1.81
  15  -1  -1    2.27    1.90
  15  -1  -1    8.76    2.98
  15   1  -1    3.34    2.02
  14  -1  -1    1.01    1.46
  14  -1  -1    0.65    2.00
  14   1  -1    0.22    1.55
  14   1  -1   -0.50    1.16
  14   1  -1    2.96    2.38
  13  -1  -1    1.03    1.12
  13  -1  -1    4.23    1.86
  13  -1  -1    3.76    2.43
  13   1  -1    1.52    1.60
  13   1  -1    0.68    2.20
  13   1  -1    0.36    1.18
  12  -1  -1    0.42    1.79
  12  -1  -1    1.40    1.16
  12  -1  -1    2.44    1.40
  12   1  -1    4.98    1.49
  12   1  -1    2.17    1.42
  12   1  -1    5.98    2.82
  11  -1  -1   10.63    1.94
  11  -1  -1   11.14    2.32
  11  -1  -1    5.69    2.45
  11   1  -1    8.57    2.27
  11   1  -1   10.19    2.05
  11   1  -1    6.82    2.67
  10  -1  -1   14.21    1.81
  10  -1  -1   14.50    3.02
  10  -1  -1   14.38    2.46
  10   1  -1   15.29    2.46
  10   1  -1   15.35    2.35
  10   1  -1   16.37    3.28
   9  -1  -1   13.60    2.75
  -9  -1   1   12.47    2.24
   9  -1  -1   13.70    1.93
  -9  -1   1   18.37    3.27
   9  -1  -1   15.78    2.35
  -9   1   1   14.11    2.52
   9   1  -1   14.02    2.21
   9   1  -1   15.63    2.23
   9   1  -1   10.45    2.61
  -9   1   1   12.00    1.97
   8  -1  -1    1.62    1.41
   8  -1  -1    1.39    0.92
   8  -1  -1    3.31    1.03
  -8  -1   1    2.58    1.70
  -8   1   1    5.16    1.39
   8   1  -1    2.33    1.09
   8   1  -1    2.23    1.69
   8   1  -1    3.59    1.39
   7  -1  -1    1.73    0.81
   7  -1  -1    2.34    1.39
   7  -1  -1    0.76    0.77
  -7  -1   1    2.79    1.16
  -7  -1   1   -0.94    1.45
  -7   1   1    1.62    1.20
  -7   1   1    1.20    0.83
   7   1  -1    1.70    1.08
   7   1  -1    1.62    0.95
   6  -1  -1   16.44    1.75
   6  -1  -1   18.55    1.53
  -6  -1   1   20.23    2.53
   6  -1  -1   16.60    2.07
  -6  -1   1   18.61    1.86
  -6   1   1   16.68    1.75
  -6   1   1   17.28    2.00
   6   1  -1   19.59    1.86
   6   1  -1   17.25    1.64
   6   1  -1   20.64    2.78
  -5  -1   1  133.33    5.94
   5  -1  -1  133.35    5.59
   5  -1  -1  130.02    5.83
   5  -1  -1  119.77    6.10
  -5  -1   1  132.64    6.57
   5   1  -1  128.97    6.60
   5   1  -1  132.41    5.93
  -5   1   1  127.39    6.08
  -5   1   1  138.69    5.88
   5   1  -1  138.98    5.87
  -4  -1   1   53.03    3.40
   4  -1  -1   54.81    2.54
   4  -1  -1   50.68    2.77
   4  -1  -1   49.47    2.97
   4   1  -1   52.97    2.76
  -4   1   1   55.51    2.76
   4   1  -1   52.14    3.35
   4   1  -1   54.46    2.80
   3  -1  -1   50.34    2.69
  -3  -1   1   55.33    3.21
   3  -1  -1   54.25    2.62
   3  -1  -1   52.43    2.34
  -3  -1   1   51.94    2.60
   3   1  -1   51.41    3.17
   3   1  -1   50.99    2.64
  -3   1   1   53.66    2.66
   3   1  -1   52.99    2.60
  -3   1   1   53.54    2.60
  -2  -1   1    8.67    0.92
  -2  -1   1   10.27    1.46
  -2  -1   1    9.80    0.90
   2  -1  -1   10.22    0.90
   2  -1  -1    9.33    0.62
   2   1  -1   10.09    0.90
  -2   1   1    9.90    0.81
   2   1  -1   11.26    1.44
  -2   1   1    9.07    0.77
   2   1  -1   10.25    0.95
   1  -1   1    0.93    0.28
  -1  -1  -1    1.05    0.63
  -1  -1  -1    0.40    0.40
   1  -1   1    0.73    0.43
   1   1   1    0.73    0.41
  -2  -1  -1    8.95    1.50
  -2  -1  -1    6.97    0.91
   2  -1   1    7.13    0.83
  -2   1  -1    6.38    1.01
  -2   1  -1    8.15    0.87
   2   1   1    8.68    1.35
  -3  -1  -1  107.34    5.23
   3  -1   1  101.26    4.78
  -3  -1  -1  103.91    4.52
   3  -1   1  108.03    4.47
   3   1   1   99.26    5.13
  -3   1  -1  104.36    4.77
   3   1   1  109.79    4.54
  -3   1  -1  104.48    4.46
  -4  -1  -1    1.12    0.67
  -4  -1  -1    0.81    1.37
   4  -1   1    1.62    0.63
   4  -1   1    1.45    1.06
  -4   1  -1    1.07    1.03
   4   1   1    0.73    0.78
  -4   1  -1    1.27    0.78
   4   1   1    1.26    1.35
   5  -1   1  259.36   10.79
   5  -1   1  244.28   10.14
  -5  -1  -1  247.35   10.23
  -5  -1  -1  254.67   11.13
   5   1   1  251.73   10.24
   5   1   1  239.06   11.05
  -5   1  -1  245.65   10.62
  -5   1  -1  256.90   10.20
   6  -1   1   45.55    2.83
   6  -1   1   45.32    3.40
  -6  -1  -1   41.66    2.85
  -6  -1  -1   46.59    3.68
   6   1   1   43.38    3.67
  -6   1  -1   47.76    2.80
   6   1   1   42.51    2.83
  -6   1  -1   45.79    3.28
   7  -1   1   22.38    2.55
  -7  -1  -1   21.05    2.67
   7  -1   1   21.23    1.89
  -7  -1  -1   22.63    2.00
   7   1   1   21.19    1.95
   7   1   1   24.42    2.03
  -7   1  -1   20.94    1.90
   7   1   1   21.64    3.25
  -7   1  -1   20.73    2.48
  -8  -1  -1    6.83    1.88
  -8  -1  -1    9.60    2.46
   8  -1   1    9.17    2.31
   8  -1   1   10.11    1.79
  -8   1  -1    9.22    2.14
   8   1   1    8.95    1.79
   8   1   1    7.64    2.34
  -8   1  -1    7.54    1.51
   8   1   1   11.60    1.85
   9  -1   1    4.39    1.96
  -9  -1  -1    4.12    1.49
   9  -1   1    5.88    1.65
  -9  -1  -1    5.32    2.19
   9  -1   1    4.87    1.48
   9   1   1    4.59    1.40
   9   1   1    6.74    1.65
  -9   1  -1    4.87    1.98
  -9   1  -1    7.50    1.57
   9   1   1    3.10    1.98
  10  -1   1    0.56    1.81
  10  -1   1    1.40    1.31
  10  -1   1    1.85    1.14
  10   1   1    1.16    2.05
  10   1   1   -0.57    0.85
  10   1   1    1.31    1.16
  11  -1   1   31.06    5.06
  11  -1   1   24.48    2.45
  11  -1   1   26.93    2.86
  11   1   1   23.31    2.57
  11   1   1   23.99    4.30
  12  -1   1    4.81    1.62
  12  -1   1    3.43    2.32
  12  -1   1    2.25    1.29
  12   1   1    5.75    2.84
  12   1   1    1.75    1.26
  12   1   1    3.31    1.55
  13  -1   1    7.21    1.91
  13  -1   1    0.09    1.32
  13  -1   1   -0.42    1.92
  13   1   1    0.68    1.15
  13   1   1    0.27    1.41
  13   1   1   15.54    3.64
  15  -2  -1   -1.82    1.91
  15  -2  -1    0.39    1.93
  15  -2  -1    0.99    2.13
  15   2  -1    3.00    1.78
  15   2  -1    1.29    2.50
  14  -2  -1    3.89    1.55
  14  -2  -1   -0.20    1.46
  14  -2  -1   -1.01    1.64
  14   2  -1    7.50    3.14
  14   2  -1    0.42    1.59
  14   2  -1    2.97    1.95
  13  -2  -1    1.42    1.14
  13  -2  -1    3.03    2.28
  13  -2  -1    0.58    1.51
  13   2  -1    1.47    1.53
  13   2  -1    0.81    1.46
  13   2  -1   -0.93    2.11
  12  -2  -1    2.64    1.35
  12  -2  -1   -0.69    0.85
  12  -2  -1    0.86    1.69
  12   2  -1    0.26    2.20
  12   2  -1    0.02    1.33
  12   2  -1   -1.11    1.27
  11  -2  -1    7.39    1.79
  11  -2  -1    7.84    1.70
  11   2  -1    8.70    3.04
  11   2  -1    5.97    1.93
  11   2  -1    9.87    2.43
  10  -2  -1   22.00    2.06
  10  -2  -1   23.92    2.98
  10  -2  -1   20.84    3.33
 -10  -2   1   25.02    4.80
  10   2  -1   22.34    2.99
  10   2  -1   19.92    2.42
   9  -2  -1   19.30    2.14
  -9  -2   1   23.84    2.37
   9  -2  -1   25.73    2.14
  -9  -2   1   33.45    3.72
   9   2  -1   28.92    3.51
  -9   2   1   28.13    2.55
  -9   2   1   24.18    2.63
   9   2  -1   25.03    2.50
  -8  -2   1    5.79    2.23
   8  -2  -1    6.30    1.83
   8  -2  -1    5.66    1.49
  -8  -2   1    7.28    1.60
   8   2  -1    6.42    2.13
  -8   2   1    5.00    1.55
   8   2  -1    8.85    1.68
   8   2  -1    7.54    1.66
  -8   2   1    7.78    1.63
  -7  -2   1   13.22    2.66
  -7  -2   1   10.29    1.77
   7  -2  -1    9.78    1.66
   7  -2  -1    9.23    1.16
   7  -2  -1   11.34    2.06
   7   2  -1   10.00    1.61
  -7   2   1   13.10    1.93
  -7   2   1    8.98    1.61
   7   2  -1    7.85    2.22
   7   2  -1   13.42    1.58
   6  -2  -1   61.69    3.02
  -6  -2   1   61.79    4.22
   6  -2  -1   58.82    3.39
  -6  -2   1   57.25    3.46
   6  -2  -1   54.97    3.62
   6   2  -1   58.49    3.49
   6   2  -1   61.98    3.48
  -6   2   1   59.71    3.37
   6   2  -1   64.88    4.33
  -6   2   1   60.19    3.47
  -5  -2   1  192.81    8.04
   5  -2  -1  187.21    7.91
   5  -2  -1  183.63    8.05
  -5  -2   1  196.55    8.97
  -5   2   1  186.23    7.90
   5   2  -1  192.18    8.04
   5   2  -1  176.99    8.83
   5   2  -1  187.73    8.00
  -5   2   1  188.58    7.90
  -4  -2   1   72.84    4.39
  -4  -2   1   75.94    3.71
   4  -2  -1   73.85    3.61
   4  -2  -1   74.22    3.58
  -4   2   1   77.13    3.51
  -4   2   1   76.78    3.59
   4   2  -1   78.16    3.69
   4   2  -1   68.49    4.33
   4   2  -1   77.63    3.71
  -3  -2   1   14.51    1.20
  -3  -2   1   17.77    2.26
   3  -2  -1   15.11    1.14
  -3  -2   1   14.35    1.30
   3  -2  -1   14.61    1.20
   3   2  -1   16.72    1.38
   3   2  -1   16.69    2.20
   3   2  -1   14.27    1.17
  -3   2   1   15.68    1.02
  -3   2   1   13.99    1.19
  -2  -2   1   11.67    1.14
  -2  -2   1   12.68    1.00
   2  -2  -1   12.95    0.72
   2  -2  -1   15.56    1.08
  -2  -2   1   16.82    2.01
   2   2  -1   14.16    1.12
   2   2  -1   12.85    1.79
   2   2  -1   13.43    1.19
   1  -2  -1  249.60    9.53
  -1  -2   1  257.32    9.81
  -1  -2   1  254.65    9.68
  -1  -2   1  270.67   10.20
   1   2  -1  257.83    9.66
   1   2  -1  252.29   10.14
   1   2  -1  258.21    9.81
   0  -2   1   -0.11    0.31
   0  -2  -1    0.15    0.35
   0  -2  -1   -0.08    0.59
   0  -2   1   -0.01    0.22
   0   2   1   -0.06    0.29
   0   2   1    0.62    0.36
   0   2  -1   -0.04    0.32
   0   2  -1   -0.22    0.45
   0   2   1   -0.27    0.54
   1  -2   1   73.26    2.83
   1  -2   1   71.05    2.89
  -1  -2  -1   70.83    3.50
  -1  -2  -1   70.44    2.99
  -1   2  -1   69.79    2.89
   1   2   1   67.35    3.50
   1   2   1   71.86    2.98
   2  -2   1    0.23    0.46
   2  -2   1   -0.31    0.51
  -2  -2  -1   -0.12    0.45
  -2  -2  -1   -0.18    1.07
   2   2   1    1.56    1.06
   2   2   1    0.36    0.50
  -2   2  -1   -0.35    0.53
  -2   2  -1    0.48    0.51
  -3  -2  -1   41.73    2.28
   3  -2   1   37.48    2.05
   3  -2   1   41.72    2.29
  -3  -2  -1   43.54    3.08
   3   2   1   39.98    2.23
  -3   2  -1   41.53    2.25
  -3   2  -1   43.11    2.14
   3   2   1   35.37    2.92
   4  -2   1   21.22    1.81
   4  -2   1   22.48    1.59
  -4  -2  -1   21.23    1.62
  -4  -2  -1   25.96    2.60
  -4   2  -1   23.33    1.61
   4   2   1   23.16    1.63
  -4   2  -1   20.89    1.76
   4   2   1   18.77    2.39
  -5  -2  -1  164.89    7.91
   5  -2   1  156.59    6.70
   5  -2   1  159.44    7.12
  -5  -2  -1  147.85    6.78
  -5   2  -1  160.33    6.69
  -5   2  -1  146.66    6.90
   5   2   1  164.68    6.95
   5   2   1  143.34    7.71
   5   2   1  153.68    6.81
   6  -2   1   21.05    2.63
   6  -2   1   22.58    1.91
  -6  -2  -1   26.95    3.01
  -6  -2  -1   23.89    1.95
  -6   2  -1   19.68    2.13
   6   2   1   25.79    2.96
  -6   2  -1   21.70    1.90
   6   2   1   23.93    2.04
   6   2   1   21.40    2.26
   7  -2   1   42.16    3.30
  -7  -2  -1   42.22    3.67
  -7  -2  -1   42.56    2.98
   7  -2   1   44.46    2.89
   7   2   1   46.84    3.04
   7   2   1   35.14    3.49
  -7   2  -1   41.01    2.82
   7   2   1   41.40    2.92
  -7   2  -1   41.12    3.13
   8  -2   1   10.40    1.83
   8  -2   1   13.21    2.37
  -8  -2  -1    8.03    2.55
  -8  -2  -1    8.99    1.71
   8   2   1   11.17    1.96
  -8   2  -1   11.33    1.84
  -8   2  -1   10.80    2.05
   8   2   1   11.83    2.02
   8   2   1   13.65    3.03
   9  -2   1   -1.13    1.35
   9  -2   1    0.22    0.80
  -9  -2  -1    0.83    1.04
   9  -2   1    0.20    1.15
  -9  -2  -1   -0.26    1.55
   9   2   1    0.14    0.82
   9   2   1    0.91    2.09
  -9   2  -1    1.38    1.76
   9   2   1    0.52    0.87
  -9   2  -1    0.04    1.15
  10  -2   1   23.93    2.68
  10  -2   1   28.09    3.92
  10  -2   1   28.09    2.57
  10   2   1   27.97    2.82
  10   2   1   31.06    5.45
  10   2   1   27.47    2.80
  11  -2   1   25.74    2.85
  11  -2   1   30.18    4.26
  11  -2   1   30.87    2.77
  11   2   1   28.42    2.80
  11   2   1   27.39    2.92
  11   2   1   29.18    4.82
  12  -2   1   -0.08    2.04
  12  -2   1    2.54    1.32
  12  -2   1    1.50    1.51
  12   2   1    1.00    1.18
  12   2   1    2.04    1.59
  12   2   1    2.15    2.68
  13  -2   1   -0.74    1.75
  13  -2   1    1.13    1.54
  13   2   1    8.02    2.93
  13   2   1    1.96    1.87
  13   2   1    1.40    1.36
  14  -2   1    9.69    3.04
  14  -2   1   10.46    2.44
  14  -2   1   11.37    2.29
  14   2   1   10.21    3.74
  14   2   1   14.72    3.09
  14   2   1   11.58    2.46
  14  -3  -1    1.89    1.24
  14  -3  -1    0.73    1.97
  14  -3  -1    0.16    1.07
  14   3  -1    1.76    1.82
  14   3  -1    1.13    2.21
  13  -3  -1   -3.34    1.68
  13  -3  -1    1.06    1.10
  13  -3  -1    0.64    1.51
  13   3  -1   -1.30    1.45
  13   3  -1    0.49    1.38
  13   3  -1   -1.58    2.12
  12  -3  -1   -0.66    1.49
  12  -3  -1   -1.41    1.08
  12  -3  -1    0.16    0.96
  12   3  -1    0.73    1.36
  12   3  -1   -1.31    1.25
  11  -3  -1   25.65    2.29
  11  -3  -1   23.47    3.58
  11  -3  -1   24.32    2.74
  11   3  -1   24.01    3.30
  11   3  -1   25.65    3.31
  11   3  -1   21.91    4.22
 -10  -3   1   17.75    3.50
  10  -3  -1   16.41    1.76
  10  -3  -1   14.22    2.70
  10  -3  -1   14.68    2.28
  10   3  -1   11.83    3.10
  10   3  -1   17.12    2.51
  10   3  -1   17.91    2.71
   9  -3  -1    0.97    1.18
   9  -3  -1   -0.60    1.21
  -9  -3   1   -1.02    1.29
   9  -3  -1    0.55    0.77
  -9   3   1    1.12    1.17
   9   3  -1    0.17    1.16
   9   3  -1    0.82    1.27
   9   3  -1   -2.03    1.48
  -8  -3   1    5.29    1.50
   8  -3  -1    5.84    1.34
   8  -3  -1    3.69    1.41
  -8  -3   1    6.65    2.27
   8  -3  -1    3.97    0.97
  -8   3   1    4.77    1.22
  -8   3   1    4.65    1.33
   8   3  -1    3.28    1.37
   8   3  -1    3.23    1.19
   8   3  -1    2.53    2.14
  -7  -3   1    2.18    1.15
  -7  -3   1    1.03    1.77
   7  -3  -1    0.19    0.66
   7  -3  -1    0.08    0.97
   7  -3  -1    0.42    0.55
   7   3  -1    1.27    1.82
   7   3  -1    0.83    1.09
  -7   3   1    0.08    0.90
  -7   3   1    0.91    0.90
   7   3  -1    0.11    0.75
   6  -3  -1    3.59    1.08
   6  -3  -1    1.97    0.61
   6  -3  -1    1.51    0.98
  -6  -3   1    0.95    1.67
  -6  -3   1    4.20    1.11
  -6   3   1    2.21    0.99
   6   3  -1    1.56    0.85
   6   3  -1    1.45    1.76
   6   3  -1    3.15    1.16
  -6   3   1    2.38    0.90
  -5  -3   1  101.88    4.83
  -5  -3   1   99.65    6.58
   5  -3  -1   98.53    4.63
   5  -3  -1   96.17    4.55
   5   3  -1  102.82    4.88
  -5   3   1   96.20    4.32
  -5   3   1   93.46    4.55
   5   3  -1   98.61    5.77
   5   3  -1   95.38    4.67
   4  -3  -1   -0.25    0.58
   4  -3  -1    0.28    0.54
  -4  -3   1   -0.19    0.55
  -4  -3   1   -0.92    1.24
   4   3  -1    0.07    1.27
   4   3  -1    0.13    0.71
  -4   3   1   -0.68    0.64
  -4   3   1   -0.04    0.40
   4   3  -1    0.74    0.68
  -3  -3   1   56.43    3.60
  -3  -3   1   52.55    2.85
  -3  -3   1   53.20    2.71
   3  -3  -1   51.93    2.25
   3  -3  -1   55.63    2.63
   3   3  -1   50.94    3.51
   3   3  -1   55.89    2.75
   3   3  -1   52.76    2.85
  -2  -3   1   13.53    1.93
  -2  -3   1   11.54    1.17
  -2  -3   1   11.26    1.05
   2  -3  -1   11.62    0.52
   2   3  -1   11.32    1.16
   2   3  -1   12.23    2.18
   2   3  -1   12.24    1.04
   1  -3  -1  163.84    6.29
  -1  -3   1  165.27    6.66
   1  -3  -1  166.50    6.49
  -1  -3   1  166.88    6.48
  -1  -3   1  174.02    7.15
   1  -3  -1  168.63    6.49
   1   3  -1  169.45    6.66
  -1   3   1  159.63    6.45
  -1   3   1  165.57    6.26
   1   3  -1  166.50    6.45
   0  -3  -1  559.51   21.96
   0  -3   1  647.47   22.00
   0   3   1  575.44   21.55
   0   3   1  548.73   21.89
   0   3  -1  562.37   21.89
   0   3  -1  597.25   21.60
  -1  -3  -1   75.88    3.91
   1  -3   1   73.61    3.10
  -1  -3  -1   75.19    3.27
   1  -3   1   76.25    3.08
  -1   3  -1   79.37    3.32
   1   3   1   75.67    3.23
   1   3   1   77.26    3.37
  -1   3  -1   74.72    3.14
  -2  -3  -1   -0.41    1.24
   2  -3   1    0.27    0.41
   2  -3   1   -0.24    0.34
  -2  -3  -1    0.07    0.44
  -2   3  -1   -0.03    0.42
   2   3   1    0.53    0.54
   2   3   1   -0.31    0.55
  -3  -3  -1   84.31    4.73
  -3  -3  -1   86.79    3.98
   3  -3   1   87.70    3.75
   3  -3   1   88.27    3.73
   3   3   1   86.36    3.93
  -3   3  -1   80.06    3.72
  -3   3  -1   89.11    3.73
   3   3   1   83.20    4.05
   3   3   1   81.58    4.77
   4  -3   1   65.77    3.22
  -4  -3  -1   69.02    3.49
   4  -3   1   65.35    3.30
  -4  -3  -1   73.70    4.48
   4   3   1   67.93    3.37
  -4   3  -1   71.11    3.24
  -4   3  -1   60.03    3.18
   4   3   1   58.41    4.24
   4   3   1   67.87    3.56
   5  -3   1   34.28    2.32
   5  -3   1   30.66    2.05
  -5  -3  -1   28.10    2.23
   5   3   1   32.94    2.37
   5   3   1   29.64    2.20
   5   3   1   29.59    3.18
  -5   3  -1   31.28    2.05
  -5   3  -1   28.96    2.11
  -6  -3  -1   14.66    2.71
  -6  -3  -1   12.21    1.71
   6  -3   1   12.57    1.89
   6  -3   1   13.52    1.71
  -6   3  -1   12.53    1.64
   6   3   1   11.05    1.71
   6   3   1   10.93    1.80
   6   3   1   12.13    2.68
  -6   3  -1   12.02    1.74
  -7  -3  -1   37.32    2.73
  -7  -3  -1   32.77    3.62
   7  -3   1   38.89    2.66
   7  -3   1   40.19    3.01
  -7   3  -1   36.54    2.51
   7   3   1   35.56    3.54
   7   3   1   37.81    2.85
  -7   3  -1   39.19    2.79
   7   3   1   35.36    2.62
  -8  -3  -1   20.10    3.57
  -8  -3  -1   13.78    2.24
   8  -3   1   20.09    2.03
   8  -3   1   18.67    2.74
  -8   3  -1   17.36    1.94
   8   3   1   19.48    2.51
   8   3   1   17.45    2.09
  -8   3  -1   17.79    2.11
   8   3   1   17.78    3.43
   9  -3   1    3.13    1.35
  -9  -3  -1   -0.56    1.81
   9  -3   1    1.95    1.58
   9   3   1    1.85    1.31
   9   3   1    2.61    2.20
   9   3   1    1.16    1.32
  -9   3  -1    0.05    0.75
  10  -3   1    0.98    1.19
  10  -3   1    3.73    1.14
  10  -3   1   -0.61    1.44
 -10  -3  -1    2.41    2.23
  10   3   1    2.40    1.60
  10   3   1    0.62    1.04
  10   3   1    0.49    2.04
  11  -3   1    2.46    1.42
  11  -3   1    1.08    1.76
  11  -3   1    1.23    0.97
  11   3   1   -0.30    1.32
  11   3   1    3.16    2.71
  11   3   1    0.47    1.31
  12  -3   1    8.68    2.14
  12  -3   1   11.08    1.99
  12  -3   1    7.44    2.53
  12   3   1   11.12    4.08
  12   3   1    8.21    1.99
  12   3   1    9.25    2.34
  13  -3   1    1.77    1.95
  13  -3   1   -0.24    1.40
  13  -3   1    1.86    1.23
  13   3   1    3.35    1.92
  13   3   1    0.27    2.54
  13   3   1   -0.29    0.96
  14  -3   1    0.46    1.23
  14  -3   1    0.82    0.97
  14  -3   1   -0.27    1.97
  14   3   1   -2.48    2.04
  14   3   1   -0.12    1.50
  14  -4  -1    2.77    1.53
  14  -4  -1    4.08    1.43
  14   4  -1    5.35    3.18
  13  -4  -1    6.68    2.23
  13  -4  -1    4.73    2.00
  13   4  -1    2.34    2.81
  13   4  -1    3.13    1.78
  13   4  -1    2.73    1.81
  12  -4  -1    1.86    1.47
  12  -4  -1    1.35    1.66
  12  -4  -1    0.42    0.97
  12   4  -1    0.97    1.63
  12   4  -1    0.87    1.98
  12   4  -1    2.50    1.32
  11  -4  -1    9.91    2.12
  11  -4  -1    6.31    2.14
  11  -4  -1    7.44    1.51
  11   4  -1    8.10    2.04
  11   4  -1    6.97    3.11
  11   4  -1    8.39    2.25
  10  -4  -1    7.54    2.04
  10  -4  -1    8.74    1.81
  10  -4  -1    7.09    1.37
  10   4  -1    8.84    3.23
  10   4  -1    9.32    2.28
  10   4  -1    9.23    2.09
   9  -4  -1    4.84    1.57
   9  -4  -1    3.47    1.48
  -9  -4   1    4.22    2.93
   9  -4  -1    5.54    1.15
   9   4  -1    6.39    1.79
   9   4  -1    3.30    2.36
  -9   4   1    4.71    1.49
   9   4  -1    8.61    1.98
  -8  -4   1   31.90    3.78
   8  -4  -1   33.75    2.70
   8  -4  -1   34.63    2.12
  -8  -4   1   34.07    2.87
   8  -4  -1   35.47    2.80
  -8   4   1   38.79    2.76
   8   4  -1   31.45    2.76
   8   4  -1   28.90    4.25
  -8   4   1   33.18    2.38
   8   4  -1   36.40    3.01
   7  -4  -1    1.43    0.98
   7  -4  -1    0.97    0.87
  -7  -4   1    1.92    1.03
   7  -4  -1    1.81    0.62
  -7  -4   1    1.36    1.79
   7   4  -1    0.39    0.94
  -7   4   1    0.95    0.69
   7   4  -1   -1.45    1.49
  -7   4   1    1.36    0.97
   6  -4  -1    6.74    1.33
   6  -4  -1    6.48    1.20
  -6  -4   1    6.26    1.42
  -6  -4   1    7.50    2.30
  -6   4   1    7.15    1.35
   6   4  -1    7.76    2.33
   6   4  -1    5.50    1.64
   6   4  -1    7.31    1.52
  -6   4   1    7.27    0.98
   5  -4  -1  179.67    7.28
  -5  -4   1  190.60    9.14
  -5  -4   1  175.12    7.84
   5  -4  -1  185.23    7.69
  -5   4   1  183.55    6.92
   5   4  -1  179.07    7.78
  -5   4   1  185.01    7.63
   5   4  -1  177.81    8.03
   5   4  -1  160.41    8.83
  -4  -4   1   60.98    3.31
   4  -4  -1   63.17    3.22
   4  -4  -1   64.61    2.71
  -4  -4   1   70.42    4.36
   4   4  -1   62.61    3.47
   4   4  -1   59.02    4.30
   4   4  -1   67.32    3.32
  -3  -4   1   38.65    2.31
   3  -4  -1   39.72    1.57
   3  -4  -1   41.54    2.26
  -3  -4   1   40.97    3.05
  -3  -4   1   37.54    2.42
   3   4  -1   39.40    2.43
   3   4  -1   40.67    3.20
   3   4  -1   42.39    2.29
  -2  -4   1   57.30    3.47
   2  -4  -1   54.86    2.51
   2  -4  -1   51.39    2.12
  -2  -4   1   53.14    2.77
  -2  -4   1   50.71    2.59
  -2   4   1   50.53    2.03
  -2   4   1   50.57    2.07
   2   4  -1   51.96    3.34
   2   4  -1   54.50    2.56
   2   4  -1   54.01    2.78
   1  -4  -1   58.50    2.54
   1  -4  -1   61.45    2.85
   1  -4  -1   62.43    2.70
  -1  -4   1   59.39    3.39
  -1  -4   1   60.48    2.70
  -1  -4   1   55.36    2.85
   1   4  -1   59.57    2.87
  -1   4   1   59.01    2.73
  -1   4   1   60.39    2.54
   1   4  -1   59.75    2.66
  -1   4   1   57.00    2.80
   0  -4   1   15.13    1.10
   0  -4  -1   11.85    1.40
   0  -4   1   15.39    0.94
   0  -4  -1   14.94    1.05
   0   4  -1   15.38    1.10
   0   4  -1   15.60    1.50
   0   4  -1   14.43    1.10
   0   4   1   14.46    1.19
   0   4   1   15.44    1.52
   0   4   1   16.48    1.11
   1  -4   1   30.41    1.61
  -1  -4  -1   33.09    2.43
   1  -4   1   35.34    1.61
  -1  -4  -1   32.18    1.74
   1   4   1   32.19    2.08
  -1   4  -1   32.01    1.90
  -1   4  -1   30.81    1.61
   1   4   1   33.27    1.73
  -2  -4  -1   14.51    2.18
   2  -4   1   13.13    1.00
   2  -4   1   12.13    0.83
   2  -4   1   11.44    0.92
  -2   4  -1   13.99    1.02
   2   4   1   15.18    2.15
  -2   4  -1   10.98    0.89
   2   4   1   12.34    1.11
   2   4   1   10.58    1.34
   3  -4   1    6.66    0.70
  -3  -4  -1    6.29    1.15
  -3  -4  -1    7.85    1.96
   3  -4   1    6.83    0.97
   3   4   1    5.22    1.55
   3   4   1    6.48    1.09
  -3   4  -1    6.61    0.77
   4  -4   1    0.50    0.56
  -4  -4  -1    0.68    1.25
  -4  -4  -1    1.33    0.86
   4  -4   1    0.44    0.61
  -4   4  -1   -0.27    0.49
   4   4   1    0.70    1.29
   4   4   1    1.20    0.84
  -5  -4  -1   82.34    5.47
   5  -4   1   89.09    4.45
   5  -4   1   83.17    4.05
  -5  -4  -1   85.66    4.32
   5   4   1   79.90    5.25
  -5   4  -1   86.67    4.04
   5   4   1   90.35    4.60
  -5   4  -1   74.99    3.83
  -6  -4  -1   47.76    4.27
   6  -4   1   52.30    3.01
   6  -4   1   50.08    3.02
  -6  -4  -1   49.07    3.20
   6   4   1   52.59    3.18
   6   4   1   51.79    4.33
  -6   4  -1   40.74    2.69
   6   4   1   50.24    3.30
  -6   4  -1   51.26    2.92
   7  -4   1    0.81    0.92
  -7  -4  -1    1.47    2.00
   7  -4   1    1.33    1.10
  -7  -4  -1    3.75    1.32
   7   4   1   -1.88    1.56
  -7   4  -1    1.90    0.98
   7   4   1    1.68    1.08
   7   4   1    0.07    0.97
   8  -4   1    6.53    1.49
  -8  -4  -1    7.00    2.61
  -8  -4  -1    6.14    1.51
   8  -4   1    8.20    1.82
  -8   4  -1    5.35    1.41
   8   4   1    8.87    1.82
  -8   4  -1    7.33    1.53
   8   4   1    8.97    2.81
   8   4   1    9.78    1.95
   9  -4   1   18.19    2.47
   9  -4   1   14.29    2.44
   9   4   1   13.57    2.29
  -9   4  -1   15.68    2.22
   9   4   1   17.92    3.75
   9   4   1   16.06    2.59
 -10  -4  -1    7.93    2.96
  10  -4   1    2.21    1.66
  10  -4   1    4.09    1.24
  10  -4   1    3.97    1.60
  10   4   1    2.53    2.48
  10   4   1    3.73    1.64
  10   4   1    4.26    1.72
  11  -4   1    1.48    1.07
  11  -4   1    0.76    0.96
  11  -4   1    5.08    1.88
  11   4   1    2.25    1.34
  11   4   1    1.75    1.51
  11   4   1   -0.25    1.82
  12  -4   1    4.23    1.45
  12  -4   1    5.15    2.09
  12  -4   1    2.93    1.43
  12   4   1    7.13    2.23
  12   4   1    8.00    4.32
  12   4   1    4.13    1.87
  13  -4   1    2.23    1.29
  13  -4   1    2.70    2.04
  13  -4   1    2.53    1.69
  13   4   1    4.28    2.83
  13   4   1    4.18    1.64
  13   4   1    0.58    1.72
  14  -4   1    0.03    1.29
  14  -4   1    4.83    2.19
  14  -4   1   -0.02    1.24
  14   4   1    1.22    1.60
  14   4   1    5.51    3.12
  14  -5  -1   13.54    2.77
  14  -5  -1    5.36    1.49
  14  -5  -1    6.62    2.03
  14   5  -1    0.01    2.41
  14   5  -1    6.85    2.13
  13  -5  -1    4.44    1.93
  13  -5  -1    4.82    1.94
  13  -5  -1    3.35    1.17
  13   5  -1    1.70    1.70
  13   5  -1    2.98    1.79
  13   5  -1    4.15    3.29
  12  -5  -1    1.25    1.40
  12  -5  -1    2.07    1.42
  12  -5  -1    0.89    0.91
  12   5  -1    2.70    2.55
  12   5  -1    0.87    1.46
  12   5  -1   -1.63    1.29
  11  -5  -1    4.41    1.17
  11  -5  -1    5.60    1.80
  11  -5  -1    7.26    1.92
  11   5  -1    3.36    1.33
  11   5  -1    1.86    2.13
  11   5  -1    7.28    2.30
 -10  -5   1    2.67    2.49
  10  -5  -1    4.81    1.88
  10  -5  -1    1.08    1.30
  10  -5  -1    4.33    1.53
  10   5  -1    2.82    2.70
   9  -5  -1   23.56    2.45
  -9  -5   1   29.78    4.84
   9  -5  -1   23.76    1.76
   9  -5  -1   23.44    2.38
   9   5  -1   25.67    2.68
   9   5  -1   24.29    2.57
  -9   5   1   22.76    2.38
   9   5  -1   23.26    4.30
  -8  -5   1    0.37    1.21
  -8  -5   1    1.13    2.06
   8  -5  -1   -0.90    0.76
   8  -5  -1   -0.11    0.52
   8   5  -1   -0.62    1.16
  -8   5   1    1.70    1.27
   7  -5  -1    6.40    1.45
   7  -5  -1    6.10    0.76
   7  -5  -1    7.58    1.28
  -7  -5   1    9.21    2.78
  -7  -5   1    8.10    1.60
  -7   5   1    7.85    1.41
   7   5  -1    6.77    2.61
   7   5  -1    7.21    1.73
   7   5  -1    6.17    1.60
   6  -5  -1   20.13    1.46
  -6  -5   1   20.75    2.07
   6  -5  -1   20.15    1.84
  -6  -5   1   24.73    2.95
   6  -5  -1   22.22    1.21
   6   5  -1   24.82    2.11
   6   5  -1   17.39    2.06
   6   5  -1   21.75    3.56
   5  -5  -1   58.97    3.28
  -5  -5   1   67.30    4.63
  -5  -5   1   57.46    3.42
   5   5  -1   65.75    3.71
   5   5  -1   61.46    3.47
   5   5  -1   57.82    4.40
  -4  -5   1   23.21    3.21
   4  -5  -1   23.15    1.68
   4  -5  -1   19.59    0.88
  -4  -5   1   20.15    1.78
   4   5  -1   20.09    1.87
   4   5  -1   18.76    1.66
  -3  -5   1    2.57    1.60
   3  -5  -1    2.52    0.72
   3  -5  -1    2.81    0.83
   3  -5  -1    2.45    0.31
  -3  -5   1    1.78    0.88
  -3  -5   1    2.81    0.91
   3   5  -1    1.82    1.54
   3   5  -1    2.67    0.83
   3   5  -1    2.37    0.86
   2  -5  -1   58.85    2.51
  -2  -5   1   60.43    3.86
   2  -5  -1   63.89    2.89
  -2  -5   1   60.17    3.17
  -2   5   1   61.73    2.47
   2   5  -1   53.85    3.75
  -2   5   1   53.46    2.59
   2   5  -1   62.03    2.89
   2   5  -1   62.58    3.16
  -1  -5   1   11.25    1.07
  -1  -5   1   14.54    1.96
   1  -5  -1   12.58    1.49
   1  -5  -1   12.08    1.01
   1  -5  -1   12.72    0.95
  -1  -5   1   12.62    1.21
   1   5  -1   12.75    1.86
   1   5  -1   13.93    1.03
  -1   5   1   10.89    1.25
   1   5  -1   13.07    1.20
  -1   5   1   12.17    1.08
  -1   5   1   12.22    0.91
   0  -5  -1   -0.40    0.44
   0  -5  -1    0.00    0.84
   0  -5   1    0.36    0.87
   0  -5   1    0.79    0.55
   0  -5   1    0.35    0.44
   0   5   1   -0.12    0.50
   0   5   1    0.21    0.48
   0   5  -1    0.16    0.47
   0   5  -1   -0.05    0.48
   0   5  -1   -0.38    0.80
   0   5   1    0.03    0.88
   1  -5   1    7.39    0.76
   1  -5   1    7.15    0.78
  -1  -5  -1    9.84    1.80
  -1  -5  -1    7.91    1.19
  -1   5  -1    6.71    0.79
   1   5   1    7.46    1.57
   1   5   1    6.87    1.06
  -1   5  -1    8.57    1.27
  -1   5  -1    6.37    0.84
   1   5   1    9.22    1.08
   2  -5   1    1.81    0.52
   2  -5   1    0.89    0.42
  -2  -5  -1    1.43    1.33
  -2  -5  -1    0.30    0.66
   2   5   1    1.31    0.71
   2   5   1    0.72    0.77
  -2   5  -1    0.53    0.61
   2   5   1   -1.25    1.10
  -2   5  -1    0.88    0.47
  -3  -5  -1   43.59    2.57
   3  -5   1   46.28    2.35
   3  -5   1   41.29    2.21
   3  -5   1   46.24    2.03
  -3  -5  -1   42.92    3.46
  -3   5  -1   39.50    2.03
   3   5   1   46.90    2.53
   3   5   1   36.15    3.28
   3   5   1   43.97    2.71
  -4  -5  -1   22.11    1.82
   4  -5   1   24.98    1.39
  -4  -5  -1   22.05    2.62
   4  -5   1   26.22    1.77
   4   5   1   24.61    1.89
  -4   5  -1   22.06    1.31
   4   5   1   23.74    3.74
   4   5   1   23.83    2.02
  -5  -5  -1   20.69    1.85
   5  -5   1   22.52    1.49
  -5  -5  -1   23.51    3.51
   5  -5   1   19.43    1.65
   5   5   1   21.25    1.78
   5   5   1   20.18    2.04
  -5   5  -1   20.96    1.33
   5   5   1   22.53    2.73
  -6  -5  -1    7.02    2.21
  -6  -5  -1    7.78    1.61
   6  -5   1    6.87    1.37
   6  -5   1    7.39    1.19
  -6   5  -1    6.29    0.98
  -6   5  -1    9.34    1.39
   6   5   1    6.85    2.21
   6   5   1    8.73    1.74
   6   5   1    7.53    1.42
   7  -5   1   -0.07    0.81
   7  -5   1    0.16    0.79
  -7  -5  -1   -0.08    1.92
  -7  -5  -1    0.37    0.92
   7   5   1    1.74    1.89
   7   5   1   -0.83    0.71
   7   5   1    0.50    1.03
  -7   5  -1   -0.34    0.71
  -7   5  -1    1.09    0.70
   8  -5   1    1.61    1.11
   8  -5   1    1.42    1.10
  -8  -5  -1    3.14    2.46
  -8   5  -1    3.38    1.26
   8   5   1   -0.32    2.37
  -8   5  -1    1.69    0.93
   8   5   1    2.10    1.56
   8   5   1    1.97    1.05
   9  -5   1   40.46    3.25
   9  -5   1   39.99    3.11
  -9  -5  -1   37.93    4.71
   9   5   1   38.73    5.42
   9   5   1   42.04    3.59
   9   5   1   40.49    3.29
  -9   5  -1   46.67    3.21
  10  -5   1    4.27    1.50
  10  -5   1    5.64    1.23
 -10  -5  -1    6.67    3.05
  10  -5   1    5.63    1.78
  10   5   1    5.21    2.06
  10   5   1    3.46    2.39
  10   5   1    3.75    1.68
  11  -5   1    0.77    1.18
  11  -5   1   -0.54    1.17
  11  -5   1    0.30    1.13
  11   5   1   13.86    3.48
  11   5   1   -1.92    1.19
  11   5   1    0.07    1.35
  12  -5   1    2.48    1.67
  12  -5   1    0.43    1.31
  12  -5   1    1.81    1.03
  12   5   1   -0.49    1.43
  12   5   1    1.44    1.56
  12   5   1   -2.07    1.76
  13  -5   1    2.61    1.66
  13  -5   1    1.29    1.47
  13  -5   1    1.39    1.11
  13   5   1   -1.52    0.74
  13   5   1    4.40    3.49
  13   5   1    0.10    1.50
  14  -5   1    1.30    1.13
  14  -5   1   -2.19    1.16
  14  -5   1   -0.34    1.26
  14   5   1   -3.17    1.23
  14   5   1    2.45    2.71
  14  -6  -1    0.50    1.40
  14   6  -1   -1.17    2.65
  13  -6  -1    2.63    1.62
  13  -6  -1    7.29    2.12
  13   6  -1    3.73    1.59
  13   6  -1    6.52    3.52
  13   6  -1   12.36    2.60
  12  -6  -1    2.87    0.91
  12  -6  -1   -0.38    1.18
  12  -6  -1    2.12    1.38
  12   6  -1    1.06    1.42
  12   6  -1    4.93    1.85
  12   6  -1   -2.61    2.20
  11  -6  -1   20.60    1.74
  11  -6  -1   24.17    3.21
  11  -6  -1   18.31    2.27
  11   6  -1   19.37    4.22
  11   6  -1   25.42    3.36
  11   6  -1   24.20    3.59
  10  -6  -1   47.63    3.23
  10  -6  -1   52.08    3.68
  10  -6  -1   43.58    2.54
 -10  -6   1   41.54    5.01
  10   6  -1   39.72    5.90
  10   6  -1   42.81    3.80
  10   6  -1   49.62    3.82
   9  -6  -1    0.04    0.54
   9  -6  -1   -0.26    0.80
   9  -6  -1    1.10    1.12
  -9  -6   1   -0.41    2.27
   9   6  -1    0.30    1.22
   9   6  -1    1.83    1.44
   9   6  -1    2.43    2.37
  -8  -6   1   20.02    4.06
   8  -6  -1   21.18    1.66
   8  -6  -1   18.95    2.08
   8  -6  -1   18.80    1.29
   8   6  -1   17.09    3.85
   8   6  -1   21.26    2.96
   8   6  -1   19.62    2.11
   7  -6  -1    0.29    0.33
   7  -6  -1    0.30    0.94
   7  -6  -1    0.28    0.49
  -7  -6   1    0.85    2.16
  -7  -6   1   -0.11    1.05
   7   6  -1    0.87    1.00
   7   6  -1   -0.16    0.72
   7   6  -1    0.26    1.78
   6  -6  -1   10.20    1.63
   6  -6  -1    8.79    0.66
  -6  -6   1    8.95    1.74
  -6  -6   1   11.16    2.87
   6   6  -1   12.40    2.05
   6   6  -1    8.96    1.66
   6   6  -1    7.62    2.54
   5  -6  -1    2.77    0.93
  -5  -6   1    3.08    1.96
   5  -6  -1    1.42    0.16
  -5  -6   1    1.39    1.02
   5   6  -1    0.11    0.81
   5   6  -1    1.55    0.90
   5   6  -1    0.34    1.51
   4  -6  -1    3.29    0.99
  -4  -6   1   -0.01    0.80
   4  -6  -1    1.41    0.69
   4  -6  -1    0.65    0.16
  -4  -6   1    0.40    1.21
   4   6  -1    1.70    1.00
   4   6  -1    0.74    1.45
   4   6  -1   -0.62    0.66
  -3  -6   1  200.93    9.24
  -3  -6   1  190.99    7.95
   3  -6  -1  187.50    7.67
   3  -6  -1  180.68    7.11
  -3  -6   1  177.52    8.11
   3   6  -1  195.76    8.19
   3   6  -1  193.30    7.80
   3   6  -1  174.36    9.79
   2  -6  -1  105.00    4.42
  -2  -6   1  115.80    5.96
  -2  -6   1  107.98    4.86
  -2  -6   1  105.71    5.08
   2  -6  -1  112.58    4.73
  -2   6   1  100.29    4.67
   2   6  -1  110.63    5.09
  -2   6   1  112.21    4.38
   2   6  -1  109.46    4.75
  -1  -6   1   42.06    2.50
  -1  -6   1   39.73    2.42
  -1  -6   1   43.92    3.10
   1  -6  -1   40.47    2.56
   1  -6  -1   42.62    2.23
   1   6  -1   37.54    2.95
  -1   6   1   42.17    2.28
  -1   6   1   36.62    2.46
   1   6  -1   43.53    2.19
  -1   6   1   40.42    2.07
   1   6  -1   40.74    2.40
   0  -6   1    3.06    0.71
   0  -6   1    2.69    0.76
   0  -6  -1    1.87    0.69
   0  -6   1    0.70    0.99
   0  -6  -1    1.50    1.11
   0   6   1    2.75    0.76
   0   6  -1    2.34    1.21
   0   6   1    1.97    0.68
   0   6  -1    2.85    0.72
   0   6  -1    2.45    0.75
   0   6   1    1.94    1.11
   1  -6   1   33.73    1.89
  -1  -6  -1   33.22    2.01
   1  -6   1   35.42    1.84
  -1  -6  -1   30.02    2.70
   1   6   1   34.06    2.00
   1   6   1   30.39    2.70
  -1   6  -1   31.06    2.24
   1   6   1   33.91    2.10
  -1   6  -1   34.54    1.91
  -1   6  -1   33.54    1.88
   2  -6   1    0.61    0.44
   2  -6   1    1.19    0.55
  -2  -6  -1   -0.45    0.64
  -2  -6  -1    0.10    1.22
   2   6   1   -0.62    0.73
   2   6   1   -0.36    0.58
  -2   6  -1    0.42    0.49
  -2   6  -1    0.45    0.65
  -3  -6  -1  188.20    8.87
  -3  -6  -1  176.19    7.51
   3  -6   1  180.46    7.37
   3  -6   1  177.38    7.17
  -3   6  -1  156.79    6.79
   3   6   1  190.70    7.44
   3   6   1  171.93    7.65
  -3   6  -1  158.72    6.83
  -4  -6  -1    9.45    2.38
   4  -6   1    7.51    0.70
   4  -6   1    9.42    1.30
   4  -6   1    8.48    1.14
  -4  -6  -1   10.41    1.59
   4   6   1    8.99    2.37
   4   6   1   10.54    1.49
  -4   6  -1    6.87    0.53
   4   6   1    9.99    1.68
  -4   6  -1    6.75    0.53
   5  -6   1    0.06    0.39
   5  -6   1    0.40    0.74
  -5  -6  -1    0.46    1.80
  -5  -6  -1   -0.11    0.86
   5   6   1    0.39    0.76
   5   6   1    1.51    0.97
   5   6   1    0.81    1.53
  -6  -6  -1    0.66    2.01
   6  -6   1    1.57    0.89
  -6  -6  -1    2.52    1.23
   6  -6   1    1.48    0.62
   6   6   1    6.27    2.42
   6   6   1    1.69    1.10
   6   6   1    2.47    1.22
  -7  -6  -1    0.31    1.05
   7  -6   1   -0.33    0.59
  -7  -6  -1    0.12    1.90
   7  -6   1   -0.30    0.81
   7   6   1    0.00    0.71
  -7   6  -1   -0.06    0.37
   7   6   1    0.65    1.00
   7   6   1   -1.20    1.86
   8  -6   1   11.37    1.64
   8  -6   1   11.52    1.94
  -8  -6  -1   10.42    3.15
   8   6   1    9.93    3.35
  -8   6  -1    9.28    1.27
   8   6   1   12.95    2.06
   8   6   1   10.90    2.33
   9  -6   1   21.08    2.69
   9  -6   1   18.89    1.56
  -9  -6  -1   24.90    4.59
   9  -6   1   18.56    2.05
   9   6   1   23.35    2.57
  -9   6  -1   20.46    2.21
   9   6   1   21.73    2.86
   9   6   1   35.11    5.28
 -10  -6  -1   22.60    4.61
  10  -6   1   25.33    2.51
  10  -6   1   25.10    1.90
  10  -6   1   24.97    2.57
  10   6   1   24.29    4.78
  10   6   1   26.92    3.12
  10   6   1   21.35    2.46
  11  -6   1    4.41    1.58
  11  -6   1    5.30    1.68
  11  -6   1    3.95    1.09
  11   6   1    2.79    1.46
  11   6   1    4.27    2.94
  11   6   1    7.36    2.16
  12  -6   1   -1.34    1.12
  12  -6   1    0.11    0.78
  12  -6   1    2.03    1.48
  12   6   1    1.30    1.62
  12   6   1   -0.98    2.40
  12   6   1   -0.91    0.87
  13  -6   1    0.15    1.25
  13  -6   1    5.97    1.81
  13  -6   1    0.22    0.88
  13   6   1   -0.82    1.44
  13   6   1   -0.12    2.67
  13   6   1   -0.34    1.53
  13  -7  -1    1.60    1.14
  13  -7  -1    2.55    1.59
  13  -7  -1    1.00    0.88
  13   7  -1    4.84    3.22
  12  -7  -1    1.78    1.44
  12  -7  -1    1.33    1.05
  12  -7  -1    0.17    0.63
  12   7  -1    1.77    1.45
  12   7  -1    5.80    3.22
  12   7  -1   -2.18    1.34
  11  -7  -1    0.79    0.58
  11  -7  -1    4.60    1.23
  11   7  -1    0.48    1.11
  11   7  -1    0.75    1.60
  11   7  -1    1.33    2.63
  10  -7  -1    5.68    1.31
  10  -7  -1    4.58    1.07
 -10  -7   1    3.47    2.52
  10  -7  -1    5.90    1.70
  10   7  -1    3.42    2.85
  10   7  -1    6.54    1.97
  10   7  -1    6.78    2.05
   9  -7  -1    5.99    0.77
   9  -7  -1    5.48    1.61
  -9  -7   1    3.73    2.91
   9  -7  -1    6.57    1.02
   9   7  -1    9.46    2.27
   9   7  -1    6.85    1.94
   9   7  -1    8.11    3.17
  -8  -7   1   26.13    4.43
   8  -7  -1   20.45    1.11
   8  -7  -1   21.58    1.22
   8  -7  -1   20.80    2.58
   8   7  -1   26.19    4.53
   8   7  -1   21.69    2.71
   8   7  -1   20.97    2.58
  -7  -7   1    3.82    1.46
   7  -7  -1    4.27    1.29
  -7  -7   1    6.75    2.90
   7   7  -1    1.51    2.24
   7   7  -1    6.77    1.77
  -6  -7   1   -0.89    2.01
  -6  -7   1    1.87    1.19
   6  -7  -1    1.75    1.02
   6   7  -1    0.99    1.15
   6   7  -1   -0.47    0.62
   6   7  -1    0.39    1.49
  -5  -7   1   -0.85    1.56
  -5  -7   1    1.91    1.08
   5  -7  -1    1.22    0.88
   5  -7  -1    0.99    0.79
   5   7  -1   -0.44    1.76
   5   7  -1    1.01    0.90
   5   7  -1    1.04    0.85
  -4  -7   1   79.96    5.47
   4  -7  -1   76.66    3.82
   4  -7  -1   82.79    4.07
  -4  -7   1   77.09    4.17
   4   7  -1   69.30    5.23
   4   7  -1   81.68    4.42
   4   7  -1   80.75    4.04
  -3  -7   1   29.80    3.11
  -3  -7   1   28.52    2.14
   3  -7  -1   29.88    1.93
   3   7  -1   25.13    2.88
   3   7  -1   32.04    2.06
   3   7  -1   33.52    2.39
  -2  -7   1   45.67    3.58
   2  -7  -1   48.53    2.51
  -2  -7   1   47.89    2.90
  -2  -7   1   46.59    2.65
   2   7  -1   46.48    2.54
  -2   7   1   48.27    2.23
  -2   7   1   42.81    2.47
   2   7  -1   32.48    3.60
   2   7  -1   49.96    2.88
  -1  -7   1    5.66    1.13
  -1  -7   1    3.39    0.83
  -1  -7   1    3.44    1.70
   1  -7  -1    2.81    1.08
   1  -7  -1    2.99    0.83
   1   7  -1    9.52    1.94
   1   7  -1    3.26    0.85
   1   7  -1    3.73    0.94
  -1   7   1    3.55    0.94
  -1   7   1    3.74    0.76
   0  -7   1    8.46    1.11
   0  -7  -1    9.34    1.76
   0  -7  -1   10.76    1.27
   0  -7   1    7.73    1.20
   0   7  -1    7.27    1.65
   0   7  -1    7.04    1.12
   0   7   1    8.55    1.72
   0   7  -1    8.71    1.16
   0   7   1    9.31    1.20
   0   7   1    9.14    1.23
  -1  -7  -1    3.46    1.48
   1  -7   1    5.29    0.90
  -1  -7  -1    4.74    1.01
   1  -7   1    3.87    0.76
  -1   7  -1    5.47    0.94
   1   7   1    5.30    1.59
  -1   7  -1    5.81    1.32
  -1   7  -1    6.41    0.97
   1   7   1    5.91    1.04
   1   7   1    5.61    1.10
  -2  -7  -1   34.50    2.23
  -2  -7  -1   33.08    3.07
   2  -7   1   34.51    1.90
   2  -7   1   32.41    1.84
   2   7   1   30.46    2.25
  -2   7  -1   31.42    2.13
  -2   7  -1   33.47    1.88
   2   7   1   33.26    2.12
   2   7   1   26.80    2.83
   3  -7   1   42.55    2.37
  -3  -7  -1   45.69    2.71
  -3  -7  -1   35.90    3.48
   3  -7   1   40.28    1.99
   3  -7   1   39.47    2.16
  -3   7  -1   35.33    1.94
   3   7   1   39.66    3.56
  -3   7  -1   35.10    2.04
   3   7   1   43.01    2.55
   3   7   1   36.92    2.65
  -4  -7  -1   25.38    3.25
   4  -7   1   26.66    1.46
   4  -7   1   26.96    1.84
   4  -7   1   28.68    1.99
  -4  -7  -1   27.78    2.24
   4   7   1   30.67    2.40
   4   7   1   27.46    3.75
   4   7   1   29.31    2.15
   5  -7   1    3.81    0.91
   5  -7   1    3.33    1.05
   5  -7   1    2.37    0.51
  -5  -7  -1    2.37    1.98
   5   7   1    3.63    1.36
   5   7   1    1.67    1.95
   5   7   1    3.84    1.05
  -6  -7  -1   47.00    6.41
   6  -7   1   40.78    1.94
  -6  -7  -1   38.94    3.02
   6  -7   1   35.26    2.94
   6   7   1   42.42    2.93
   6   7   1   32.35    4.02
   6   7   1   38.16    3.01
   7  -7   1   -0.12    0.86
  -7  -7  -1    3.31    2.42
   7  -7   1    0.34    0.51
   7   7   1   -1.51    1.78
   7   7   1   -0.26    0.82
   7   7   1    2.24    0.99
   8  -7   1   34.44    2.65
  -8  -7  -1   38.02    5.49
   8  -7   1   29.40    1.95
   8   7   1   31.30    2.69
   8   7   1   28.36    2.97
   8   7   1   30.75    5.14
   9  -7   1   20.07    1.47
   9  -7   1   20.56    2.09
  -9  -7  -1   23.99    4.65
   9  -7   1   20.95    2.28
   9   7   1   22.72    2.40
   9   7   1   18.47    4.07
   9   7   1   23.92    3.52
  10  -7   1    0.81    1.21
  10  -7   1   -0.53    0.78
 -10  -7  -1    2.29    2.60
  10  -7   1    0.23    0.59
  10   7   1    1.44    1.51
  10   7   1    0.44    2.39
  10   7   1   -0.68    1.32
  11  -7   1    2.78    1.29
  11  -7   1    1.70    1.13
  11  -7   1    1.45    1.47
  11   7   1    3.96    1.79
  11   7   1    6.92    2.05
  11   7   1   -1.70    2.33
  12  -7   1    2.12    0.86
  12  -7   1    2.72    1.28
  12  -7   1    1.94    1.48
  12   7   1    0.79    1.80
  12   7   1    1.18    1.57
  12   7   1    5.87    3.48
  13  -7   1    5.42    1.67
  13  -7   1    3.06    1.03
  13   7   1   -0.81    2.90
  13   7   1    3.76    1.92
  12  -8  -1    0.85    0.47
  12  -8  -1    0.59    0.61
  12   8  -1    2.32    1.76
  12   8  -1    2.49    2.36
  11  -8  -1    3.14    1.45
  11  -8  -1    2.95    0.60
  11   8  -1    4.58    2.03
  11   8  -1    6.62    1.94
 -10  -8   1   14.88    4.05
  10  -8  -1   14.16    2.38
  10   8  -1    9.42    3.50
  10   8  -1    9.71    2.09
  10   8  -1   14.53    2.90
  -9  -8   1    3.31    2.95
   9   8  -1    5.63    3.07
   9   8  -1    2.04    1.42
   9   8  -1    1.55    1.67
   8  -8  -1  123.50    6.34
  -8  -8   1  135.44    8.85
   8   8  -1  109.71    8.29
   8   8  -1  125.14    6.97
   8   8  -1  125.49    6.51
  -7  -8   1    0.46    1.87
   7  -8  -1    0.49    1.10
   7   8  -1    1.27    2.11
   7   8  -1    0.38    1.03
   7   8  -1    3.23    1.54
   6  -8  -1    2.36    1.11
  -6  -8   1    4.62    1.44
  -6  -8   1   12.13    3.26
   6  -8  -1    2.35    1.02
   6   8  -1    1.94    1.18
   6   8  -1    3.07    1.27
   6   8  -1    2.26    2.05
  -5  -8   1    3.26    2.19
   5  -8  -1    0.20    0.91
   5  -8  -1    0.46    0.67
  -5  -8   1   -1.88    0.80
   5   8  -1   -0.21    0.77
   5   8  -1   -0.05    0.86
   4  -8  -1   13.70    1.37
  -4  -8   1   13.04    1.88
   4  -8  -1   13.36    1.51
  -4  -8   1   17.48    3.20
   4   8  -1   16.53    3.09
   4   8  -1   14.23    1.56
   3  -8  -1    1.31    0.75
  -3  -8   1    0.85    1.48
  -3  -8   1    0.01    0.85
   3   8  -1    1.15    0.80
  -3   8   1    0.78    0.25
  -3   8   1    0.79    0.31
  -2  -8   1   48.39    2.86
  -2  -8   1   59.05    4.13
  -2  -8   1   43.93    3.01
   2  -8  -1   52.59    2.73
  -2   8   1   46.90    2.74
   2   8  -1   42.83    3.72
   2   8  -1   50.48    3.49
  -2   8   1   50.51    2.45
   2   8  -1   53.42    2.80
  -1  -8   1   11.41    1.60
   1  -8  -1   13.49    1.31
   1  -8  -1   15.24    1.76
  -1  -8   1   14.16    2.41
  -1  -8   1   12.01    1.53
   1   8  -1   10.63    1.73
  -1   8   1   11.04    1.46
   1   8  -1    9.62    2.05
   1   8  -1   11.10    1.25
  -1   8   1    9.65    1.08
   0  -8   1   11.96    1.58
   0  -8   1   11.23    1.14
   0  -8  -1   10.72    1.39
   0  -8  -1   14.88    2.18
   0   8   1   12.33    2.06
   0   8   1   12.36    1.31
   0   8  -1   11.66    2.04
   0   8  -1   10.56    1.21
   0   8  -1   13.20    1.75
   0   8   1   11.48    1.32
   1  -8   1    6.87    1.00
  -1  -8  -1    3.53    1.53
  -1  -8  -1    3.69    0.99
   1  -8   1    4.54    0.92
   1   8   1    3.69    0.98
  -1   8  -1    3.32    0.89
  -1   8  -1    2.78    1.16
   1   8   1    4.48    1.60
   1   8   1    5.22    1.29
  -1   8  -1    4.58    1.07
   2  -8   1   40.69    2.24
  -2  -8  -1   42.63    2.64
   2  -8   1   42.13    2.28
  -2  -8  -1   39.00    3.49
  -2   8  -1   39.65    2.72
   2   8   1   41.36    2.52
   2   8   1   35.72    3.36
  -2   8  -1   36.25    2.49
  -3  -8  -1   11.46    2.54
   3  -8   1    9.20    1.23
   3  -8   1    8.72    1.35
  -3  -8  -1   12.19    1.74
   3  -8   1    6.60    0.83
  -3   8  -1    8.15    1.12
   3   8   1    7.42    1.32
  -3   8  -1    5.97    1.02
   3   8   1    9.08    2.45
   4  -8   1   11.91    1.37
  -4  -8  -1   14.13    2.98
   4  -8   1   14.53    1.38
   4  -8   1   13.84    1.00
  -4  -8  -1   15.42    2.07
   4   8   1   13.83    1.84
   4   8   1   17.19    2.32
   4   8   1   12.38    2.77
   5  -8   1   -0.80    0.78
  -5  -8  -1   -0.04    1.48
   5  -8   1    0.77    0.69
  -5  -8  -1    0.49    1.04
   5  -8   1    0.52    0.37
   5   8   1    0.69    2.00
   5   8   1   -0.19    0.92
   5   8   1    0.34    0.92
   6  -8   1   12.10    1.63
  -6  -8  -1   17.76    2.74
  -6  -8  -1   13.87    3.29
   6  -8   1   13.33    1.88
   6   8   1   15.31    2.03
   6   8   1   13.04    2.26
   6   8   1   12.24    3.25
  -7  -8  -1   -0.43    2.40
   7  -8   1    1.18    0.89
   7  -8   1    2.58    1.23
   7  -8   1    0.88    0.38
   7   8   1    4.69    2.46
   7   8   1    0.03    1.12
   7   8   1    0.64    1.17
   8  -8   1  111.22    4.64
  -8  -8  -1  121.16    8.48
   8  -8   1  121.59    4.73
   8  -8   1  117.46    5.98
   8   8   1  111.39    6.55
   8   8   1  116.99    6.22
   8   8   1  108.32    8.11
   9  -8   1    2.60    0.66
  -9  -8  -1    4.85    3.21
   9   8   1    4.58    1.96
   9   8   1    0.52    1.28
   9   8   1    4.07    2.96
  10  -8   1   22.15    1.47
  10  -8   1   23.23    1.69
 -10  -8  -1   30.73    5.60
  10   8   1   27.39    5.56
  10   8   1   26.18    2.89
  10   8   1   26.79    3.72
  11  -8   1    1.18    0.77
  11  -8   1    0.69    0.55
  11   8   1   -0.41    3.11
  11   8   1   -0.12    1.34
  12  -8   1    2.22    0.91
  12  -8   1    2.95    1.59
  12   8   1    3.38    3.11
  12   8   1    3.27    1.92
  12  -9  -1    4.34    1.67
  12   9  -1    9.17    4.03
  11  -9  -1    0.61    1.23
  11   9  -1    2.97    2.75
  10  -9  -1    0.45    1.16
 -10  -9   1    5.22    3.30
  10   9  -1    2.69    1.38
  -9  -9   1   20.40    4.52
   9  -9  -1   23.12    2.92
   9   9  -1   19.90    2.77
   9   9  -1   18.66    4.54
   8  -9  -1   16.60    2.78
   8  -9  -1   14.82    2.02
  -8  -9   1   18.93    4.48
   8   9  -1   15.97    3.92
   7  -9  -1    4.75    1.51
  -7  -9   1    5.02    2.94
   7  -9  -1    2.90    1.15
   7   9  -1    2.95    1.39
   7   9  -1    4.28    2.43
   6  -9  -1    0.67    1.00
  -6  -9   1   -2.00    1.93
   6   9  -1   -0.60    1.50
   6   9  -1    0.83    1.06
   6   9  -1   -0.56    0.85
  -5  -9   1    4.27    2.36
   5  -9  -1    1.48    1.12
   5  -9  -1    0.34    0.86
   5   9  -1    0.72    1.68
   5   9  -1    0.94    1.09
   5   9  -1   -0.40    0.91
  -4  -9   1    4.26    2.10
   4  -9  -1    3.32    1.24
   4  -9  -1    5.55    1.15
  -4  -9   1    5.26    1.69
   4   9  -1    0.52    1.82
   4   9  -1    2.28    1.23
   4   9  -1    4.01    1.27
  -3  -9   1    7.76    1.53
  -3  -9   1    8.32    2.35
   3  -9  -1    7.41    1.26
  -3   9   1    6.46    0.59
   3   9  -1    8.49    1.35
   3   9  -1    5.14    1.42
  -3   9   1    5.62    0.63
   2  -9  -1   17.32    1.57
  -2  -9   1   15.78    1.65
  -2  -9   1   19.69    3.09
  -2   9   1   17.21    1.67
  -2   9   1   19.45    1.37
   2   9  -1   16.67    1.77
   2   9  -1   17.45    1.61
   2   9  -1   14.62    2.69
  -1  -9   1    3.01    1.07
   1  -9  -1    2.30    0.85
  -1  -9   1    5.99    1.80
  -1   9   1    3.69    0.86
  -1   9   1    2.91    1.18
   1   9  -1    2.62    0.90
   1   9  -1    5.70    1.17
  -1   9   1    2.63    1.20
   1   9  -1    3.06    1.69
   0  -9  -1    2.39    1.50
   0  -9   1    2.14    0.81
   0  -9   1    1.96    0.89
   0  -9  -1    2.55    0.88
   0   9   1    1.88    1.00
   0   9  -1    3.16    0.97
   0   9  -1    3.87    1.48
   0   9  -1    2.23    0.92
   0   9   1    1.48    0.77
   1  -9   1   -0.68    0.54
  -1  -9  -1    1.74    1.49
   1  -9   1    0.60    0.68
  -1  -9  -1   -0.67    0.64
  -1   9  -1   -0.19    0.55
   1   9   1    0.30    0.65
  -1   9  -1    0.83    1.04
   1   9   1    0.37    1.28
   1   9   1   -0.29    0.67
   2  -9   1   35.03    2.21
  -2  -9  -1   37.63    2.59
  -2  -9  -1   37.56    4.12
   2  -9   1   40.78    2.27
   2   9   1   35.70    2.63
  -2   9  -1   36.15    2.20
  -2   9  -1   32.86    2.48
   2   9   1   35.24    2.45
   2   9   1   35.45    3.41
  -3  -9  -1   17.09    3.15
  -3  -9  -1   15.18    2.03
   3  -9   1   16.32    1.37
  -3   9  -1   12.25    1.11
  -3   9  -1   13.57    1.30
   3   9   1   15.19    2.10
   3   9   1   15.55    1.68
  -4  -9  -1   26.38    4.07
   4  -9   1   30.24    2.00
   4  -9   1   30.84    2.21
  -4  -9  -1   28.00    2.47
   4  -9   1   27.03    1.60
   4   9   1   25.36    2.47
   4   9   1   25.33    3.91
   5  -9   1    0.76    0.40
  -5  -9  -1    2.70    1.99
  -5  -9  -1    0.83    0.88
   5  -9   1   -0.65    0.72
   5   9   1    2.11    1.19
   5   9   1    2.11    1.94
   6  -9   1    8.97    1.40
   6  -9   1    7.74    1.55
   6  -9   1    6.75    0.51
  -6  -9  -1   12.88    3.42
   6   9   1    7.45    1.64
   6   9   1    7.55    2.64
   7  -9   1    0.32    0.95
  -7  -9  -1    3.93    2.20
   7  -9   1    2.08    1.19
   7   9   1    0.62    1.17
   7   9   1   -0.96    1.65
   8  -9   1    3.62    1.18
  -8  -9  -1    3.84    3.20
   8  -9   1   -0.17    1.16
   8   9   1    1.44    2.69
   8   9   1    1.03    1.24
  -9  -9  -1   21.13    4.49
   9  -9   1   15.11    2.32
   9   9   1   14.46    2.45
   9   9   1   14.99    3.88
  10  -9   1    7.41    1.85
 -10  -9  -1    9.98    3.91
  10   9   1    6.60    2.03
  10   9   1    4.51    2.92
  11  -9   1    3.70    1.61
  11   9   1    7.07    5.13
  11   9   1    2.94    1.77
  12  -9   1    1.09    0.26
  12  -9   1    0.46    1.47
  12   9   1   -1.17    0.92
  12   9   1    6.45    3.68
  11 -10  -1   -0.63    1.35
  11  10  -1    2.24    2.94
  11  10  -1    0.49    1.39
 -10 -10   1   10.03    3.93
  10  10  -1   10.61    2.34
  10  10  -1    9.14    3.71
  -9 -10   1   17.51    4.34
   9 -10  -1   18.52    2.65
   9  10  -1   19.03    2.81
  -8 -10   1   -1.68    1.77
   8 -10  -1    2.61    1.26
   8  10  -1    1.90    1.34
   8  10  -1    0.49    1.84
  -7 -10   1    9.37    3.19
   7 -10  -1    7.89    1.72
   7 -10  -1    7.77    1.60
   7  10  -1    7.06    1.74
   7  10  -1    7.84    2.87
   6 -10  -1   17.22    2.27
  -6 -10   1   12.92    3.59
   6 -10  -1   16.17    1.72
   6  10  -1   17.30    2.31
   6  10  -1   11.35    3.14
  -5 -10   1    8.01    1.99
  -5 -10   1    5.45    2.62
   5 -10  -1    4.70    1.13
   5 -10  -1    5.23    1.41
   5  10  -1    3.00    2.15
   5  10  -1    5.14    1.38
  -4 -10   1   -1.81    1.68
  -4 -10   1   -1.16    0.99
   4 -10  -1    0.22    0.83
   4 -10  -1   -1.70    0.81
   4  10  -1    0.99    1.02
   4  10  -1   -0.07    1.58
   3 -10  -1    2.57    1.00
  -3 -10   1    7.05    2.53
  -3 -10   1    2.32    1.30
   3  10  -1    5.96    1.91
   3  10  -1    1.42    0.99
  -2 -10   1    4.64    2.01
   2 -10  -1    1.58    0.93
  -2 -10   1    3.28    1.10
  -2  10   1    4.24    1.11
   2  10  -1    5.30    2.08
   2  10  -1    4.34    1.15
   1 -10  -1    0.29    0.78
  -1 -10   1   -0.20    0.90
   1  10  -1   -0.25    1.14
  -1  10   1    0.24    0.94
   1  10  -1   -0.11    0.77
  -1  10   1   -0.39    0.87
   0 -10   1    0.08    0.79
   0 -10  -1    2.83    1.56
   0 -10  -1    1.14    0.94
   0  10   1    1.78    1.47
   0  10   1    1.84    1.04
  -1 -10  -1    2.07    2.58
   1 -10   1    2.34    0.96
  -1 -10  -1    1.08    0.87
   1  10   1   -0.43    0.92
  -1  10  -1    0.60    1.12
  -1  10  -1    1.99    0.97
   1  10   1    0.71    1.42
   2 -10   1    5.40    1.13
  -2 -10  -1    6.53    2.20
   2 -10   1    4.89    1.05
   2  10   1    4.64    1.35
  -2  10  -1    9.38    1.53
   2  10   1    3.28    1.96
  -3 -10  -1    6.31    2.46
   3 -10   1    3.96    0.87
  -3 -10  -1    3.79    1.36
   3 -10   1    4.72    1.06
   3  10   1    4.44    1.28
   3  10   1    7.08    2.25
  -3  10  -1    3.59    0.95
   4 -10   1    0.95    0.80
  -4 -10  -1    0.33    1.92
  -4 -10  -1   -0.01    0.99
   4 -10   1    0.29    0.86
   4  10   1    1.18    2.58
   5 -10   1    3.38    1.16
   5 -10   1    3.06    1.07
  -5 -10  -1    5.75    2.81
   5  10   1    0.38    1.78
   5  10   1    6.24    1.54
   6 -10   1    0.23    0.75
  -6 -10  -1    4.69    2.69
   6 -10   1    0.63    0.92
   6  10   1   -1.31    0.92
   6  10   1    1.35    1.82
   7 -10   1    1.38    1.06
   7 -10   1    1.87    1.18
  -7 -10  -1   -0.34    2.49
   7  10   1   -1.22    1.94
   7  10   1    1.36    1.27
   8 -10   1   39.17    2.89
   8 -10   1   36.04    3.06
  -8 -10  -1   51.31    5.76
   8  10   1   43.56    3.45
   8  10   1   45.65    5.27
  -9 -10  -1   21.64    4.54
   9 -10   1    6.69    1.63
   9  10   1    7.25    2.03
   9  10   1   10.20    4.29
 -10 -10  -1    1.71    3.05
  10 -10   1    0.58    1.35
  10  10   1    0.91    1.46
  10  10   1    0.41    2.95
  11 -10   1    3.08    1.47
  11  10   1   -1.37    1.50
  11  10   1    2.45    3.08
  10 -11  -1    1.56    1.30
  10  11  -1    2.05    1.58
  10  11  -1    4.59    3.50
   9 -11  -1   -0.08    1.16
  -9 -11   1    2.08    3.28
   9  11  -1    1.84    2.92
   9  11  -1   12.26    2.48
   8 -11  -1   32.22    3.01
  -8 -11   1   39.60    6.15
   8  11  -1   34.31    5.54
   8  11  -1   32.43    3.07
  -7 -11   1   -1.07    2.46
   7 -11  -1    0.35    0.83
   7 -11  -1   -0.41    1.07
   7  11  -1   -2.59    1.97
   7  11  -1    1.10    1.20
   6 -11  -1    8.76    1.59
  -6 -11   1   11.25    3.32
   6 -11  -1    9.65    1.79
   6  11  -1    7.98    3.04
   6  11  -1    6.66    1.71
   5 -11  -1    4.59    1.32
  -5 -11   1   -0.20    2.16
   5 -11  -1    1.58    1.18
   5  11  -1    1.80    1.14
  -4 -11   1    2.53    1.24
  -4 -11   1    3.64    2.40
   4 -11  -1    3.56    1.40
   4  11  -1    1.71    1.27
  -3 -11   1   -0.31    1.64
   3 -11  -1    0.47    0.76
  -3 -11   1    3.68    1.46
  -3  11   1    0.07    0.48
   3  11  -1    2.94    1.87
   3  11  -1    0.65    0.94
   2 -11  -1    2.40    1.02
   2  11  -1   -0.85    0.83
   2  11  -1   -1.12    1.39
  -2  11   1   -0.48    0.81
  -1 -11   1    1.53    0.98
   1 -11  -1    0.63    0.78
  -1  11   1    1.68    1.00
   1  11  -1    3.13    1.79
  -1  11   1    2.21    1.27
   1  11  -1    2.09    1.09
   0 -11   1   13.33    1.80
   0  11   1   12.07    1.79
   0  11   1   14.30    2.47
   0  11  -1   14.66    1.68
   0  11  -1   13.03    2.41
  -1 -11  -1    0.39    0.91
   1 -11   1    0.26    0.76
  -1 -11  -1    2.51    1.69
  -1  11  -1    0.37    1.18
   1  11   1    0.87    1.05
   1  11   1    3.20    1.75
  -2 -11  -1    7.73    1.65
   2 -11   1   10.35    1.47
  -2 -11  -1    9.96    2.72
   2  11   1    7.05    2.30
  -2  11  -1    8.76    1.58
   2  11   1    9.74    1.71
  -3 -11  -1    0.37    1.80
   3 -11   1    0.45    0.79
  -3 -11  -1   -0.13    1.07
  -3  11  -1    1.02    0.72
   3  11   1    0.93    1.17
   3  11   1    2.43    1.79
   4 -11   1   12.26    1.79
  -4 -11  -1   12.69    3.23
   4 -11   1   12.28    1.64
   4  11   1    6.08    1.55
  -5 -11  -1    2.24    2.22
   5 -11   1    3.29    1.16
   5 -11   1    0.16    0.75
   5  11   1    0.76    1.18
   5  11   1   -0.58    1.88
   6 -11   1    6.11    1.62
  -6 -11  -1    2.55    2.68
   6 -11   1    3.49    1.27
   6  11   1    3.88    1.71
   6  11   1   12.78    3.49
   7 -11   1   15.06    2.01
   7 -11   1   19.08    2.13
  -7 -11  -1   17.00    4.38
   7  11   1   13.47    2.23
   7  11   1   16.88    4.17
   8 -11   1    0.85    1.33
  -8 -11  -1    2.74    2.98
   8 -11   1   12.35    1.89
   8  11   1    1.30    1.43
   8  11   1    5.18    2.69
  -9 -11  -1   -0.02    2.83
   9 -11   1    4.73    1.60
   9  11   1   11.07    3.90
   9  11   1    3.31    1.33
  10 -11   1   -0.46    1.16
  10  11   1    0.57    1.49
  10  11   1    4.35    3.18
   9  12  -1    4.59    1.78
   9  12  -1    4.10    2.66
   8 -12  -1    4.00    1.57
  -8 -12   1   -0.79    2.67
   8  12  -1   -0.21    1.30
   8  12  -1   -0.52    2.22
   7 -12  -1    0.31    1.29
   7  12  -1    1.27    1.30
   7  12  -1    6.73    2.67
   6 -12  -1    1.19    1.22
  -6 -12   1   -0.11    2.63
   6 -12  -1   -1.17    0.82
   6  12  -1    0.77    1.93
   6  12  -1    0.71    1.20
   5 -12  -1    2.24    1.23
  -5 -12   1    7.83    2.97
   5 -12  -1    1.65    1.06
   5  12  -1    2.68    2.29
   5  12  -1    4.52    1.44
   4 -12  -1    0.43    0.91
   4 -12  -1   -0.79    1.10
  -4 -12   1   -0.05    1.86
   4  12  -1   -0.76    1.64
   4  12  -1    0.21    1.00
  -3 -12   1    2.81    1.59
   3 -12  -1    8.64    1.55
   3  12  -1    3.56    2.20
   3  12  -1    6.30    1.48
  -2 -12   1    5.05    1.41
   2 -12  -1    1.52    1.05
   2  12  -1    7.66    2.47
   2  12  -1    5.45    1.51
  -2  12   1    2.05    0.92
  -1 -12   1    8.48    1.70
   1 -12  -1    6.03    1.46
   1  12  -1    6.61    1.53
   1  12  -1    7.92    2.28
  -1  12   1    8.57    1.92
   0  12   1    2.42    1.47
   0  12   1    2.12    1.23
   0  12  -1    3.04    1.70
   0  12  -1    0.99    1.07
   1 -12   1   -1.16    0.81
  -1 -12  -1    0.41    1.13
   1  12   1    0.94    1.05
  -1  12  -1   -0.58    1.00
   1  12   1    1.50    1.53
   2 -12   1   12.41    1.69
   2  12   1    9.99    2.58
   2  12   1   12.83    2.03
   3 -12   1   -1.38    0.82
  -3 -12  -1    5.22    2.44
   3 -12   1    0.40    0.85
   3  12   1    0.30    1.24
   3  12   1    0.17    1.44
  -4 -12  -1    0.26    1.87
   4 -12   1    0.70    1.09
   4 -12   1    1.84    0.89
   4  12   1    7.28    2.41
   4  12   1    0.73    1.20
   5 -12   1    0.82    1.00
  -5 -12  -1    2.78    1.96
   5  12   1   -1.32    1.03
   6 -12   1    2.66    1.22
   6 -12   1    3.55    1.09
  -6 -12  -1    4.28    3.19
   6  12   1    3.96    2.46
   6  12   1    3.16    1.45
   7 -12   1    5.03    1.50
   7 -12   1    5.93    1.38
   7  12   1    2.49    1.85
   7  12   1    3.70    1.49
   8 -12   1    5.27    1.61
  -8 -12  -1    3.79    3.74
   8  12   1   -0.46    2.37
   8  12   1    3.22    1.53
   9 -12   1    1.64    1.29
   9  12   1   -1.42    1.30
   9  12   1    1.22    2.61
   8 -13  -1    1.53    1.35
   8  13  -1    0.56    2.87
   8  13  -1   -0.66    1.24
   7 -13  -1    4.03    1.64
   7  13  -1    6.36    1.86
  -6 -13   1   -0.80    2.59
   6 -13  -1    2.97    1.46
   6  13  -1   -0.83    1.17
   5 -13  -1    9.46    1.95
  -5 -13   1   12.01    3.62
   5  13  -1    8.50    1.83
   4 -13  -1    1.26    1.48
   4 -13  -1    0.68    1.04
   4  13  -1   -0.63    1.05
   4  13  -1   -0.52    1.33
   3 -13  -1    3.27    1.25
   3  13  -1    4.42    2.33
   3  13  -1    1.85    1.21
   2 -13  -1    1.30    1.17
   2  13  -1    3.31    1.36
   1 -13  -1    3.05    1.19
  -1 -13   1    5.80    1.51
   1  13  -1    3.01    1.28
   1  13  -1    4.76    2.07
   0 -13   1    0.32    1.06
   0  13  -1   -0.64    0.90
   0  13  -1    1.26    1.37
   0  13   1    3.63    1.42
   0  13   1   -0.75    0.86
   1 -13   1    0.96    0.99
   1  13   1    1.78    1.33
   1  13   1    0.07    1.39
   2 -13   1    5.19    1.45
   2  13   1    9.20    2.56
   2  13   1    9.20    1.88
   3 -13   1   12.07    2.03
   3 -13   1    6.66    1.63
  -3 -13  -1   15.64    3.50
   3  13   1   11.97    2.05
  -4 -13  -1    4.41    2.67
   4 -13   1    2.26    1.05
   4 -13   1    3.20    1.17
   4  13   1    4.19    1.47
   4  13   1   -1.19    1.59
   5 -13   1   -0.53    0.87
   5 -13   1   -0.79    0.92
  -5 -13  -1   -3.36    1.88
   5  13   1    0.13    1.86
   5  13   1    1.55    1.44
  -6 -13  -1    4.66    3.17
   6 -13   1   -2.01    0.79
   6 -13   1   -0.55    1.12
   6  13   1    4.02    2.21
   6  13   1   -1.61    1.15
   7 -13   1    2.01    1.31
   7  13   1    0.15    1.22
   7  13   1   -1.64    1.69
   8 -13   1    2.71    1.42
   8  13   1    0.57    2.81
   6 -14  -1    9.37    1.92
   6  14  -1    6.42    1.96
   5 -14  -1    1.48    1.37
   5  14  -1    0.09    1.73
   5  14  -1    3.57    1.46
   4 -14  -1    2.34    1.45
   4  14  -1    0.73    1.26
   4  14  -1    1.04    1.91
   3  14  -1    6.69    2.91
   2  14  -1    1.34    1.76
   2  14  -1    3.29    1.43
   1  14  -1    0.70    1.23
   1  14  -1    0.02    1.65
   0  14  -1    7.83    2.33
   0  14   1    3.60    1.55
   1 -14   1    3.03    1.35
   1  14   1    3.95    1.54
   1  14   1    3.67    2.01
  -1  14  -1    5.77    1.73
   2 -14   1   20.30    2.10
   2  14   1   16.85    2.85
   3 -14   1    0.68    1.19
   3 -14   1   -1.57    1.00
   3  14   1    0.19    1.14
   4 -14   1   -0.71    0.87
   4 -14   1   10.02    1.95
  -4 -14  -1    3.80    2.65
   4  14   1    2.53    2.39
   4  14   1    0.22    1.39
   5  14   1   -1.80    1.36
   6 -14   1   -0.09    1.30
   6  14   1    0.65    1.44
   3 -15  -1    7.44    1.95
   3  15  -1    9.69    2.03
   2  15  -1   16.57    2.71
   1  15  -1    6.51    1.67
   0  15  -1    0.82    1.95
   1  15   1    2.47    1.37
   2  15   1    2.11    1.46
   3 -15   1    0.08    1.32
   3  15   1    1.07    1.55
  15   0  -2    1.69    1.43
  14   0  -2    4.27    2.64
  14   0  -2    6.72    2.25
  14   0  -2    2.11    1.63
  13   0  -2    1.47    1.30
  13   0  -2    2.87    2.42
  13   0  -2    2.63    1.49
  12   0  -2   11.80    2.20
  12   0  -2   15.41    2.77
  12   0  -2   11.01    3.18
  11   0  -2   25.41    4.14
  11   0  -2   23.68    2.57
  11   0  -2   22.54    2.39
  10   0  -2    1.29    1.93
  10   0  -2    1.19    1.30
  10   0  -2    2.11    1.19
   9   0  -2   34.29    2.89
  -9   0   2   30.06    3.25
  -9   0   2   34.49    2.86
   9   0  -2   26.90    3.34
   9   0  -2   33.42    2.57
   8   0  -2    3.27    1.10
   8   0  -2    1.47    0.91
  -8   0   2    1.50    1.36
   8   0  -2    1.83    1.64
  -8   0   2    0.27    0.97
   7   0  -2   19.44    2.86
  -7   0   2   22.56    2.89
  -7   0   2   21.63    2.06
   7   0  -2   23.96    2.01
   7   0  -2   21.07    1.82
  -6   0   2  922.52   34.51
   6   0  -2  868.16   34.54
   6   0  -2  892.11   33.68
  -6   0   2  916.64   33.96
   6   0  -2  881.76   33.92
  -5   0   2    1.27    0.71
   5   0  -2    0.57    0.64
   5   0  -2    0.58    1.14
   5   0  -2    0.49    0.59
   4   0  -2   20.62    1.64
   4   0  -2   19.65    1.92
  -4   0   2   21.60    1.94
  -4   0   2   22.02    1.65
   4   0  -2   20.91    1.45
   3   0  -2   89.46    4.28
   3   0  -2   90.94    3.84
  -3   0   2   93.88    4.02
  -3   0   2   88.33    4.21
   3   0  -2   90.36    4.01
  -2   0   2    3.28    0.84
   2   0  -2    3.87    0.60
   2   0  -2    1.60    0.76
  -2   0   2    3.29    0.69
   2   0  -2    2.52    0.63
  -1   0  -2   38.16    2.08
   1   0   2   39.02    1.69
  -2   0  -2   33.42    2.21
  -2   0  -2   29.45    1.65
   2   0   2   33.45    2.24
   2   0   2   31.57    1.60
   3   0   2   63.55    2.98
  -3   0  -2   64.38    3.00
  -3   0  -2   59.27    3.49
   3   0   2   63.08    3.58
   4   0   2   70.87    3.43
  -4   0  -2   67.46    4.50
   4   0   2   71.55    4.11
   5   0   2  379.03   16.23
  -5   0  -2  406.72   15.50
  -5   0  -2  392.16   16.24
   5   0   2  396.98   15.43
  -6   0  -2   55.89    3.94
  -6   0  -2   50.46    3.15
   6   0   2   51.26    3.88
   6   0   2   54.90    3.18
   7   0   2    4.63    1.27
  -7   0  -2    3.63    1.27
   7   0   2    3.73    1.75
  -7   0  -2    2.07    1.55
   8   0   2    1.23    1.08
  -8   0  -2    2.70    1.99
   8   0   2    3.79    1.78
  -8   0  -2    0.96    1.25
  -9   0  -2    6.64    1.73
   9   0   2    9.49    1.93
   9   0   2    9.35    1.75
  -9   0  -2   10.68    2.51
   9   0   2    6.25    2.43
  10   0   2    6.76    2.53
  10   0   2    5.37    1.57
  10   0   2    5.31    1.65
  11   0   2    6.46    1.71
  11   0   2    2.10    1.53
  11   0   2    0.47    2.05
  12   0   2   14.45    2.74
  12   0   2   12.99    3.43
  12   0   2   21.08    2.45
  13   0   2    3.30    1.53
  13   0   2    1.57    1.55
  13   0   2    1.12    2.19
  14   0   2    0.19    1.41
  14   0   2    1.16    1.33
  14   0   2    0.42    2.23
  15  -1  -2    2.30    1.93
  15  -1  -2   -0.40    2.17
  15   1  -2    3.76    1.89
  14  -1  -2    2.64    1.26
  14  -1  -2    0.88    2.05
  14  -1  -2    4.38    2.00
  14   1  -2    3.88    2.83
  14   1  -2    3.73    1.82
  13  -1  -2    2.48    2.17
  13  -1  -2    0.15    1.02
  13  -1  -2    2.27    1.34
  13   1  -2   -0.92    0.87
  13   1  -2    0.05    0.99
  13   1  -2    3.30    2.49
  12  -1  -2    7.29    1.84
  12  -1  -2    6.99    2.67
  12  -1  -2    6.74    1.94
  12   1  -2    6.43    1.81
  12   1  -2    5.13    2.53
  12   1  -2    7.48    2.20
  11  -1  -2    5.00    1.85
  11  -1  -2    5.09    1.47
  11  -1  -2    2.71    2.10
  11   1  -2    4.93    1.53
  11   1  -2    1.32    1.41
  11   1  -2   -3.06    2.07
  10  -1  -2    3.25    1.53
  10  -1  -2    2.82    1.16
  10  -1  -2    2.08    1.73
  10   1  -2    2.87    1.32
  10   1  -2    2.60    1.27
  10   1  -2    4.46    2.23
   9  -1  -2   22.86    2.24
  -9  -1   2   25.58    3.13
  -9  -1   2   18.88    2.13
   9  -1  -2   23.31    3.40
   9  -1  -2   22.60    2.04
   9   1  -2   25.04    2.48
  -9   1   2   19.84    2.61
   9   1  -2   21.93    2.20
   9   1  -2   20.35    3.45
  -9   1   2   23.00    2.71
   8  -1  -2   17.56    2.29
   8  -1  -2   16.21    2.66
   8  -1  -2   13.19    1.51
  -8  -1   2   14.10    2.68
  -8   1   2   17.10    2.20
   8   1  -2    9.83    2.52
   8   1  -2   13.70    1.97
   8   1  -2   16.90    2.27
  -8   1   2   12.09    2.64
   7  -1  -2   47.30    3.45
  -7  -1   2   50.38    3.81
  -7  -1   2   41.41    2.88
   7  -1  -2   46.20    3.04
   7  -1  -2   43.23    2.64
  -7   1   2   46.28    3.30
   7   1  -2   44.43    2.94
  -7   1   2   46.88    2.95
   7   1  -2   45.23    2.88
   6  -1  -2  270.05   11.12
  -6  -1   2  269.23   11.18
  -6  -1   2  274.89   11.93
   6  -1  -2  277.29   10.79
   6  -1  -2  262.81   11.52
  -6   1   2  265.81   11.34
   6   1  -2  272.14   11.18
   6   1  -2  272.97   11.04
  -6   1   2  265.46   11.08
   6   1  -2  264.94   11.96
   5  -1  -2    0.15    0.54
   5  -1  -2    0.09    0.98
   5  -1  -2    1.06    0.85
  -5  -1   2    0.37    1.23
  -5  -1   2    0.31    0.87
   5   1  -2   -0.66    0.75
  -5   1   2   -0.24    0.52
   5   1  -2    0.49    1.22
   5   1  -2    0.02    0.52
  -5   1   2    0.49    0.89
   4  -1  -2   56.12    2.56
  -4  -1   2   53.58    3.37
   4  -1  -2   53.45    2.84
   4  -1  -2   53.77    3.00
  -4  -1   2   51.68    2.75
   4   1  -2   56.60    2.85
   4   1  -2   51.42    2.75
  -4   1   2   55.51    2.87
   4   1  -2   52.82    3.40
   3  -1  -2  201.35    8.24
  -3  -1   2  208.66    8.24
  -3  -1   2  198.29    8.19
   3  -1  -2  205.52    8.20
   3  -1  -2  200.51    7.92
  -3  -1   2  218.81    8.77
   3   1  -2  200.39    8.22
   3   1  -2  212.34    8.77
  -3   1   2  214.91    8.21
  -3   1   2  215.85    8.22
   3   1  -2  204.93    8.20
   1  -1  -2   38.76    1.66
  -1  -1   2   40.69    1.73
   1   1  -2   41.76    2.18
   1   1  -2   39.78    1.83
   1   1  -2   40.17    1.94
  -1  -1  -2   37.51    1.74
   1  -1   2   39.56    1.61
   1  -1   2   38.99    1.91
  -1  -1  -2   37.14    2.21
  -1   1  -2   38.91    1.60
   1   1   2   38.32    2.22
   1   1   2   38.64    1.72
  -1   1  -2   37.80    1.91
  -3  -1  -2   23.92    1.55
   3  -1   2   24.75    1.52
  -3  -1  -2   25.44    2.16
   3  -1   2   21.51    1.89
   3   1   2   22.29    2.28
   3   1   2   25.95    1.65
  -3   1  -2   25.37    2.00
  -3   1  -2   25.40    1.55
   4  -1   2  370.17   14.46
  -4  -1  -2  359.09   14.79
  -4  -1  -2  352.90   13.92
   4  -1   2  356.12   13.82
  -4   1  -2  358.35   13.84
   4   1   2  357.75   14.79
   4   1   2  362.01   13.91
  -4   1  -2  337.91   14.30
  -5  -1  -2   29.24    2.18
  -5  -1  -2   33.93    3.04
   5  -1   2   28.72    2.59
   5  -1   2   27.98    2.04
  -5   1  -2   33.03    2.18
   5   1   2   31.81    2.99
  -5   1  -2   31.62    2.66
   5   1   2   28.57    2.12
   6  -1   2  267.74   11.93
  -6  -1  -2  278.46   12.32
  -6  -1  -2  272.83   11.28
   6  -1   2  271.36   11.15
   6   1   2  273.45   11.21
  -6   1  -2  269.61   11.17
   6   1   2  265.61   12.27
  -6   1  -2  271.26   11.84
   7  -1   2   -0.48    1.17
   7  -1   2   -0.13    0.84
  -7  -1  -2    0.63    1.48
  -7  -1  -2    0.08    0.68
   7   1   2   -0.18    1.51
  -7   1  -2    1.28    1.28
  -7   1  -2   -0.62    0.52
   7   1   2    0.50    0.76
   8  -1   2   -1.35    1.35
  -8  -1  -2    0.11    0.98
  -8  -1  -2    2.33    1.69
   8  -1   2    0.35    1.01
  -8   1  -2    0.88    1.03
   8   1   2    0.08    1.65
  -8   1  -2    3.33    1.55
   8   1   2   -0.87    0.95
  -9  -1  -2    1.16    1.78
   9  -1   2   -1.01    1.62
   9  -1   2   -0.50    1.02
  -9  -1  -2   -0.05    1.12
  -9   1  -2   -0.87    1.08
   9   1   2    1.28    1.09
   9   1   2   -1.47    1.64
  -9   1  -2    0.87    1.55
  10  -1   2   18.79    2.16
  10  -1   2   19.52    3.65
  10   1   2   20.57    2.33
  10   1   2   21.42    2.83
  10   1   2   21.29    3.96
  11  -1   2   25.05    3.18
  11  -1   2   25.64    2.61
  11   1   2   28.04    2.80
  11   1   2   25.11    4.39
  12  -1   2   22.52    3.17
  12  -1   2   21.08    2.44
  12  -1   2   22.96    4.21
  12   1   2   22.22    3.08
  12   1   2   24.96    3.34
  12   1   2   18.42    4.07
  13  -1   2    0.82    1.26
  13  -1   2    0.37    2.08
  13  -1   2    2.07    1.37
  13   1   2   -0.42    2.17
  13   1   2    0.76    1.46
  13   1   2    0.98    1.37
  14  -1   2   -0.60    1.16
  14  -1   2    0.90    1.43
  14  -1   2    0.49    2.09
  14   1   2   -2.40    1.27
  14   1   2    1.02    1.28
  14   1   2   -0.99    2.09
  15  -2  -2    7.43    2.18
  15  -2  -2    1.54    1.64
  15  -2  -2    3.36    2.43
  15   2  -2    7.67    3.28
  15   2  -2    6.09    2.31
  14  -2  -2    1.22    1.62
  14  -2  -2    2.11    1.38
  14  -2  -2    7.77    2.74
  14   2  -2   -0.49    2.97
  14   2  -2    1.23    1.67
  14   2  -2   -0.05    1.64
  13  -2  -2   -0.64    0.88
  13  -2  -2   -0.16    1.31
  13  -2  -2    0.89    1.97
  13   2  -2    0.19    1.35
  13   2  -2    0.65    2.41
  13   2  -2    1.20    1.22
  12  -2  -2   14.30    2.23
  12  -2  -2   14.05    3.02
  12  -2  -2   14.30    2.63
  12   2  -2   11.95    2.34
  12   2  -2   12.08    2.47
  12   2  -2   11.87    3.54
  11  -2  -2   15.24    2.15
  11  -2  -2   15.56    2.67
  11   2  -2   17.08    3.77
  11   2  -2   17.62    2.75
  10  -2  -2   -0.34    1.40
  10  -2  -2    0.57    0.83
 -10  -2   2    0.71    2.13
  10  -2  -2    1.64    1.40
  10   2  -2    1.37    1.39
  10   2  -2    1.08    1.23
   9  -2  -2    1.10    0.83
   9  -2  -2   -0.14    1.06
  -9  -2   2    1.48    1.69
  -9  -2   2   -0.10    1.10
  -9   2   2   -0.23    1.03
   9   2  -2    1.31    1.21
   9   2  -2    3.41    2.21
  -9   2   2   -0.55    1.04
   8  -2  -2    1.37    0.73
  -8  -2   2    0.00    1.60
  -8  -2   2    0.27    0.75
   8  -2  -2    1.59    1.12
   8  -2  -2    1.25    1.32
  -8   2   2    1.38    1.14
  -8   2   2    0.79    1.07
   8   2  -2    0.85    0.87
   8   2  -2    1.61    1.07
   8   2  -2    1.06    1.70
  -7  -2   2    4.19    1.32
  -7  -2   2    4.92    1.92
   7  -2  -2    6.11    1.61
   7  -2  -2    4.52    1.19
   7   2  -2    5.94    1.35
  -7   2   2    6.66    1.45
  -7   2   2    4.06    1.26
   7   2  -2    5.04    1.94
   7   2  -2    5.82    1.28
  -6  -2   2   81.50    5.19
   6  -2  -2   86.12    4.56
  -6  -2   2   86.66    4.43
   6  -2  -2   81.90    4.31
   6  -2  -2   79.90    4.12
   6   2  -2   74.61    5.11
  -6   2   2   92.63    4.40
   6   2  -2   83.38    4.39
  -6   2   2   90.12    4.36
   6   2  -2   83.49    4.32
   5  -2  -2  298.06   11.58
   5  -2  -2  284.96   12.01
  -5  -2   2  298.75   12.13
   5  -2  -2  283.81   12.06
  -5  -2   2  312.19   13.05
   5   2  -2  297.36   13.03
  -5   2   2  314.17   12.06
   5   2  -2  297.92   12.11
   5   2  -2  305.68   12.14
  -5   2   2  320.03   11.99
   4  -2  -2   47.33    2.59
   4  -2  -2   50.51    2.25
  -4  -2   2   48.08    2.71
  -4  -2   2   52.41    2.73
   4  -2  -2   48.00    2.65
  -4  -2   2   51.29    3.44
   4   2  -2   49.53    2.68
   4   2  -2   47.87    2.71
  -4   2   2   50.42    2.48
   4   2  -2   49.92    3.44
   3  -2  -2   11.50    1.12
   3  -2  -2   11.42    0.71
  -3  -2   2   11.84    1.19
  -3  -2   2   13.59    1.86
  -3  -2   2   12.44    1.21
   3  -2  -2   11.65    0.97
   3   2  -2   13.98    2.41
   3   2  -2   12.48    1.19
  -3   2   2   12.35    1.03
   3   2  -2   11.67    1.09
   2  -2  -2   32.29    1.29
   2  -2  -2   33.57    1.78
  -2  -2   2   34.12    2.43
  -2  -2   2   32.53    1.76
  -2  -2   2   29.48    1.83
   2   2  -2   31.96    1.85
   2   2  -2   31.52    2.38
   1  -2  -2  141.85    5.69
  -1  -2   2  147.70    5.70
  -1  -2   2  170.94    6.35
   1  -2  -2  144.66    5.76
  -1  -2   2  148.52    5.89
   1   2  -2  144.73    5.68
  -1   2   2  139.93    5.61
   1   2  -2  149.66    5.89
   1   2  -2  152.14    6.25
  -1   2   2  142.59    5.79
   0  -2   2    1.77    0.52
   0  -2  -2    1.40    0.78
   0  -2   2    1.70    0.26
   0  -2  -2    2.08    0.45
   0   2   2    1.35    0.71
   0   2  -2    1.71    0.24
   0   2  -2    1.87    0.51
   0   2   2    1.93    0.52
  -1  -2  -2    0.79    0.58
   1  -2   2    1.18    0.55
   1  -2   2    1.07    0.34
  -1  -2  -2    2.29    1.23
   1   2   2    0.43    0.92
   1   2   2    2.25    0.74
  -1   2  -2    1.30    0.58
  -2  -2  -2    0.37    0.99
   2  -2   2    2.17    0.71
   2  -2   2    0.51    0.48
  -2  -2  -2    0.92    0.67
   2   2   2   -0.26    1.20
   2   2   2    1.36    0.52
  -2   2  -2    0.12    0.44
  -2   2  -2    0.48    0.71
  -3  -2  -2   31.51    2.75
   3  -2   2   26.61    1.64
   3  -2   2   31.64    2.05
  -3  -2  -2   31.10    1.84
  -3   2  -2   31.83    2.03
  -3   2  -2   30.55    1.69
   3   2   2   29.55    1.86
   3   2   2   28.82    3.04
   4  -2   2   33.71    2.00
  -4  -2  -2   33.00    3.00
   4  -2   2   35.27    2.41
  -4  -2  -2   32.43    2.18
   4   2   2   33.44    2.97
   4   2   2   32.44    2.06
  -4   2  -2   34.39    2.36
  -4   2  -2   35.98    2.04
   5  -2   2    2.32    0.90
  -5  -2  -2    2.22    1.01
  -5  -2  -2   -0.05    1.55
   5  -2   2    1.43    1.17
  -5   2  -2    1.25    0.84
   5   2   2   -0.19    1.43
  -5   2  -2    2.92    1.19
   5   2   2    0.99    0.71
   6  -2   2   23.51    1.93
   6  -2   2   26.38    2.50
  -6  -2  -2   27.64    3.59
  -6  -2  -2   25.52    2.03
  -6   2  -2   23.58    2.27
   6   2   2   25.01    2.76
  -6   2  -2   22.21    1.92
   6   2   2   21.86    1.89
   7  -2   2   30.37    2.36
  -7  -2  -2   29.13    3.37
  -7  -2  -2   25.85    2.27
   7  -2   2   29.77    2.88
  -7   2  -2   31.93    2.82
  -7   2  -2   34.47    2.37
   7   2   2   30.19    3.32
   7   2   2   33.46    2.54
  -8  -2  -2    3.34    1.35
   8  -2   2    1.74    1.56
   8  -2   2    2.46    1.18
  -8  -2  -2    3.66    2.01
  -8   2  -2    3.41    1.53
   8   2   2    2.13    1.25
  -8   2  -2    1.29    1.09
   8   2   2    1.01    1.15
   8   2   2    0.43    1.59
   9  -2   2   11.28    2.08
  -9  -2  -2   12.14    2.96
   9  -2   2    9.29    2.44
   9   2   2   12.76    2.19
  -9   2  -2   12.16    2.11
   9   2   2   15.26    3.25
   9   2   2   12.74    2.17
  10  -2   2   33.72    3.71
  10  -2   2   26.60    2.46
  10  -2   2   31.72    2.89
  10   2   2   32.48    4.94
  10   2   2   31.27    2.80
  10   2   2   33.21    3.05
  11  -2   2    1.45    1.43
  11  -2   2   -0.70    1.62
  11  -2   2   -1.38    1.21
  11   2   2    0.20    1.12
  11   2   2    3.35    2.59
  11   2   2    1.23    1.39
  12  -2   2    5.37    1.57
  12  -2   2    7.38    2.09
  12  -2   2   10.28    2.91
  12   2   2   13.28    2.58
  12   2   2    9.77    2.44
  12   2   2    6.38    2.96
  13  -2   2    1.75    1.30
  13  -2   2    1.88    2.28
  13  -2   2    4.27    1.79
  13   2   2    3.75    1.80
  13   2   2   -1.74    1.43
  13   2   2   20.58    4.32
  14  -2   2    7.03    1.96
  14   2   2    4.18    2.02
  14   2   2    3.08    3.06
  14   2   2   12.80    2.65
  14  -3  -2   11.62    2.67
  14  -3  -2   10.09    2.04
  14  -3  -2    7.24    2.74
  14   3  -2    8.65    3.75
  14   3  -2    7.39    2.36
  14   3  -2    5.23    2.10
  13  -3  -2   -0.32    0.95
  13  -3  -2   -0.26    1.59
  13  -3  -2    5.68    1.99
  13   3  -2   -0.27    2.40
  13   3  -2   -0.12    1.22
  13   3  -2   -0.14    0.98
  12  -3  -2    2.93    1.23
  12  -3  -2    1.10    1.46
  12   3  -2    3.46    1.61
  12   3  -2    2.32    1.56
  12   3  -2    0.49    2.86
  11  -3  -2    5.03    1.35
  11  -3  -2    9.77    2.15
  11  -3  -2    5.03    2.03
  11   3  -2    5.33    1.89
  11   3  -2    3.07    2.58
  11   3  -2    6.27    1.99
  10  -3  -2    4.28    1.62
  10  -3  -2    3.79    1.18
 -10  -3   2    4.24    2.35
  10  -3  -2    5.70    1.91
  10   3  -2    4.64    1.69
  10   3  -2    4.04    2.42
  10   3  -2    5.06    1.81
   9  -3  -2    6.26    1.72
   9  -3  -2    4.16    1.08
   9  -3  -2    2.33    1.51
  -9  -3   2    7.49    2.60
  -9   3   2    5.89    1.67
   9   3  -2    4.51    1.45
   9   3  -2    7.77    1.85
   9   3  -2    6.58    2.41
   8  -3  -2    1.46    0.93
   8  -3  -2    1.74    1.20
   8  -3  -2    1.17    0.69
  -8  -3   2    1.91    1.88
  -8  -3   2    1.68    1.16
   8   3  -2    1.57    1.83
   8   3  -2    1.47    1.17
   8   3  -2    1.40    1.18
  -8   3   2    2.40    1.23
  -8   3   2    1.51    1.00
   7  -3  -2    1.19    0.60
  -7  -3   2    1.60    1.08
   7  -3  -2    0.24    0.88
  -7  -3   2   -1.02    1.37
   7  -3  -2    0.55    1.01
  -7   3   2    0.52    0.79
  -7   3   2   -0.38    0.80
   7   3  -2    0.46    0.78
   7   3  -2    1.30    1.75
   7   3  -2   -0.02    0.71
  -6  -3   2   64.96    3.72
   6  -3  -2   64.91    3.01
   6  -3  -2   63.63    3.52
   6  -3  -2   59.66    3.49
  -6  -3   2   71.64    4.65
   6   3  -2   58.29    4.55
   6   3  -2   63.78    3.70
  -6   3   2   67.28    3.32
   6   3  -2   67.24    3.70
  -6   3   2   66.20    3.52
   5  -3  -2   20.85    1.74
   5  -3  -2   18.86    1.20
  -5  -3   2   23.08    1.80
   5  -3  -2   22.93    1.69
  -5   3   2   20.18    1.72
   5   3  -2   18.92    1.81
   5   3  -2   20.96    1.84
   5   3  -2   18.19    2.31
  -5   3   2   22.26    1.42
   4  -3  -2   13.51    0.79
  -4  -3   2   14.24    1.44
   4  -3  -2   14.19    1.09
  -4  -3   2   17.49    2.49
   4  -3  -2   12.36    1.27
  -4  -3   2   12.56    1.40
   4   3  -2   14.93    1.44
   4   3  -2   15.49    2.35
   4   3  -2   13.42    1.34
  -4   3   2   12.75    1.29
   3  -3  -2    5.16    0.31
  -3  -3   2    6.20    0.94
  -3  -3   2    5.94    1.11
   3  -3  -2    4.25    0.44
   3  -3  -2    6.26    0.96
  -3  -3   2    7.26    1.76
   3   3  -2    5.91    1.11
   3   3  -2    5.37    1.57
   3   3  -2    5.07    0.96
  -2  -3   2   23.15    1.46
  -2  -3   2   24.33    2.13
  -2  -3   2   20.82    1.54
   2  -3  -2   20.26    1.32
   2   3  -2   20.58    2.07
   2   3  -2   19.53    1.50
   2   3  -2   22.57    1.37
  -1  -3   2  153.07    6.02
   1  -3  -2  151.52    6.13
  -1  -3   2  156.38    6.27
  -1  -3   2  162.69    6.75
   1  -3  -2  156.00    6.12
  -1   3   2  153.38    6.15
  -1   3   2  151.44    5.86
  -1   3   2  147.98    6.06
   1   3  -2  154.53    5.98
   1   3  -2  161.23    6.28
  -1  -3  -2   49.68    2.34
  -1  -3  -2   42.51    2.91
   1  -3   2   49.35    2.03
   1  -3   2   49.08    2.24
  -1   3  -2   48.55    2.29
   1   3   2   51.08    2.34
   2  -3   2    1.48    0.49
  -2  -3  -2    1.59    1.37
  -2  -3  -2    0.97    0.52
   2  -3   2    1.18    0.52
   2   3   2    0.86    0.60
   2   3   2    0.71    1.45
  -2   3  -2    0.96    0.58
  -3  -3  -2   17.55    2.50
   3  -3   2   15.02    1.27
  -3  -3  -2   15.19    1.37
   3  -3   2   11.95    1.08
  -3   3  -2   12.82    1.26
  -3   3  -2   14.64    1.11
   3   3   2   18.31    2.45
   3   3   2   14.47    1.31
  -4  -3  -2   35.03    3.21
   4  -3   2   35.87    2.26
  -4  -3  -2   33.03    2.15
   4  -3   2   35.03    2.02
  -4   3  -2   34.96    2.03
  -4   3  -2   31.18    2.16
   4   3   2   34.73    2.21
   4   3   2   29.84    3.04
   5  -3   2   33.26    2.43
  -5  -3  -2   34.37    2.41
   5  -3   2   30.70    2.12
  -5   3  -2   33.91    2.13
   5   3   2   35.27    3.18
   5   3   2   32.73    2.22
  -5   3  -2   30.83    2.31
  -6  -3  -2   24.59    3.03
   6  -3   2   19.54    1.72
  -6  -3  -2   14.88    1.66
   6  -3   2   19.41    2.06
  -6   3  -2   17.11    1.89
   6   3   2   19.60    1.90
   6   3   2   18.84    1.95
  -6   3  -2   22.85    1.83
   6   3   2   19.14    3.22
  -7  -3  -2    4.90    1.27
   7  -3   2    5.63    1.30
  -7  -3  -2    5.28    2.32
   7  -3   2    3.10    1.40
  -7   3  -2    6.99    1.62
   7   3   2    5.90    1.50
   7   3   2    3.14    1.98
   7   3   2    5.58    1.33
  -7   3  -2    7.28    1.40
  -8  -3  -2   53.06    3.58
   8  -3   2   52.75    3.44
  -8  -3  -2   62.19    5.05
   8  -3   2   59.23    4.10
   8   3   2   56.01    3.65
  -8   3  -2   52.67    3.73
  -8   3  -2   50.32    3.39
   8   3   2   54.38    3.71
   8   3   2   55.31    4.84
   9  -3   2   10.56    2.34
   9  -3   2   14.18    2.12
  -9  -3  -2   14.37    3.36
  -9   3  -2   12.89    2.09
   9   3   2   11.91    2.16
   9   3   2   11.40    2.97
   9   3   2    8.83    2.08
 -10  -3  -2   42.12    6.50
  10  -3   2   23.94    2.55
  10  -3   2   24.11    3.68
  10   3   2   28.87    2.86
  10   3   2   22.48    2.70
  10   3   2   33.00    5.87
  11  -3   2    5.62    1.86
  11  -3   2    3.79    2.02
  11  -3   2    6.68    1.53
  11   3   2    5.16    1.64
  11   3   2    0.49    2.47
  12  -3   2    5.84    2.39
  12  -3   2    8.07    2.15
  12  -3   2    7.55    1.73
  12   3   2    8.11    2.35
  12   3   2    6.13    2.71
  12   3   2   12.71    2.51
  13  -3   2   -0.30    1.05
  13  -3   2    0.41    1.41
  13  -3   2   -0.06    1.75
  13   3   2   -0.65    2.44
  13   3   2    1.18    1.57
  13   3   2    2.48    1.75
  14  -3   2    0.82    1.39
  14  -3   2    1.36    1.39
  14   3   2   -1.01    1.12
  14   3   2    6.17    3.59
  14  -4  -2    2.72    2.26
  14  -4  -2    1.95    1.22
  14  -4  -2    1.64    1.35
  14   4  -2    1.01    2.10
  14   4  -2   -0.38    1.66
  13  -4  -2    0.30    1.53
  13  -4  -2    1.97    1.49
  13   4  -2   -0.53    1.49
  13   4  -2    0.28    2.30
  13   4  -2   -0.53    1.32
  12  -4  -2    5.84    1.45
  12  -4  -2    9.37    2.34
  12  -4  -2    3.87    1.49
  12   4  -2    5.15    1.90
  12   4  -2    2.62    2.60
  12   4  -2    4.05    1.99
  11  -4  -2    0.55    1.34
  11  -4  -2    1.03    1.34
  11  -4  -2    1.69    0.96
  11   4  -2    0.30    1.01
  11   4  -2    3.27    2.43
  11   4  -2    0.71    1.39
 -10  -4   2   -0.31    2.32
  10  -4  -2    0.62    1.20
  10  -4  -2   -0.16    0.71
  10  -4  -2    3.01    1.61
  10   4  -2    4.04    2.65
  10   4  -2    0.51    1.53
  10   4  -2    0.31    1.37
   9  -4  -2   48.47    3.53
  -9  -4   2   48.43    5.65
   9  -4  -2   55.23    3.63
   9  -4  -2   47.57    2.73
   9   4  -2   41.04    3.26
   9   4  -2   46.48    4.83
  -9   4   2   45.58    3.36
   9   4  -2   45.55    3.61
  -8  -4   2   56.31    4.79
   8  -4  -2   50.18    3.43
  -8  -4   2   47.81    3.43
   8  -4  -2   51.10    2.74
   8  -4  -2   52.60    3.44
  -8   4   2   55.96    3.84
  -8   4   2   54.10    3.04
   8   4  -2   53.67    4.80
   8   4  -2   52.84    3.49
  -7  -4   2   19.59    3.47
   7  -4  -2   19.92    1.85
  -7  -4   2   16.96    1.83
   7  -4  -2   17.61    1.32
   7  -4  -2   20.48    1.93
   7   4  -2   18.91    1.88
   7   4  -2   20.35    3.53
   7   4  -2   19.68    2.45
  -7   4   2   18.31    1.88
  -6  -4   2   67.53    4.86
  -6  -4   2   58.80    3.63
   6  -4  -2   65.26    2.82
   6  -4  -2   63.98    3.55
   6  -4  -2   61.18    3.24
   6   4  -2   60.89    3.61
   6   4  -2   59.54    4.70
  -6   4   2   67.04    3.55
   6   4  -2   60.28    3.78
   5  -4  -2    2.33    0.70
  -5  -4   2    2.96    0.95
   5  -4  -2    3.55    1.01
  -5  -4   2    1.52    1.36
   5  -4  -2    3.09    0.47
   5   4  -2    2.19    1.09
   5   4  -2    1.60    1.76
   5   4  -2    3.53    1.09
  -4  -4   2    0.51    0.80
   4  -4  -2   -0.08    0.67
  -4  -4   2   -1.37    1.29
  -4  -4   2   -0.29    0.78
   4  -4  -2    0.01    0.26
   4  -4  -2    0.13    0.15
   4   4  -2   -1.25    1.18
   4   4  -2    1.19    0.82
   4   4  -2    0.29    0.85
  -3  -4   2    1.33    0.84
   3  -4  -2    0.64    0.62
  -3  -4   2    1.92    0.88
  -3  -4   2    1.84    1.32
   3   4  -2    1.76    0.72
   3   4  -2    1.28    1.26
   3   4  -2    0.79    0.68
  -2  -4   2  557.04   20.79
  -2  -4   2  587.50   21.79
   2  -4  -2  546.01   20.75
   2  -4  -2  551.72   20.44
  -2  -4   2  550.32   21.03
   2   4  -2  520.09   21.63
   2   4  -2  553.08   20.71
   2   4  -2  558.75   21.02
  -1  -4   2   23.81    2.02
  -1  -4   2   23.72    1.57
   1  -4  -2   23.98    1.58
   1  -4  -2   22.28    1.38
  -1  -4   2   23.00    1.35
  -1   4   2   23.46    1.47
   1   4  -2   22.10    1.26
   1   4  -2   21.95    1.55
  -1   4   2   20.57    1.48
   0  -4  -2   67.63    3.58
   0  -4   2   71.69    3.19
   0  -4  -2   74.76    3.17
   0  -4   2   70.16    2.92
   0   4   2   62.92    3.52
   0   4  -2   72.78    2.92
   0   4   2   71.29    3.18
   0   4  -2   70.34    3.59
  -1  -4  -2   23.59    2.18
  -1  -4  -2   24.00    1.53
   1  -4   2   22.97    1.39
   1  -4   2   25.42    1.23
   1   4   2   25.52    1.54
  -1   4  -2   25.69    1.72
  -1   4  -2   23.33    1.45
   2  -4   2   26.04    1.41
  -2  -4  -2   27.23    2.54
   2  -4   2   27.38    1.47
  -2  -4  -2   27.12    1.77
   2  -4   2   29.93    1.54
  -2   4  -2   26.05    1.58
   2   4   2   26.42    2.10
   2   4   2   29.11    1.75
   2   4   2   25.10    2.45
  -3  -4  -2   11.02    1.28
   3  -4   2   11.17    1.00
  -3  -4  -2   12.66    2.35
   3  -4   2   10.90    1.02
   3   4   2   12.37    1.25
   3   4   2   10.95    1.53
  -3   4  -2   10.05    1.07
   3   4   2   11.22    2.19
   4  -4   2    0.38    0.64
  -4  -4  -2    2.30    1.01
   4  -4   2    1.27    0.70
  -4  -4  -2    2.03    1.73
   4   4   2   -1.23    1.43
  -4   4  -2    0.24    0.67
   4   4   2    2.01    0.92
   4   4   2    0.66    0.80
  -4   4  -2    0.75    0.59
  -5  -4  -2    0.34    0.67
  -5  -4  -2    4.80    2.09
   5  -4   2    1.34    0.85
   5  -4   2    1.32    0.76
  -5   4  -2    3.87    0.90
  -5   4  -2    1.38    0.80
   5   4   2    2.90    1.73
   5   4   2    1.00    0.75
   5   4   2    0.59    1.00
   6  -4   2    8.94    1.57
  -6  -4  -2   10.06    2.56
   6  -4   2    5.15    1.17
  -6  -4  -2    5.77    1.43
  -6   4  -2    4.64    1.10
   6   4   2    5.66    1.38
  -6   4  -2    7.39    1.37
   6   4   2    7.45    2.21
   6   4   2    6.85    1.48
  -7  -4  -2    7.93    1.62
  -7  -4  -2   10.36    2.71
   7  -4   2    8.68    1.57
   7  -4   2    9.03    1.73
   7   4   2    8.98    1.57
  -7   4  -2    7.78    1.53
   7   4   2   10.60    2.71
  -7   4  -2    9.87    1.63
   7   4   2    9.58    1.83
  -8  -4  -2   67.62    4.33
  -8  -4  -2   72.68    5.84
   8  -4   2   78.00    4.26
  -8   4  -2   76.46    4.22
   8   4   2   71.09    5.74
   8   4   2   79.35    4.67
  -8   4  -2   67.68    4.21
   9  -4   2    0.07    0.97
   9  -4   2    0.06    1.32
   9   4   2   -1.70    1.82
  -9   4  -2    1.47    1.18
   9   4   2   -0.43    0.91
   9   4   2   -0.09    0.83
 -10  -4  -2   -2.47    1.87
  10  -4   2    0.84    1.82
  10  -4   2    2.29    1.15
  10   4   2    2.08    1.34
  10   4   2    3.19    2.76
  10   4   2    0.92    1.35
  11  -4   2   34.75    3.58
  11  -4   2   29.55    2.97
  11  -4   2   35.40    2.71
  11   4   2   31.95    3.19
  11   4   2   35.39    5.51
  11   4   2   34.02    3.45
  12  -4   2    4.28    2.01
  12  -4   2    3.48    1.28
  12  -4   2    1.41    1.35
  12   4   2    2.90    1.88
  12   4   2    0.89    1.49
  13  -4   2    5.06    2.24
  13  -4   2    0.59    1.42
  13  -4   2    2.85    1.31
  13   4   2    4.09    1.87
  13   4   2    0.92    2.79
  13   4   2    1.73    1.64
  14  -4   2    2.60    1.67
  14  -4   2    2.75    2.22
  14   4   2    5.01    2.08
  14   4   2   10.82    3.46
  14  -5  -2    1.79    1.07
  14  -5  -2    4.40    1.90
  14  -5  -2    2.79    1.75
  14   5  -2    0.33    1.59
  14   5  -2    4.63    2.97
  13  -5  -2    3.96    1.56
  13  -5  -2    4.09    1.82
  13  -5  -2    1.42    1.06
  13   5  -2    0.37    1.65
  13   5  -2   -2.70    2.40
  13   5  -2    7.93    2.64
  12  -5  -2    5.05    1.89
  12  -5  -2    8.00    1.48
  12  -5  -2    7.18    2.05
  12   5  -2    9.22    2.50
  12   5  -2   11.96    3.54
  12   5  -2    8.26    2.05
  11  -5  -2    1.13    1.40
  11  -5  -2    2.30    1.50
  11  -5  -2    2.55    0.97
  11   5  -2    0.13    2.53
  11   5  -2    3.23    1.66
  11   5  -2    3.68    1.72
  10  -5  -2    0.95    1.16
  10  -5  -2    1.12    1.26
  10  -5  -2   -0.21    0.96
 -10  -5   2   -0.47    1.86
  10   5  -2   -0.16    1.26
  10   5  -2   -0.01    1.49
  10   5  -2    1.88    2.47
  -9  -5   2   52.20    5.13
   9  -5  -2   41.95    3.09
   9  -5  -2   47.10    3.39
   9  -5  -2   41.77    2.45
   9   5  -2   43.48    4.82
  -9   5   2   47.78    3.37
   9   5  -2   45.39    3.52
   9   5  -2   44.22    3.32
   8  -5  -2   89.80    4.88
  -8  -5   2   92.70    6.50
  -8  -5   2   84.04    4.95
   8  -5  -2   82.54    4.50
   8  -5  -2   84.74    3.89
   8   5  -2   84.01    5.45
   8   5  -2   83.88    8.76
  -8   5   2   88.21    4.86
   8   5  -2  100.65    5.38
   7  -5  -2    6.96    1.18
  -7  -5   2   10.33    2.91
   7  -5  -2    6.19    0.73
  -7  -5   2    5.63    1.40
   7  -5  -2    5.00    1.35
   7   5  -2    7.72    1.75
   7   5  -2    7.86    2.37
   7   5  -2    8.59    1.68
   6  -5  -2   56.52    2.45
  -6  -5   2   62.45    4.81
   6  -5  -2   55.72    2.71
  -6  -5   2   59.74    3.60
   6   5  -2   61.30    3.53
   6   5  -2   54.15    4.44
   6   5  -2   59.64    3.69
   5  -5  -2    0.45    0.72
   5  -5  -2    0.65    0.24
  -5  -5   2    0.81    0.95
  -5  -5   2    0.60    1.33
   5  -5  -2    0.84    0.18
   5   5  -2    0.89    0.81
   5   5  -2   -0.42    1.15
   5   5  -2    0.46    0.90
  -4  -5   2  120.24    6.51
   4  -5  -2  121.27    5.21
  -4  -5   2   98.88    5.15
  -4  -5   2  108.57    5.42
   4   5  -2  116.00    5.47
   4   5  -2  115.45    5.18
   3  -5  -2    8.95    1.15
  -3  -5   2    8.75    1.28
  -3  -5   2    8.61    1.45
  -3  -5   2    9.57    2.06
   3   5  -2    9.11    1.47
   3   5  -2    7.99    1.15
   3   5  -2   10.29    2.17
  -2  -5   2    5.52    1.13
   2  -5  -2    7.70    0.92
  -2  -5   2    7.68    1.08
   2  -5  -2    6.35    0.94
  -2  -5   2    6.93    1.75
   2   5  -2    6.80    1.17
  -2   5   2    4.99    0.62
   2   5  -2    6.53    0.91
  -2   5   2    5.98    0.48
   2   5  -2    5.17    1.51
   1  -5  -2    2.93    0.80
   1  -5  -2    2.33    0.86
  -1  -5   2    3.23    0.83
  -1  -5   2    2.24    0.67
   1   5  -2    2.20    0.77
  -1   5   2    4.27    0.97
   1   5  -2    6.59    1.37
  -1   5   2    2.86    0.75
  -1   5   2    3.02    0.56
   1   5  -2    2.93    0.59
   0  -5  -2   38.13    2.23
   0  -5  -2   36.95    2.53
   0  -5   2   38.59    2.09
   0  -5   2   37.33    1.81
   0   5  -2   38.01    2.08
   0   5   2   34.60    1.95
   0   5   2   39.53    2.08
   0   5  -2   34.88    2.49
   0   5   2   34.49    2.47
   0   5  -2   34.13    1.78
  -1  -5  -2    6.44    1.55
  -1  -5  -2    6.43    0.93
   1  -5   2    5.69    0.87
   1  -5   2    6.25    0.65
   1   5   2    5.20    0.93
  -1   5  -2    4.82    0.80
   1   5   2    6.31    1.03
   1   5   2    5.62    1.48
  -1   5  -2    7.97    1.30
  -1   5  -2    6.50    0.91
   2  -5   2    0.32    0.47
   2  -5   2    0.46    0.43
  -2  -5  -2   -0.13    0.67
   2  -5   2   -0.31    0.38
  -2  -5  -2   -0.36    1.28
  -2   5  -2   -0.16    0.63
   2   5   2    0.36    1.14
  -2   5  -2    0.53    0.53
   2   5   2   -0.75    0.61
   2   5   2    0.67    0.68
   3  -5   2    1.29    0.64
   3  -5   2    1.49    0.53
  -3  -5  -2    2.09    0.93
   3  -5   2    3.29    0.68
  -3  -5  -2    0.70    1.56
  -3   5  -2    2.04    0.69
   3   5   2    3.57    1.09
   3   5   2    1.48    1.42
   3   5   2    2.27    0.87
   4  -5   2   87.52    3.94
  -4  -5  -2   86.76    5.40
  -4  -5  -2   75.17    4.14
   4   5   2   92.63    4.31
  -4   5  -2   77.87    3.78
   4   5   2   87.78    6.28
   4   5   2   87.70    4.44
  -5  -5  -2    0.15    1.62
   5  -5   2    0.07    0.57
  -5  -5  -2    0.23    0.88
   5  -5   2    0.29    0.74
   5   5   2   -0.47    1.23
   5   5   2    0.27    0.80
  -5   5  -2    0.45    0.62
   5   5   2   -0.80    0.59
   6  -5   2    2.77    0.98
  -6  -5  -2    4.79    1.26
   6  -5   2    3.45    1.08
   6   5   2    4.82    1.30
   6   5   2    2.28    1.96
   6   5   2    3.44    1.36
  -6   5  -2    2.93    0.85
  -6   5  -2    3.60    1.02
   7  -5   2    4.50    1.23
  -7  -5  -2    2.48    1.30
  -7  -5  -2    5.93    2.62
   7  -5   2    3.34    1.14
  -7   5  -2    2.93    1.01
   7   5   2    2.59    2.16
   7   5   2    3.10    1.27
  -7   5  -2    4.97    1.18
   7   5   2    4.49    1.38
   8  -5   2   54.89    3.56
   8  -5   2   45.79    3.26
  -8  -5  -2   62.99    5.43
   8   5   2   52.04    5.72
   8   5   2   48.49    3.55
  -8   5  -2   55.53    3.42
   8   5   2   49.24    3.80
  -9  -5  -2    1.74    2.03
   9  -5   2    3.70    1.47
   9  -5   2    1.19    1.24
   9   5   2    1.88    1.10
  -9   5  -2    2.42    1.23
   9   5   2    2.32    1.61
   9   5   2    2.47    2.35
  10  -5   2   17.74    2.74
  10  -5   2   17.75    2.52
 -10  -5  -2   19.18    4.20
  10   5   2   17.42    2.70
  10   5   2   17.17    4.05
  10   5   2   17.84    3.10
  11  -5   2    1.32    1.50
  11  -5   2    2.70    1.08
  11  -5   2    1.98    1.46
  11   5   2    0.76    2.73
  11   5   2    2.58    1.74
  11   5   2    2.52    1.53
  12  -5   2    5.74    1.57
  12  -5   2    4.72    2.00
  12  -5   2    6.51    1.88
  12   5   2    3.99    1.91
  12   5   2    2.88    1.64
  12   5   2    2.72    2.95
  13  -5   2    3.14    1.67
  13  -5   2    0.61    1.76
  13  -5   2    5.46    1.55
  13   5   2    2.26    1.78
  13   5   2   -0.97    2.15
  13   5   2    2.35    1.66
  14  -5   2    2.25    1.63
  14  -5   2    3.71    1.44
  14  -5   2    1.40    2.04
  14   5   2    1.10    1.64
  14   5   2    6.90    3.59
  14  -6  -2    1.79    1.35
  14  -6  -2   -0.72    1.37
  14  -6  -2    0.22    0.90
  14   6  -2   -1.96    2.12
  14   6  -2    0.83    1.53
  13  -6  -2    2.57    1.67
  13  -6  -2    1.10    1.36
  13  -6  -2    1.95    1.36
  13   6  -2    3.88    1.50
  13   6  -2    9.94    3.59
  13   6  -2    7.36    2.44
  12  -6  -2    4.45    1.61
  12  -6  -2    3.94    1.06
  12  -6  -2    3.80    1.67
  12   6  -2    4.30    1.94
  12   6  -2    4.80    1.93
  12   6  -2    4.98    2.64
  11  -6  -2    3.34    1.38
  11  -6  -2    2.03    0.94
  11   6  -2    3.49    1.85
  11   6  -2    3.31    2.92
  11   6  -2    4.82    1.68
  10  -6  -2    0.58    0.98
  10  -6  -2    0.12    0.60
  10  -6  -2   -1.45    1.09
 -10  -6   2   -0.06    2.01
  10   6  -2    1.55    1.55
  10   6  -2   -1.22    1.11
  10   6  -2    1.26    2.64
  -9  -6   2    4.60    2.59
   9  -6  -2    3.06    1.02
   9  -6  -2    4.07    0.76
   9   6  -2    3.97    2.27
   9   6  -2    2.26    1.48
   9   6  -2    2.59    1.55
   8  -6  -2   11.16    2.00
  -8  -6   2   10.01    3.08
   8  -6  -2    9.62    1.16
   8  -6  -2    9.72    0.84
   8   6  -2   12.90    2.19
   8   6  -2    5.88    2.80
   8   6  -2   11.06    2.20
  -7  -6   2   10.22    3.08
  -7  -6   2    6.16    1.67
   7  -6  -2    8.75    1.62
   7  -6  -2    9.49    0.81
   7  -6  -2    9.12    0.64
   7   6  -2   13.03    2.25
   7   6  -2   11.93    1.96
   7   6  -2    6.97    2.65
   6  -6  -2   26.90    2.16
  -6  -6   2   24.10    2.26
  -6  -6   2   30.69    4.20
   6   6  -2   22.93    2.33
   6   6  -2   24.31    3.83
   6   6  -2   28.50    2.29
   5  -6  -2    8.77    1.42
  -5  -6   2    8.94    1.57
  -5  -6   2    7.33    2.13
   5   6  -2   10.97    2.47
   5   6  -2    9.34    1.52
   5   6  -2    9.74    1.80
   4  -6  -2   42.40    2.49
  -4  -6   2   44.43    2.76
  -4  -6   2   43.86    2.93
  -4  -6   2   49.24    3.79
   4  -6  -2   43.29    2.63
   4   6  -2   42.73    2.59
   4   6  -2   41.16    3.71
   4   6  -2   43.31    2.90
  -3  -6   2   42.59    3.51
   3  -6  -2   40.51    2.31
  -3  -6   2   42.09    2.73
  -3  -6   2   43.32    2.56
   3   6  -2   42.15    2.40
   3   6  -2   33.89    3.26
   3   6  -2   39.08    2.65
  -2  -6   2   -0.10    1.20
  -2  -6   2    0.42    0.60
  -2  -6   2    0.07    0.73
   2  -6  -2    0.21    0.60
   2  -6  -2   -0.23    0.50
   2   6  -2    0.42    0.73
   2   6  -2    0.73    0.54
  -2   6   2    0.39    0.55
  -2   6   2    0.34    0.32
  -1  -6   2  146.48    6.06
   1  -6  -2  153.13    6.16
  -1  -6   2  147.68    6.38
  -1  -6   2  161.71    7.19
   1  -6  -2  144.61    6.47
   1   6  -2  148.77    6.36
  -1   6   2  146.96    5.93
   1   6  -2  134.78    6.95
  -1   6   2  143.49    6.22
  -1   6   2  134.66    6.35
   1   6  -2  153.08    6.01
   0  -6   2   10.34    1.13
   0  -6   2    9.96    0.92
   0  -6  -2   10.14    1.22
   0  -6  -2   11.85    1.82
   0   6  -2    9.75    1.70
   0   6   2   10.29    1.13
   0   6  -2    9.64    0.92
   0   6  -2    9.36    1.08
   0   6   2    9.09    1.66
   0   6   2    8.40    0.98
  -1  -6  -2   12.67    2.14
  -1  -6  -2   10.93    1.18
   1  -6   2   12.33    0.94
  -1   6  -2   10.06    1.07
   1   6   2   11.68    1.19
  -1   6  -2   12.06    1.67
  -1   6  -2    9.27    0.94
   1   6   2    9.69    1.16
   1   6   2   12.50    2.06
   2  -6   2   34.35    1.79
  -2  -6  -2   33.13    3.03
  -2  -6  -2   31.86    2.14
   2  -6   2   32.28    2.02
  -2   6  -2   34.11    1.93
   2   6   2   34.57    2.12
  -2   6  -2   31.81    2.10
   2   6   2   31.73    2.22
  -3  -6  -2  103.45    4.98
   3  -6   2  109.32    4.48
   3  -6   2  106.25    4.53
  -3  -6  -2  107.10    6.21
   3  -6   2  110.65    4.65
  -3   6  -2  106.63    4.62
  -3   6  -2   96.43    4.53
   3   6   2  107.11    5.20
   3   6   2  111.11    4.96
   4  -6   2   39.75    2.26
   4  -6   2   41.16    2.03
  -4  -6  -2   38.09    2.55
  -4  -6  -2   36.47    3.65
   4  -6   2   36.69    2.14
  -4   6  -2   35.98    2.02
   4   6   2   37.14    3.61
   4   6   2   41.27    2.81
   4   6   2   40.52    2.56
  -5  -6  -2    0.03    0.70
  -5  -6  -2   -1.46    1.55
   5  -6   2    1.60    0.78
   5  -6   2    1.39    0.59
   5   6   2    1.35    0.73
  -5   6  -2    0.98    0.53
   5   6   2    2.82    1.21
   5   6   2   -0.15    1.24
  -6  -6  -2    5.84    2.47
  -6  -6  -2    9.96    1.86
   6  -6   2   10.81    1.53
   6  -6   2   12.56    1.22
   6   6   2   10.44    1.98
   6   6   2    5.43    2.45
   6   6   2   10.07    1.63
  -7  -6  -2   10.79    1.89
   7  -6   2   11.12    1.70
  -7  -6  -2   16.49    3.65
  -7   6  -2    8.73    1.17
   7   6   2    7.05    2.78
   7   6   2   12.67    2.20
   8  -6   2   80.69    4.49
   8  -6   2   81.00    4.33
  -8  -6  -2   89.44    6.75
   8   6   2   77.00    4.73
   8   6   2   67.54    6.20
   8   6   2   81.47    5.11
  -8   6  -2   82.96    4.44
   9  -6   2   13.51    2.18
   9  -6   2   15.98    1.97
  -9  -6  -2   19.28    4.17
  -9   6  -2   18.19    2.06
   9   6   2   17.10    2.70
   9   6   2   11.00    3.62
   9   6   2   20.62    3.10
 -10  -6  -2   43.58    6.22
  10  -6   2   43.47    3.27
  10  -6   2   36.96    3.10
  10   6   2   38.56    3.64
  10   6   2   36.40    5.76
  10   6   2   36.82    3.21
  11  -6   2    1.48    1.44
  11  -6   2    2.97    1.51
  11  -6   2    2.49    1.00
  11   6   2    3.11    1.57
  11   6   2    1.93    2.95
  11   6   2    3.44    1.50
  12  -6   2    1.27    1.42
  12  -6   2   -0.18    0.84
  12  -6   2   -0.06    1.21
  12   6   2   -3.15    2.53
  12   6   2    0.93    1.56
  12   6   2    2.55    1.43
  13  -6   2    4.26    1.28
  13  -6   2    0.63    1.52
  13  -6   2    3.94    1.70
  13   6   2   -1.85    2.51
  13  -7  -2    1.98    1.50
  13  -7  -2    2.25    1.18
  13   7  -2    6.22    3.15
  13   7  -2   12.48    4.28
  12  -7  -2    6.78    1.05
  12  -7  -2    6.39    1.43
  12  -7  -2    6.88    2.00
  12   7  -2   10.86    3.75
  12   7  -2    9.08    2.44
  12   7  -2    4.39    1.89
  11  -7  -2    1.51    0.62
  11  -7  -2    1.53    0.91
  11  -7  -2    0.48    1.32
  11   7  -2    3.54    1.45
  11   7  -2    0.86    2.65
 -10  -7   2    5.10    3.00
  10  -7  -2    1.65    1.42
  10   7  -2    5.00    1.79
  10   7  -2    3.23    1.38
  10   7  -2    3.59    2.38
   9  -7  -2   25.77    1.48
  -9  -7   2   31.93    5.05
   9  -7  -2   25.34    2.52
   9  -7  -2   23.05    1.37
   9   7  -2   24.72    2.92
   9   7  -2   31.30    5.13
   9   7  -2   27.03    2.77
  -8  -7   2    1.29    2.25
   8  -7  -2    2.76    1.30
   8   7  -2    3.12    1.26
   8   7  -2    5.64    1.83
   8   7  -2    2.80    2.39
   7  -7  -2   20.02    2.10
  -7  -7   2   20.08    2.16
  -7  -7   2   25.78    4.45
   7   7  -2   24.35    2.34
   7   7  -2   21.43    4.00
   7   7  -2   21.90    2.43
  -6  -7   2   -0.54    1.63
  -6  -7   2    0.35    1.02
   6  -7  -2    0.22    0.69
   6   7  -2   -0.73    0.95
   6   7  -2    0.24    0.93
   6   7  -2    1.64    1.97
   5  -7  -2    2.54    0.92
  -5  -7   2    1.27    1.95
  -5  -7   2    1.28    1.06
   5  -7  -2    2.33    1.02
   5   7  -2   -0.47    1.41
   5   7  -2    2.53    1.23
   5   7  -2    2.20    0.82
  -4  -7   2  138.26    6.43
  -4  -7   2  151.84    7.97
   4  -7  -2  148.99    6.38
  -4  -7   2  138.01    6.70
   4  -7  -2  135.71    6.12
   4   7  -2  124.61    7.60
   4   7  -2  141.02    6.65
   4   7  -2  138.75    6.28
  -3  -7   2   77.06    4.99
  -3  -7   2   73.01    4.05
   3  -7  -2   70.77    3.56
  -3  -7   2   67.73    3.71
   3   7  -2   78.75    3.66
   3   7  -2   74.05    4.01
   3   7  -2   66.66    4.75
  -2  -7   2    8.17    1.41
  -2  -7   2   10.59    2.15
   2  -7  -2    8.97    1.30
   2  -7  -2    6.72    1.09
  -2  -7   2    7.00    1.22
  -2   7   2    9.08    1.05
  -2   7   2    6.23    0.68
   2   7  -2    6.08    1.00
   2   7  -2    7.59    1.37
  -1  -7   2    3.65    1.81
   1  -7  -2    2.17    0.77
  -1  -7   2    3.02    0.95
  -1  -7   2    3.54    0.87
   1  -7  -2    2.81    1.05
  -1   7   2    3.56    1.14
   1   7  -2    3.11    0.93
   1   7  -2    1.04    1.20
   1   7  -2    3.67    0.75
  -1   7   2    2.84    0.65
  -1   7   2    1.99    0.85
   0  -7  -2    1.17    1.04
   0  -7   2    0.30    0.64
   0  -7  -2    0.74    0.67
   0  -7   2    0.38    0.61
   0   7   2    0.65    1.00
   0   7  -2    0.37    1.02
   0   7  -2    1.01    0.65
   0   7   2    0.90    0.70
   0   7  -2   -0.09    0.44
   0   7   2    0.26    0.55
  -1  -7  -2    8.09    1.93
   1  -7   2    8.08    1.16
   1  -7   2    8.67    1.02
  -1  -7  -2    9.67    1.32
  -1   7  -2    8.40    1.50
  -1   7  -2    8.31    0.94
   1   7   2    6.72    1.77
   1   7   2    8.06    1.28
  -1   7  -2    8.05    1.01
   1   7   2    6.73    1.15
   2  -7   2    6.69    0.96
   2  -7   2    7.05    0.93
  -2  -7  -2    7.17    1.29
  -2  -7  -2    8.90    2.20
   2   7   2    8.24    1.29
   2   7   2    6.78    1.89
  -2   7  -2    8.16    1.12
   2   7   2    7.30    1.36
  -3  -7  -2    5.74    1.23
   3  -7   2    5.40    0.99
  -3  -7  -2    9.28    2.23
   3  -7   2    6.52    1.05
   3  -7   2    6.37    0.87
   3   7   2    3.59    1.73
   3   7   2    4.10    1.24
   3   7   2    5.43    1.15
  -3   7  -2    5.86    1.00
  -3   7  -2    5.56    0.90
   4  -7   2   18.16    1.42
  -4  -7  -2   23.91    3.67
   4  -7   2   17.61    1.51
   4  -7   2   18.16    1.21
  -4  -7  -2   16.66    1.82
   4   7   2   16.59    1.91
   4   7   2   22.72    3.52
  -4   7  -2   16.02    1.20
  -4   7  -2   15.90    1.17
   4   7   2   17.54    1.74
  -5  -7  -2   -0.91    0.85
   5  -7   2    0.89    0.77
   5  -7   2    0.45    0.46
   5  -7   2    0.70    0.80
  -5  -7  -2    0.85    1.80
  -5   7  -2    0.63    0.31
   5   7   2    0.04    1.71
   5   7   2    0.22    0.85
  -5   7  -2    0.51    0.31
   5   7   2   -0.63    0.83
  -6  -7  -2    2.58    1.37
   6  -7   2    1.17    0.96
  -6  -7  -2    1.99    2.46
   6  -7   2    2.96    0.67
   6   7   2    0.50    0.79
   6   7   2    0.68    1.46
   6   7   2    2.44    1.21
   7  -7   2    6.34    1.50
  -7  -7  -2    6.84    2.83
   7  -7   2    8.45    1.16
   7   7   2    8.09    1.97
   7   7   2    7.63    1.73
   7   7   2    7.08    2.90
   8  -7   2    1.42    1.05
  -8  -7  -2    0.04    2.29
   8  -7   2    0.29    0.72
   8   7   2    0.96    2.36
   8   7   2    1.06    1.03
   8   7   2   -0.17    1.43
   9  -7   2    3.29    1.39
  -9  -7  -2    3.27    3.19
   9  -7   2    6.51    1.35
   9   7   2    4.30    1.70
   9   7   2    5.65    2.89
  10  -7   2    3.89    1.29
  10  -7   2    1.74    0.85
 -10  -7  -2    5.98    3.32
  10  -7   2    6.14    1.66
  10   7   2    6.42    2.98
  10   7   2    4.65    2.07
  10   7   2    3.43    1.66
  11  -7   2    7.91    1.73
  11  -7   2    9.06    1.38
  11  -7   2    8.38    2.10
  11   7   2    7.90    2.12
  11   7   2   10.32    2.64
  11   7   2    8.15    3.38
  12  -7   2    2.83    1.09
  12  -7   2    2.51    1.47
  12  -7   2    2.02    1.27
  12   7   2   -1.65    2.58
  12   7   2    1.62    1.72
  12   7   2    4.02    1.92
  13  -7   2    2.84    1.51
  13  -7   2    2.26    1.39
  13  -7   2    0.43    0.89
  13   7   2   -3.50    1.57
  13   7   2   -1.48    2.83
  13  -8  -2    4.75    0.69
  13  -8  -2    3.63    0.73
  13  -8  -2    3.75    1.73
  13   8  -2    5.50    2.97
  13   8  -2    8.96    2.16
  12  -8  -2    7.80    0.76
  12  -8  -2    5.99    1.98
  12  -8  -2    5.61    0.58
  12   8  -2    2.84    3.38
  12   8  -2    7.20    2.19
  11  -8  -2    8.93    2.18
  11   8  -2   10.98    2.63
  11   8  -2   11.72    2.43
  10  -8  -2   22.51    3.02
 -10  -8   2   36.01    5.54
  10   8  -2   21.81    4.97
  10   8  -2   24.66    3.55
  10   8  -2   20.61    2.89
  -9  -8   2   -0.52    2.37
   9  -8  -2    1.27    1.29
   9   8  -2    3.11    1.56
   9   8  -2    0.35    1.33
   9   8  -2    3.15    2.23
   8  -8  -2   13.84    2.18
  -8  -8   2   18.76    3.94
   8   8  -2   13.70    2.28
   8   8  -2    8.79    3.39
   8   8  -2   13.07    2.50
   7  -8  -2    2.58    0.97
  -7  -8   2    2.77    2.14
   7  -8  -2    0.34    1.10
   7   8  -2   -1.46    1.69
   7   8  -2    1.50    1.29
   7   8  -2    0.33    1.21
  -6  -8   2    3.02    1.40
   6  -8  -2    0.40    0.79
  -6  -8   2    2.19    2.26
   6  -8  -2   -0.41    0.84
   6   8  -2    1.06    1.08
   6   8  -2    0.99    2.01
   6   8  -2    1.86    1.19
   5  -8  -2   12.57    1.42
  -5  -8   2   10.13    1.82
  -5  -8   2   12.89    3.02
   5  -8  -2   13.00    1.92
   5   8  -2    9.31    1.92
   5   8  -2   11.53    1.66
   5   8  -2    5.52    2.70
  -4  -8   2    1.40    0.93
   4  -8  -2    0.17    0.68
  -4  -8   2    1.16    1.78
   4  -8  -2    1.43    0.82
   4   8  -2    0.15    0.77
   4   8  -2   -0.47    1.29
  -3  -8   2   11.19    1.85
   3  -8  -2   11.38    1.45
  -3  -8   2   17.01    2.96
   3   8  -2   11.55    2.55
   3   8  -2   13.21    1.77
   3   8  -2    8.09    2.25
   2  -8  -2   -0.09    0.57
  -2  -8   2    0.28    1.35
  -2  -8   2    1.36    0.96
  -2  -8   2    0.83    0.69
  -2   8   2    0.76    0.71
   2   8  -2    1.14    0.69
   2   8  -2    0.23    0.84
  -2   8   2    0.67    0.46
   2   8  -2    0.00    1.26
   1  -8  -2    0.13    0.72
  -1  -8   2    0.59    0.63
   1  -8  -2    0.32    0.97
  -1  -8   2   -0.03    0.66
   1   8  -2    2.26    1.36
  -1   8   2    0.97    1.09
  -1   8   2    1.09    0.74
   1   8  -2    1.88    1.02
  -1   8   2    1.38    0.58
   1   8  -2    1.38    0.70
   0  -8   2    0.81    0.70
   0  -8  -2   -0.31    0.91
   0  -8  -2    1.15    0.70
   0  -8   2    0.99    0.64
   0   8  -2    1.30    1.11
   0   8  -2   -0.50    0.48
   0   8   2    1.62    1.13
   0   8   2    0.47    0.76
  -1  -8  -2   10.03    1.46
   1  -8   2    9.70    1.06
   1  -8   2    9.07    1.28
  -1  -8  -2    9.20    2.05
  -1   8  -2    6.45    1.02
  -1   8  -2   12.71    1.86
   1   8   2   11.00    2.19
   1   8   2    7.64    1.34
  -2  -8  -2   11.29    2.40
   2  -8   2   10.60    1.10
   2  -8   2    9.24    1.07
  -2  -8  -2   11.43    1.62
   2   8   2   11.99    2.43
   2   8   2   11.42    1.98
  -2   8  -2   11.69    1.65
  -2   8  -2   10.30    1.21
   2   8   2   10.94    1.52
   3  -8   2    0.63    0.67
  -3  -8  -2    0.51    0.87
  -3  -8  -2    2.68    1.70
   3  -8   2   -0.11    0.59
   3  -8   2    0.45    0.48
  -3   8  -2   -0.15    0.48
  -3   8  -2    0.59    0.68
   3   8   2    0.70    0.89
   3   8   2   -0.21    0.77
   4  -8   2    3.94    0.89
  -4  -8  -2    2.96    1.84
  -4  -8  -2    3.35    1.11
   4  -8   2    3.96    0.79
   4  -8   2    4.84    1.10
  -4   8  -2    4.02    0.69
   4   8   2    1.99    1.85
   4   8   2    2.60    1.11
  -4   8  -2    3.13    0.63
   4   8   2    2.56    1.26
   5  -8   2   19.18    1.24
   5  -8   2   16.05    1.54
  -5  -8  -2   18.26    2.10
   5  -8   2   17.55    1.72
  -5  -8  -2   22.25    3.89
   5   8   2   16.73    3.69
   5   8   2   18.12    2.53
   5   8   2   21.37    2.08
  -6  -8  -2    3.86    2.44
   6  -8   2    1.31    0.51
   6  -8   2    1.76    0.79
   6   8   2    0.05    2.05
   6   8   2    1.23    1.16
   6   8   2    1.54    1.18
  -7  -8  -2   42.74    5.07
   7  -8   2   39.17    2.79
   7  -8   2   41.97    2.10
   7   8   2   34.57    3.29
   7   8   2   37.29    5.35
   7   8   2   42.09    3.18
  -8  -8  -2   30.68    5.05
   8  -8   2   23.67    2.26
   8  -8   2   23.52    1.57
   8   8   2   22.31    4.44
   8   8   2   24.57    2.98
  -9  -8  -2   52.95    5.75
   9  -8   2   45.05    3.35
   9  -8   2   47.88    2.63
   9   8   2   47.86    4.15
   9   8   2   52.62    3.71
   9   8   2   39.54    5.04
  10  -8   2    2.49    0.71
  10  -8   2    3.49    1.01
  10  -8   2    1.43    1.28
 -10  -8  -2    9.13    3.88
  10   8   2   -0.14    2.38
  10   8   2    1.30    1.44
  11  -8   2    0.71    1.32
  11  -8   2    0.49    0.62
  11  -8   2   -0.52    0.71
  11   8   2    0.36    1.14
  11   8   2   -1.03    2.24
  12  -8   2    2.16    1.37
  12  -8   2    2.22    1.10
  12   8   2    3.55    2.31
  12   8   2    4.00    3.32
  12  -9  -2    0.67    1.38
  12   9  -2    2.13    2.07
  12   9  -2   -0.20    2.53
  11  -9  -2    0.00    1.28
  11   9  -2    2.47    1.65
  11   9  -2    1.09    3.55
 -10  -9   2    3.66    2.47
  10  -9  -2    1.41    1.25
  10   9  -2    2.84    1.47
  10   9  -2    0.82    2.25
  -9  -9   2   25.87    4.91
   9  -9  -2   10.61    2.07
   9   9  -2   17.56    4.24
   9   9  -2   13.18    2.34
  -8  -9   2   10.98    3.82
   8  -9  -2   11.04    2.04
   8   9  -2   13.33    3.66
   8   9  -2    8.91    1.90
  -7  -9   2   -3.15    1.97
   7  -9  -2   -1.03    0.86
   7  -9  -2    0.88    1.22
   7   9  -2    0.41    1.12
   7   9  -2    0.92    2.24
   6  -9  -2    0.35    0.98
  -6  -9   2    5.58    1.55
  -6  -9   2    7.40    2.97
   6   9  -2    1.08    2.07
   6   9  -2    0.77    1.17
   6   9  -2    1.27    1.15
  -5  -9   2   17.86    3.57
   5  -9  -2   14.23    2.07
  -5  -9   2   11.64    1.97
   5  -9  -2   14.22    1.80
   5   9  -2   13.22    1.88
   5   9  -2    9.33    2.86
   5   9  -2   13.00    2.15
   4  -9  -2    0.65    0.75
   4  -9  -2    1.08    0.89
  -4  -9   2    1.85    0.98
  -4  -9   2    0.75    1.81
   4   9  -2   -0.89    0.75
   4   9  -2    0.40    0.96
  -3  -9   2   30.70    3.39
  -3  -9   2   28.30    2.30
   3  -9  -2   31.92    2.15
   3   9  -2   28.91    2.14
   3   9  -2   31.81    2.58
  -2  -9   2    0.73    0.91
   2  -9  -2    0.91    0.80
  -2  -9   2    1.98    1.51
  -2  -9   2    2.99    1.21
   2   9  -2    0.37    0.82
  -2   9   2    0.00    0.46
   2   9  -2    1.72    1.63
  -2   9   2    0.22    0.77
   2   9  -2    0.99    0.89
   1  -9  -2   13.83    1.41
  -1  -9   2   12.41    1.59
  -1  -9   2   13.22    1.86
   1  -9  -2   16.31    1.99
  -1   9   2   13.18    1.26
   1   9  -2   13.51    1.38
  -1   9   2   12.59    1.98
  -1   9   2   13.68    1.78
   1   9  -2   13.38    2.49
   1   9  -2   13.84    1.58
   0  -9  -2    0.00    0.72
   0  -9   2    2.31    1.00
   0  -9   2    2.05    0.72
   0  -9  -2    1.16    1.27
   0   9  -2   -0.87    0.99
   0   9   2    0.69    0.67
   0   9  -2    1.46    0.84
   0   9   2   -0.84    1.09
   0   9   2   -0.40    0.66
   0   9  -2    2.07    0.83
   1  -9   2    6.45    1.16
  -1  -9  -2    9.31    1.54
  -1  -9  -2    5.01    1.87
   1  -9   2    6.48    1.08
   1   9   2    6.31    1.84
  -1   9  -2    5.42    1.52
  -1   9  -2    4.74    1.02
  -1   9  -2    9.27    1.36
   1   9   2    8.24    1.49
   1   9   2    6.10    1.25
  -2  -9  -2    1.61    2.19
  -2  -9  -2    0.88    0.88
   2  -9   2    0.32    0.58
   2   9   2   -0.59    1.24
   2   9   2   -0.42    0.81
  -2   9  -2    0.29    0.63
  -2   9  -2   -0.83    0.81
   2   9   2   -0.13    0.78
   3  -9   2   20.60    1.72
   3  -9   2   22.13    1.63
  -3  -9  -2   26.68    3.80
   3  -9   2   20.24    1.55
  -3  -9  -2   21.38    2.09
   3   9   2   18.26    3.66
  -3   9  -2   19.93    1.53
   3   9   2   22.49    2.17
  -3   9  -2   21.99    1.77
   3   9   2   24.61    2.06
  -4  -9  -2    9.44    1.78
   4  -9   2   10.98    1.38
  -4  -9  -2   11.82    3.01
   4  -9   2   11.22    1.51
   4  -9   2    8.89    0.98
  -4   9  -2    9.35    0.78
   4   9   2   10.85    1.76
   4   9   2   11.48    2.71
   5  -9   2   60.70    3.05
   5  -9   2   50.06    2.49
  -5  -9  -2   59.16    5.21
   5  -9   2   49.42    3.06
   5   9   2   51.48    3.43
   5   9   2   47.96    4.77
   6  -9   2    0.76    0.91
   6  -9   2    0.31    0.82
  -6  -9  -2   -0.11    1.70
   6  -9   2    0.48    0.41
   6   9   2    1.18    0.94
   6   9   2    1.43    1.97
   7  -9   2    8.08    0.72
   7  -9   2    8.97    1.69
  -7  -9  -2   10.20    3.55
   7  -9   2   13.04    1.71
   7   9   2    7.14    2.87
   7   9   2    7.48    1.82
  -8  -9  -2   15.80    4.45
   8  -9   2   11.25    0.94
   8  -9   2   10.41    1.95
   8  -9   2   13.06    1.79
   8   9   2   10.69    3.42
   8   9   2   12.86    2.30
   9   9   2    7.50    3.39
  10  -9   2    3.85    0.64
  10  -9   2    1.65    1.40
 -10  -9  -2   18.76    4.44
  10   9   2    4.71    1.86
  10   9   2    5.94    3.28
  11  -9   2    0.17    0.39
  11  -9   2    1.39    0.50
  11   9   2    0.76    1.62
  12  -9   2    6.62    2.04
  12  -9   2    7.87    0.80
  12   9   2    4.20    3.39
  12   9   2    9.18    2.35
  11 -10  -2   -2.41    0.92
  11  10  -2   -1.33    1.31
  11  10  -2    0.25    2.80
 -10 -10   2    6.55    3.09
  10 -10  -2    4.44    1.81
  10  10  -2    6.99    2.05
  10  10  -2    7.01    3.09
  -9 -10   2   56.16    6.11
   9 -10  -2   49.68    3.80
   9  10  -2   51.14    3.93
  -8 -10   2   28.89    5.17
   8 -10  -2   20.58    2.69
   8  10  -2   20.62    4.32
   8  10  -2   22.75    2.53
   7 -10  -2   27.62    2.43
   7  10  -2   33.96    2.85
   7  10  -2   35.73    5.40
  -6 -10   2    5.81    2.76
   6 -10  -2    4.38    1.24
   6 -10  -2    5.29    1.53
   6  10  -2    6.44    1.57
   6  10  -2    3.69    2.51
   5 -10  -2   19.35    2.01
  -5 -10   2   17.89    3.84
   5 -10  -2   13.55    2.09
  -5 -10   2   14.94    2.27
   5  10  -2   12.81    3.25
   5  10  -2   15.51    2.09
  -4 -10   2    1.00    1.87
   4 -10  -2    1.29    1.22
   4 -10  -2    0.94    0.82
  -4 -10   2    1.90    1.14
   4  10  -2   -0.61    1.49
   4  10  -2    3.24    1.14
   3 -10  -2   24.60    1.93
  -3 -10   2   18.97    1.99
  -3 -10   2   23.88    3.77
   3  10  -2   22.13    2.01
   3  10  -2   19.21    3.38
  -2 -10   2    1.61    0.95
   2 -10  -2    1.85    0.93
   2  10  -2    1.69    0.90
   2  10  -2   -0.44    1.41
  -2  10   2    3.16    1.05
  -1 -10   2   24.82    2.24
  -1 -10   2   29.15    2.16
   1 -10  -2   26.63    2.11
  -1  10   2   23.09    2.09
  -1  10   2   23.46    2.36
   1  10  -2   23.55    2.89
   0 -10  -2   -0.55    0.83
   0 -10   2   -0.57    0.66
   0 -10   2   -0.93    0.67
   0 -10  -2    1.23    1.45
   0  10   2    0.33    0.83
   0  10   2    0.57    1.20
   0  10  -2    0.99    1.27
   0  10  -2   -0.25    0.70
   1 -10   2   28.07    1.94
  -1 -10  -2   26.37    3.73
   1 -10   2   26.89    2.06
  -1 -10  -2   32.10    2.71
   1  10   2   26.20    2.19
   1  10   2   20.55    3.10
  -1  10  -2   19.98    2.42
   2 -10   2    0.84    0.72
  -2 -10  -2    2.03    1.71
   2 -10   2   -0.20    0.65
  -2 -10  -2    0.90    1.02
   2  10   2    0.08    1.45
  -2  10  -2   -0.72    0.84
   2  10   2   -0.39    0.90
  -3 -10  -2   56.28    3.54
  -3 -10  -2   51.78    4.67
   3 -10   2   54.90    2.87
   3 -10   2   55.36    3.10
   3 -10   2   49.14    2.76
  -3  10  -2   40.95    2.79
   3  10   2   58.23    3.41
   3  10   2   51.15    4.50
  -4 -10  -2    2.12    2.07
   4 -10   2    1.04    0.61
   4 -10   2    1.10    0.81
   4 -10   2    2.37    1.06
  -4  10  -2    1.11    0.30
   4  10   2    0.92    1.09
  -5 -10  -2    5.02    2.61
   5 -10   2    3.76    0.71
   5 -10   2    2.22    1.20
   5 -10   2    4.57    1.05
   5  10   2    3.82    2.30
   5  10   2    4.37    1.40
  -6 -10  -2    1.84    2.22
   6 -10   2    5.91    1.28
   6 -10   2    2.63    0.53
   6 -10   2    7.70    1.57
   6  10   2    2.56    2.22
   6  10   2    1.30    1.04
  -7 -10  -2   58.72    5.92
   7 -10   2   56.27    3.35
   7 -10   2   55.13    3.54
   7  10   2   49.50    5.46
   7  10   2   60.93    3.92
  -8 -10  -2   -1.01    2.42
   8 -10   2    1.06    1.05
   8 -10   2    2.78    1.09
   8  10   2    1.92    2.51
   8  10   2    4.20    1.45
   9 -10   2   53.03    3.72
  -9 -10  -2   49.82    7.16
   9  10   2   55.16    8.38
   9  10   2   56.59    4.17
 -10 -10  -2    4.17    3.71
  10 -10   2    3.95    1.54
  10  10   2    6.52    2.09
  10  10   2    2.79    2.76
  11 -10   2    1.11    1.40
  11  10   2    3.20    2.92
  10 -11  -2    6.41    1.86
  10  11  -2   17.00    4.09
  10  11  -2    9.36    2.32
   9 -11  -2    3.80    2.02
  -9 -11   2    0.55    2.47
   9  11  -2    2.36    1.38
   9  11  -2    4.53    3.15
   8 -11  -2    0.25    1.20
  -8 -11   2    0.27    2.45
   8  11  -2    4.77    1.63
   8  11  -2    3.12    2.36
   7 -11  -2    6.03    1.79
  -7 -11   2    7.77    3.26
   7  11  -2    5.13    1.60
   7  11  -2    6.09    2.76
  -6 -11   2   -2.66    2.16
   6 -11  -2    1.35    1.09
   6 -11  -2    0.10    1.23
   6  11  -2    1.37    1.38
   6  11  -2    1.09    2.55
   5 -11  -2   23.13    2.36
   5 -11  -2   27.37    2.19
  -5 -11   2   27.20    4.74
   5  11  -2   22.04    2.24
   5  11  -2   24.91    4.29
  -4 -11   2   -1.20    1.14
   4 -11  -2   -1.02    1.01
   4 -11  -2    1.13    0.89
  -4 -11   2    0.34    1.76
   4  11  -2   -0.75    0.79
  -3 -11   2   52.14    3.50
   3 -11  -2   55.82    3.20
   3  11  -2   54.57    3.25
   3  11  -2   39.11    4.27
   2 -11  -2    8.35    1.53
  -2 -11   2    7.31    1.46
  -2  11   2    4.85    1.20
   2  11  -2    5.70    1.27
  -1 -11   2   -0.20    0.70
  -1  11   2    0.27    1.03
   1  11  -2    0.30    0.89
  -1  11   2   -0.11    1.02
   1  11  -2    1.91    1.63
   0 -11   2    3.13    1.14
   0 -11  -2    4.57    1.92
   0 -11  -2    2.31    1.17
   0  11   2    1.83    1.11
   0  11   2    2.18    1.46
   0  11  -2    2.70    1.07
   0  11  -2    1.22    1.47
  -1 -11  -2   35.21    3.55
   1 -11   2   27.19    2.06
   1 -11   2   27.20    2.22
  -1 -11  -2   29.01    2.48
   1  11   2   28.58    2.40
  -1  11  -2   21.44    2.52
   1  11   2   23.77    3.00
   2 -11   2   -0.12    0.67
  -2 -11  -2    0.69    1.63
  -2 -11  -2   -1.57    1.08
   2  11   2    1.51    1.57
  -2  11  -2    0.66    0.96
   2  11   2    2.26    1.09
   3 -11   2    4.31    1.32
   3 -11   2    3.41    1.03
  -3 -11  -2    2.43    1.96
   3  11   2    7.20    2.33
  -3  11  -2    4.04    1.09
   3  11   2    3.82    1.30
   4 -11   2    9.53    1.44
   4 -11   2    8.52    1.48
  -4 -11  -2    9.25    3.05
   4 -11   2    9.04    1.04
   4  11   2    9.54    3.30
   4  11   2    9.48    1.79
   5 -11   2    0.63    0.90
  -5 -11  -2   -1.21    1.74
   5 -11   2    0.25    0.83
   5  11   2   -1.21    1.48
   5  11   2   -0.03    1.09
   6 -11   2    1.04    0.85
   6 -11   2    0.57    1.02
  -6 -11  -2   -0.66    2.28
   6  11   2    4.04    2.43
   6  11   2    0.91    1.26
  -7 -11  -2    1.38    2.58
   7 -11   2    1.53    0.97
   7 -11   2   -0.87    0.99
   7  11   2    0.39    1.22
   7  11   2    0.70    2.28
   8 -11   2    9.26    1.61
  -8 -11  -2   13.42    4.07
   8 -11   2    9.85    1.88
   8  11   2    8.86    3.49
   8  11   2    8.51    2.11
  -9 -11  -2    3.90    3.47
   9 -11   2    0.81    1.23
   9  11   2    5.86    1.94
   9  11   2    7.34    2.98
  10 -11   2    0.90    1.28
  10  11   2    5.18    3.48
  10  11   2    1.11    1.57
   9 -12  -2    6.27    2.01
   9  12  -2    7.90    2.03
   9  12  -2    0.74    2.21
   8 -12  -2   11.73    2.29
  -8 -12   2   16.75    4.67
   8  12  -2   10.10    2.07
   7 -12  -2    7.39    1.92
  -7 -12   2    8.52    4.08
   7  12  -2    2.14    2.09
   7  12  -2    6.55    1.86
   6 -12  -2    6.64    1.73
  -6 -12   2   10.60    3.61
   6  12  -2    8.44    3.04
   5 -12  -2    3.91    1.46
   5 -12  -2    4.42    1.36
  -5 -12   2    6.36    2.68
   5  12  -2    6.56    2.70
   5  12  -2    3.76    1.51
   4 -12  -2    6.99    1.67
   4 -12  -2    8.04    1.56
   4  12  -2    7.35    1.57
   4  12  -2    3.21    2.02
   3 -12  -2    9.88    1.67
  -3 -12   2    9.55    1.82
   3  12  -2    8.98    1.63
   3  12  -2    7.51    2.56
  -2 -12   2    6.10    1.40
   2 -12  -2    2.66    1.20
   2  12  -2    2.98    1.98
   2  12  -2    3.82    1.29
  -2  12   2    1.67    0.93
  -1 -12   2    0.19    1.00
   1 -12  -2    0.47    1.01
  -1  12   2    0.90    1.00
   1  12  -2    0.67    1.59
   1  12  -2    0.14    0.94
  -1  12   2    2.02    1.21
   0 -12  -2   -1.96    0.92
   0 -12   2    0.46    0.92
   0  12  -2    1.97    1.00
   0  12   2    1.90    1.43
   0  12   2   -1.19    0.88
   1 -12   2   30.80    2.27
  -1 -12  -2   31.35    3.56
  -1  12  -2   27.18    2.80
   1  12   2   31.70    2.61
   1  12   2   26.11    3.21
  -2 -12  -2    1.79    2.25
   2 -12   2   -0.70    0.76
   2  12   2    0.37    1.11
   2  12   2    0.91    1.68
   3 -12   2    6.09    1.25
  -3 -12  -2    9.65    3.05
   3  12   2    6.67    1.53
   3  12   2    8.13    2.27
  -4 -12  -2    2.87    2.16
   4 -12   2    4.46    1.09
   4  12   2    1.61    1.22
   4  12   2    4.89    2.23
   5 -12   2    0.31    0.82
   5 -12   2    0.69    0.96
  -5 -12  -2   -1.67    1.79
   5  12   2   -2.17    0.89
   6 -12   2    0.16    1.01
  -6 -12  -2   -0.03    2.37
   6  12   2   -0.29    1.22
   6  12   2    4.09    2.15
   7 -12   2    5.28    1.31
   7 -12   2    8.24    1.73
   7  12   2    4.35    1.75
   7  12   2    0.69    1.69
   8 -12   2    7.53    1.53
  -8 -12  -2    6.63    5.84
   8  12   2    2.93    2.33
   8  12   2    7.15    2.01
   9 -12   2   -0.68    1.30
   9  12   2   -1.19    2.43
   9  12   2    1.81    1.66
   8 -13  -2    0.11    1.08
   8  13  -2    2.07    1.34
   8  13  -2    0.72    2.97
   7 -13  -2    1.78    1.47
   6 -13  -2    6.00    1.84
   6  13  -2   -0.29    1.84
   6  13  -2    3.90    1.49
   5 -13  -2   -0.08    1.28
   4 -13  -2    6.30    1.61
   4  13  -2    5.01    1.47
   4  13  -2    1.77    1.79
   3  13  -2    3.01    2.00
   3  13  -2    8.44    1.67
  -2 -13   2    1.53    1.30
   2  13  -2    1.76    1.36
  -1 -13   2   10.50    1.74
   1  13  -2    9.31    1.67
   1  13  -2    7.21    2.39
  -1  13   2    9.36    2.15
   0 -13   2    1.88    1.12
   0  13  -2    3.53    1.63
   0  13   2    1.03    1.20
   0  13  -2    1.97    1.11
   0  13   2    2.07    1.34
   1 -13   2    3.39    1.13
  -1  13  -2    2.74    1.35
   1  13   2    3.81    2.06
   1  13   2    0.23    1.09
  -2 -13  -2    4.11    2.46
   2  13   2    6.56    1.74
   2  13   2    5.74    2.33
  -2  13  -2    5.74    1.57
   3 -13   2    1.49    1.14
  -3 -13  -2    5.66    2.62
   3 -13   2    2.95    1.03
   3  13   2    3.40    1.60
   3  13   2    0.94    1.78
   4 -13   2    0.63    1.00
  -4 -13  -2    0.73    2.00
   4 -13   2    0.69    0.84
   4  13   2    1.22    1.99
   4  13   2    1.96    1.36
  -5 -13  -2    5.08    2.55
   5 -13   2    1.50    1.18
   5  13   2    3.35    1.53
   5  13   2   -0.68    1.85
   6 -13   2   -0.96    0.86
   6 -13   2    0.19    1.08
  -6 -13  -2    1.49    2.48
   6  13   2   -0.33    1.15
   6  13   2    0.74    1.84
   7 -13   2    1.45    1.21
   7  13   2    3.94    2.25
   7  13   2   -1.22    1.42
   6 -14  -2    2.06    1.44
   6  14  -2   -0.17    1.22
   5 -14  -2    4.14    1.58
   5  14  -2   -1.12    2.12
   5  14  -2    5.66    1.64
   4 -14  -2    0.46    1.19
   4  14  -2    0.82    1.80
   3  14  -2    4.17    1.45
   3  14  -2    0.30    1.96
   2  14  -2   -0.35    1.69
   2  14  -2    0.75    1.23
  -1 -14   2   19.42    2.76
   1  14  -2   14.68    2.35
   0 -14   2   10.35    1.78
   0  14   2    5.00    2.12
   0  14   2    1.10    1.34
   1 -14   2    0.11    0.96
  -1  14  -2    2.63    1.46
   1  14   2    1.21    1.40
   1  14   2    5.01    2.02
   2 -14   2    2.26    1.13
   2  14   2    4.80    1.71
   2  14   2    0.54    1.77
   3 -14   2    7.75    1.55
   3 -14   2    5.68    1.55
  -3 -14  -2    4.49    2.59
   3  14   2    1.30    2.07
   3  14   2    6.33    1.79
   4 -14   2    2.86    1.26
   4 -14   2   -0.26    0.86
  -4 -14  -2    1.45    2.24
   4  14   2    3.91    2.48
   4  14   2    2.63    1.49
   5 -14   2    0.58    1.15
   6 -14   2    5.33    1.50
   6  14   2    5.61    1.90
   3  15  -2    0.94    1.42
   2  15  -2    3.31    1.51
   1  15  -2   16.01    2.33
   0  15  -2    4.83    2.50
   1  15   2   14.58    2.39
   2 -15   2    4.64    1.59
   2  15   2    7.89    1.87
   3 -15   2   -0.52    1.11
   3  15   2    4.81    1.89
  15   0  -3    2.77    3.45
  15   0  -3   -0.05    1.73
  14   0  -3   -0.66    1.44
  14   0  -3   -1.35    0.96
  14   0  -3   -0.41    1.95
  13   0  -3    1.33    2.17
  13   0  -3    1.95    1.61
  12   0  -3    1.06    1.25
  12   0  -3    0.31    1.04
  12   0  -3    1.75    2.02
  11   0  -3    0.79    1.46
  11   0  -3    0.42    1.02
  11   0  -3    1.06    1.85
  10   0  -3   -0.91    1.69
  10   0  -3   -0.31    1.22
  10   0  -3    0.29    0.84
   9   0  -3    1.19    0.85
  -9   0   3   -0.16    1.31
  -9   0   3   -0.92    0.68
   9   0  -3   -0.82    0.76
   9   0  -3   -1.48    1.37
   8   0  -3    0.16    0.70
  -8   0   3   -1.07    1.03
   8   0  -3   -0.25    1.42
  -8   0   3   -1.79    0.69
   8   0  -3    0.04    0.67
  -7   0   3   -0.46    0.64
   7   0  -3   -0.14    0.68
   7   0  -3   -0.05    1.27
  -7   0   3   -1.00    1.03
   7   0  -3   -0.14    0.65
   6   0  -3   -0.24    0.63
  -6   0   3    0.27    0.90
   6   0  -3   -0.03    1.26
   6   0  -3   -1.02    0.79
  -6   0   3    1.15    1.18
   5   0  -3    0.36    0.58
  -5   0   3   -0.61    0.90
  -5   0   3   -0.09    0.62
   5   0  -3    0.04    1.02
   5   0  -3    0.34    0.65
   4   0  -3   -0.08    0.52
  -4   0   3   -0.39    0.85
   4   0  -3   -0.28    0.74
   4   0  -3    0.14    0.98
   3   0  -3    0.12    0.95
   3   0  -3   -0.05    0.50
  -3   0   3   -0.10    0.69
  -3   0   3    0.20    0.81
   3   0  -3   -0.12    0.49
   2   0  -3   -0.18    0.55
  -2   0   3    0.07    0.41
   2   0  -3    0.52    0.50
   1   0  -3    0.07    0.34
   1   0  -3   -0.12    0.24
   0   0   3    0.21    0.28
   0   0  -3    0.42    0.45
  -1   0  -3   -0.97    0.69
   1   0   3   -0.12    0.61
   1   0   3   -0.25    0.29
  -1   0  -3    0.13    0.30
   2   0   3   -0.32    0.49
  -2   0  -3   -0.14    0.39
   2   0   3    0.14    1.15
  -2   0  -3   -0.08    1.15
   3   0   3   -0.42    0.59
  -3   0  -3    0.13    1.10
   3   0   3   -0.92    0.98
  -3   0  -3    0.07    0.61
  -4   0  -3    0.53    1.01
   4   0   3   -0.86    1.24
  -4   0  -3   -1.03    0.69
   4   0   3   -0.44    0.65
   5   0   3   -0.64    1.27
  -5   0  -3   -0.58    0.53
  -5   0  -3    1.73    1.33
   5   0   3    0.73    0.80
   6   0   3   -0.07    1.24
  -6   0  -3    0.30    1.41
  -6   0  -3   -0.30    0.83
   6   0   3   -0.47    0.53
  -7   0  -3    0.11    1.35
  -7   0  -3    0.11    0.67
   7   0   3   -1.35    1.16
   7   0   3   -0.19    0.87
   8   0   3   -1.42    1.40
   8   0   3    1.61    1.14
  -9   0  -3    0.15    0.80
   9   0   3   -1.15    1.45
   9   0   3    0.51    1.15
  -9   0  -3   -1.55    1.43
  10   0   3   -0.41    0.95
  10   0   3    0.06    1.15
  10   0   3    0.40    1.81
  11   0   3   -2.72    1.45
  11   0   3    0.16    1.15
  11   0   3    0.23    0.93
  12   0   3    1.49    1.13
  12   0   3   -0.23    1.18
  12   0   3    1.52    2.11
  13   0   3   -0.42    0.90
  13   0   3    1.16    1.30
  13   0   3   -0.44    1.94
  14   0   3   -1.04    1.47
  14   0   3   -0.12    1.24
  14   0   3   -2.71    1.99
  15  -1  -3   -0.02    1.54
  15  -1  -3   -0.41    1.08
  15  -1  -3    5.03    2.72
  15   1  -3    0.75    2.62
  15   1  -3    2.41    1.92
  14  -1  -3   -1.78    1.37
  14  -1  -3   -1.50    2.03
  14  -1  -3    2.24    1.33
  14   1  -3    0.98    2.36
  14   1  -3    1.16    1.28
  14   1  -3    0.83    1.20
  13  -1  -3    0.41    2.02
  13  -1  -3    0.70    1.60
  13   1  -3    0.56    2.16
  13   1  -3    1.76    1.22
  13   1  -3   -0.31    1.47
  12  -1  -3    3.97    1.54
  12  -1  -3    3.04    2.10
  12  -1  -3    2.82    1.39
  12   1  -3    1.46    1.30
  12   1  -3    3.54    1.66
  12   1  -3    3.73    2.30
  11  -1  -3    0.11    0.94
  11  -1  -3   -0.71    0.84
  11  -1  -3    2.59    1.96
  11   1  -3   -1.38    1.94
  11   1  -3    0.46    1.38
  11   1  -3    0.98    1.13
  10  -1  -3    9.89    1.94
  10  -1  -3    9.93    1.75
  10  -1  -3   11.03    2.68
  10   1  -3   11.73    2.06
  10   1  -3   10.20    2.78
  10   1  -3    8.42    2.01
  -9  -1   3   -0.06    0.77
   9  -1  -3    1.30    1.54
  -9  -1   3    4.79    2.00
   9  -1  -3    0.23    0.90
   9  -1  -3    1.64    0.95
   9   1  -3    1.35    1.05
  -9   1   3    2.48    1.41
   9   1  -3    2.13    1.72
  -9   1   3    1.82    1.27
   9   1  -3    1.36    1.02
   8  -1  -3    0.98    1.30
   8  -1  -3    2.23    1.19
  -8  -1   3    5.71    1.84
   8  -1  -3    2.79    0.95
  -8   1   3    1.63    1.49
   8   1  -3    2.49    1.80
  -8   1   3    2.71    1.06
   8   1  -3    0.92    1.12
   8   1  -3    3.35    1.11
  -7  -1   3   36.89    2.65
   7  -1  -3   37.96    3.08
   7  -1  -3   37.12    2.64
   7  -1  -3   37.01    2.36
  -7  -1   3   38.05    3.33
  -7   1   3   38.75    2.64
  -7   1   3   42.04    3.03
   7   1  -3   33.53    2.57
   7   1  -3   45.18    2.72
  -6  -1   3  149.28    7.19
   6  -1  -3  134.96    6.73
   6  -1  -3  141.92    6.46
   6  -1  -3  143.03    6.06
  -6  -1   3  141.87    6.44
  -6   1   3  148.98    6.68
   6   1  -3  133.82    7.13
   6   1  -3  137.09    6.45
   6   1  -3  138.97    6.30
  -6   1   3  139.10    6.41
  -5  -1   3  302.97   12.42
  -5  -1   3  322.34   13.08
   5  -1  -3  326.73   12.08
  -5  -1   3  303.89   12.29
   5  -1  -3  296.01   12.60
   5  -1  -3  305.25   12.40
   5   1  -3  302.49   13.08
   5   1  -3  310.89   12.32
   5   1  -3  304.63   12.43
  -5   1   3  308.36   12.38
  -5   1   3  330.56   12.58
  -4  -1   3    3.51    1.32
   4  -1  -3    1.90    0.92
  -4  -1   3    2.34    0.81
   4  -1  -3    3.10    0.66
   4  -1  -3    2.72    0.81
  -4   1   3    2.24    0.92
   4   1  -3    2.20    0.86
  -4   1   3    1.68    0.59
   4   1  -3    2.75    0.96
  -4   1   3    2.53    0.85
   4   1  -3    6.15    1.49
  -3  -1   3  659.38   24.08
  -3  -1   3  608.86   23.54
   3   1  -3  618.38   24.04
   2  -1  -3    5.78    0.79
  -2  -1   3    6.42    0.81
  -2  -1   3    6.07    1.04
   2   1  -3    4.93    0.82
   2   1  -3    6.64    0.92
  -2   1   3    6.66    0.73
  -2   1   3    4.82    0.56
   2   1  -3    6.49    1.20
   1  -1  -3  182.07    7.57
   1  -1  -3  199.42    7.61
  -1  -1   3  209.95    7.72
  -1  -1   3  198.21    7.51
   1   1  -3  202.74    7.52
  -1   1   3  203.67    7.59
   1   1  -3  198.32    7.70
   0  -1  -3    2.94    0.48
   0  -1   3    2.50    0.52
   0  -1  -3    2.27    0.68
   0   1  -3    3.02    0.65
   0   1   3    2.40    0.48
   0   1  -3    1.94    0.21
   1  -1   3   30.71    1.86
  -1  -1  -3   33.71    1.59
  -1  -1  -3   30.64    2.18
  -1   1  -3   32.01    1.39
  -1   1  -3   30.57    1.86
   1   1   3   32.96    1.58
  -2  -1  -3   15.37    1.22
   2  -1   3   17.02    1.07
  -2  -1  -3   18.64    1.82
   2  -1   3   18.11    1.69
   2   1   3   16.16    1.89
   2   1   3   16.04    1.22
  -2   1  -3   21.44    1.72
  -2   1  -3   17.01    1.14
   3  -1   3  138.32    6.54
   3  -1   3  152.53    6.01
  -3  -1  -3  148.89    6.97
  -3  -1  -3  146.01    6.13
   3   1   3  148.85    6.90
  -3   1  -3  147.17    6.02
  -3   1  -3  146.99    6.60
   3   1   3  151.47    6.12
   4  -1   3    6.04    1.03
  -4  -1  -3    7.08    1.09
   4  -1   3    7.71    1.66
  -4  -1  -3    7.08    1.90
  -4   1  -3    7.75    1.15
  -4   1  -3    8.64    1.66
   4   1   3    4.98    1.79
   4   1   3    6.62    1.16
  -5  -1  -3   49.90    3.82
   5  -1   3   50.98    3.54
   5  -1   3   49.41    2.75
  -5  -1  -3   50.65    2.96
  -5   1  -3   51.34    2.88
   5   1   3   49.46    3.66
  -5   1  -3   47.87    3.45
   5   1   3   49.85    2.90
  -6  -1  -3   14.64    2.60
  -6  -1  -3   10.92    1.67
   6  -1   3   11.65    2.69
   6  -1   3   10.75    1.59
  -6   1  -3   11.96    2.20
  -6   1  -3   11.36    1.63
   6   1   3   12.08    1.88
   6   1   3   13.16    2.57
   7  -1   3   -0.25    1.30
   7  -1   3    1.52    1.01
  -7  -1  -3    1.89    1.11
  -7  -1  -3    3.47    1.91
  -7   1  -3    2.70    1.19
  -7   1  -3    2.04    1.48
   7   1   3    1.52    1.74
   7   1   3    2.23    1.12
  -8  -1  -3   -0.18    0.93
   8  -1   3   -0.06    0.72
   8  -1   3   -0.34    1.43
  -8  -1  -3    0.16    1.52
  -8   1  -3   -2.26    1.20
  -8   1  -3   -1.06    0.84
   8   1   3    0.55    1.58
   8   1   3    2.82    1.29
   9  -1   3    1.61    1.02
  -9  -1  -3    0.19    1.59
  -9  -1  -3    1.10    1.01
  -9   1  -3    3.37    1.40
   9   1   3    3.87    2.08
  -9   1  -3    3.98    2.13
   9   1   3    1.03    1.09
  10  -1   3    7.45    2.77
  10  -1   3   -0.10    0.90
  10   1   3    1.07    1.94
  10   1   3    0.87    1.26
  10   1   3    2.18    1.37
  11  -1   3    0.55    1.21
  11  -1   3   -0.73    1.80
  11  -1   3    0.48    1.00
  11   1   3    0.36    1.23
  11   1   3   -1.45    0.73
  11   1   3    1.79    1.95
  12  -1   3   13.28    2.48
  12  -1   3    9.10    3.15
  12  -1   3   12.54    2.77
  12   1   3   12.37    3.45
  12   1   3   14.55    2.51
  12   1   3   13.24    2.52
  13  -1   3    3.82    1.49
  13  -1   3    2.99    1.76
  13  -1   3   -0.15    2.00
  13   1   3   -1.77    1.96
  13   1   3    0.85    1.36
  13   1   3    1.28    1.55
  14  -1   3   15.47    2.91
  14  -1   3   17.43    4.13
  14  -1   3   16.65    2.80
  14   1   3   14.69    2.90
  14   1   3   10.15    3.49
  14   1   3   17.66    3.21
  15  -2  -3    9.00    2.16
  15  -2  -3    7.43    2.81
  15  -2  -3    8.92    3.13
  15   2  -3   11.14    2.66
  15   2  -3   12.50    3.79
  14  -2  -3   10.50    2.62
  14  -2  -3    8.05    2.82
  14  -2  -3   10.77    2.24
  14   2  -3   10.27    2.32
  14   2  -3    6.43    3.49
  14   2  -3   11.61    2.66
  13  -2  -3   -0.33    1.04
  13  -2  -3    0.64    1.74
  13  -2  -3   -0.04    0.95
  13   2  -3    0.18    2.17
  13   2  -3    2.48    1.58
  13   2  -3    0.89    1.51
  12  -2  -3    9.97    1.90
  12  -2  -3    5.75    2.43
  12  -2  -3    9.79    2.16
  12   2  -3    8.57    3.23
  12   2  -3    6.29    2.17
  12   2  -3    8.69    2.12
  11  -2  -3    5.83    1.45
  11  -2  -3    4.10    1.55
  11   2  -3    8.96    2.07
  11   2  -3    4.28    2.72
 -10  -2   3   11.52    3.44
  10  -2  -3   11.87    2.60
  10  -2  -3    9.00    2.07
  10  -2  -3    9.12    1.59
  10   2  -3    9.78    2.00
  10   2  -3    8.31    1.85
  -9  -2   3   14.82    3.07
   9  -2  -3    8.52    1.94
  -9  -2   3   12.01    2.07
   9  -2  -3   11.89    3.10
   9  -2  -3   11.74    1.65
  -9   2   3   11.93    2.11
  -9   2   3   13.19    2.19
   9   2  -3   11.56    2.81
   9   2  -3   10.62    1.97
  -8  -2   3   22.76    2.28
   8  -2  -3   21.03    2.49
  -8  -2   3   26.90    3.05
   8  -2  -3   22.64    2.27
   8  -2  -3   23.83    1.83
  -8   2   3   25.83    2.18
   8   2  -3   27.49    3.83
  -8   2   3   22.42    2.24
   8   2  -3   24.25    2.21
   8   2  -3   20.84    2.11
   7  -2  -3  110.36    5.56
  -7  -2   3  106.38    5.58
  -7  -2   3  116.51    6.54
   7  -2  -3  105.59    5.72
   7  -2  -3  114.18    5.11
  -7   2   3  111.97    5.54
  -7   2   3  118.86    5.61
   7   2  -3  108.93    6.50
   7   2  -3  117.13    5.59
   7   2  -3  114.57    5.61
   6  -2  -3  186.91    8.21
   6  -2  -3  184.08    8.45
  -6  -2   3  188.29    8.31
  -6  -2   3  195.40    9.19
   6   2  -3  178.44    9.12
  -6   2   3  209.67    8.25
   6   2  -3  177.67    8.20
   6   2  -3  193.65    8.27
  -6   2   3  196.64    8.25
   5  -2  -3    1.41    0.91
   5  -2  -3    2.33    0.85
  -5  -2   3    2.04    0.85
   5  -2  -3    2.36    0.72
  -5  -2   3    1.61    0.77
  -5  -2   3    2.18    1.51
   5   2  -3    2.28    1.00
  -5   2   3    2.21    0.89
   5   2  -3    2.71    1.50
  -5   2   3    2.72    0.99
   5   2  -3    0.49    0.87
   4  -2  -3   33.11    2.12
  -4  -2   3   35.33    2.67
  -4  -2   3   34.15    2.16
   4  -2  -3   34.47    1.69
   4  -2  -3   34.31    2.05
  -4  -2   3   33.97    2.18
   4   2  -3   34.86    2.17
   4   2  -3   33.84    2.17
  -4   2   3   36.74    2.09
   4   2  -3   34.33    2.68
   3  -2  -3  145.29    5.59
  -3  -2   3  146.18    6.14
  -3  -2   3  145.23    6.06
  -3  -2   3  149.65    6.74
   3  -2  -3  146.33    6.03
   3  -2  -3  153.74    5.83
   3   2  -3  141.22    6.10
   3   2  -3  147.80    7.32
   3   2  -3  142.21    6.04
  -3   2   3  141.97    5.55
  -2  -2   3    1.75    1.19
   2  -2  -3    0.58    0.32
  -2  -2   3    0.54    0.59
  -2  -2   3    0.01    0.60
  -2   2   3    0.84    0.26
   2   2  -3    0.91    0.57
   2   2  -3    1.26    0.93
   2   2  -3   -0.55    0.54
   0  -2  -3   98.79    4.64
   0  -2   3  102.15    4.56
   0  -2  -3  105.37    4.26
   0   2  -3  106.86    4.40
   0   2   3  115.51    4.50
  -1  -2  -3  752.47   28.31
   1   2   3  742.81   28.29
   2  -2   3   40.38    2.32
   2  -2   3   41.15    1.90
  -2  -2  -3   48.93    3.10
  -2  -2  -3   40.98    2.17
  -2   2  -3   42.79    1.92
   2   2   3   41.45    2.09
   2   2   3   40.84    2.95
  -2   2  -3   39.72    2.33
  -3  -2  -3   77.06    4.58
   3  -2   3   81.63    3.98
  -3  -2  -3   77.53    3.92
   3  -2   3   75.75    3.45
   3   2   3   82.21    3.68
  -3   2  -3   80.86    3.48
  -3   2  -3   77.48    4.31
   4  -2   3   26.57    1.74
  -4  -2  -3   24.52    1.82
  -4  -2  -3   36.75    3.03
   4  -2   3   28.86    2.30
  -4   2  -3   29.81    1.80
   4   2   3   24.99    1.78
  -4   2  -3   24.91    2.16
   4   2   3   28.10    2.77
   5  -2   3   94.06    4.91
   5  -2   3   88.36    4.24
  -5  -2  -3   89.64    5.55
  -5  -2  -3   88.08    4.47
  -5   2  -3   87.96    4.79
   5   2   3   83.87    5.39
  -5   2  -3   89.85    4.28
   5   2   3   93.88    4.45
  -6  -2  -3  113.40    5.60
  -6  -2  -3  118.44    6.81
   6  -2   3  119.51    5.48
   6  -2   3  119.93    6.18
   6   2   3  116.41    5.60
  -6   2  -3  110.47    5.97
   6   2   3  113.33    6.72
  -6   2  -3  122.25    5.53
   7  -2   3    1.19    0.73
  -7  -2  -3   -0.13    1.38
  -7  -2  -3   -0.04    0.64
   7  -2   3    0.87    1.30
  -7   2  -3    0.24    1.07
   7   2   3    0.63    1.92
   7   2   3    0.03    0.88
  -7   2  -3   -0.42    0.80
   8  -2   3   42.80    2.96
  -8  -2  -3   45.88    4.19
  -8  -2  -3   36.33    2.88
   8  -2   3   36.16    3.57
  -8   2  -3   35.92    3.34
   8   2   3   40.85    3.02
   8   2   3   42.57    4.25
  -8   2  -3   39.55    2.90
   9  -2   3   17.14    3.17
   9  -2   3   13.68    2.21
  -9  -2  -3   12.69    3.22
   9   2   3   16.76    2.48
  -9   2  -3   18.85    2.50
   9   2   3   13.54    2.22
   9   2   3   10.48    3.09
  10  -2   3    5.66    1.65
  10  -2   3    7.40    2.53
  10   2   3    9.62    3.21
  10   2   3    9.18    2.06
  10   2   3    5.86    1.86
  11  -2   3    2.94    2.22
  11  -2   3    1.50    1.16
  11  -2   3    3.27    1.66
  11   2   3    5.17    2.74
  11   2   3    3.97    1.73
  12  -2   3    5.13    2.46
  12  -2   3    7.92    2.07
  12   2   3    6.85    1.89
  12   2   3    9.82    3.40
  12   2   3    7.41    2.13
  13  -2   3    3.91    1.49
  13  -2   3    4.29    1.77
  13  -2   3    6.21    2.80
  13   2   3    6.10    2.14
  13   2   3    8.70    2.36
  13   2   3    6.12    3.01
  14  -2   3    0.92    1.57
  14  -2   3   -1.04    0.99
  14  -2   3    0.31    2.18
  14   2   3   -3.57    1.94
  14   2   3   -1.02    1.44
  15  -3  -3   11.46    3.20
  15  -3  -3   10.58    2.83
  15   3  -3    9.84    3.75
  15   3  -3    6.61    2.30
  14  -3  -3    8.14    1.81
  14  -3  -3    4.33    2.32
  14  -3  -3    5.92    2.14
  14   3  -3    3.94    2.82
  14   3  -3    3.79    2.16
  14   3  -3    3.22    1.53
  13  -3  -3    0.47    1.75
  13  -3  -3   -1.27    1.27
  13  -3  -3    1.52    1.17
  13   3  -3   -1.73    1.01
  13   3  -3   -1.67    2.15
  13   3  -3    1.06    1.62
  12  -3  -3   -0.06    1.23
  12  -3  -3   -0.85    1.35
  12  -3  -3    0.78    0.96
  12   3  -3    0.31    0.96
  12   3  -3   -2.32    1.75
  12   3  -3   -0.44    1.34
  11  -3  -3   50.13    3.83
  11  -3  -3   59.98    3.47
  11   3  -3   43.17    4.94
  11   3  -3   51.39    3.89
  11   3  -3   50.07    3.91
  10  -3  -3   13.78    1.89
  10  -3  -3   17.41    2.92
 -10  -3   3   17.83    3.60
  10  -3  -3   20.47    2.79
  10   3  -3   21.36    2.89
  10   3  -3   14.74    3.55
  10   3  -3   15.45    2.41
   9  -3  -3   14.17    1.48
   9  -3  -3   16.68    2.61
   9  -3  -3   12.66    2.16
  -9  -3   3   21.12    3.68
   9   3  -3   16.05    3.45
   9   3  -3   15.78    2.42
  -9   3   3   20.38    2.45
  -9   3   3   16.13    2.35
   9   3  -3   11.78    2.17
   8  -3  -3   11.34    1.94
   8  -3  -3   11.63    1.24
  -8  -3   3   12.04    1.95
  -8  -3   3   13.63    2.83
   8  -3  -3    9.63    1.87
  -8   3   3   11.64    1.75
   8   3  -3   14.81    2.21
   8   3  -3   13.49    2.11
  -8   3   3   14.09    2.37
   8   3  -3    9.88    2.73
   7  -3  -3    6.35    1.00
  -7  -3   3    7.39    2.21
   7  -3  -3    5.37    1.41
  -7  -3   3    5.67    1.46
   7  -3  -3    5.26    1.38
   7   3  -3    7.54    1.56
   7   3  -3    6.36    2.03
  -7   3   3    5.26    1.16
   7   3  -3    5.28    1.32
  -7   3   3    7.49    1.47
   6  -3  -3   38.62    2.05
  -6  -3   3   40.25    2.74
  -6  -3   3   41.26    3.44
   6  -3  -3   39.12    2.64
   6  -3  -3   39.44    2.55
   6   3  -3   43.97    2.82
   6   3  -3   38.80    3.05
   6   3  -3   36.98    3.57
  -6   3   3   37.24    2.49
  -5  -3   3   93.30    6.11
   5  -3  -3   87.89    4.38
   5  -3  -3   93.88    3.77
  -5  -3   3   88.45    4.51
   5  -3  -3   87.17    4.14
  -5  -3   3   92.50    4.47
   5   3  -3   91.56    4.55
   5   3  -3   84.14    5.33
  -5   3   3   97.26    4.44
   5   3  -3   86.38    4.37
  -4  -3   3   10.65    1.16
   4  -3  -3   10.22    0.67
   4  -3  -3    9.34    0.92
  -4  -3   3    9.45    1.37
  -4  -3   3   16.06    2.30
   4  -3  -3   10.18    1.33
   4   3  -3   12.65    2.16
   4   3  -3   11.44    1.33
   4   3  -3   12.55    1.32
   3  -3  -3   47.35    1.99
  -3  -3   3   49.59    2.73
   3  -3  -3   51.34    2.09
  -3  -3   3   56.25    3.48
   3  -3  -3   53.96    2.65
  -3  -3   3   49.92    2.61
   3   3  -3   48.01    3.22
   3   3  -3   46.82    2.54
   3   3  -3   48.90    2.71
   2  -3  -3    4.63    0.75
   2  -3  -3    4.40    0.57
  -2  -3   3    5.09    1.24
  -2  -3   3    4.90    1.00
  -2  -3   3    5.59    0.89
   2   3  -3    4.86    0.88
   2   3  -3    5.56    0.84
   2   3  -3    6.04    1.44
  -2   3   3    3.88    0.29
  -1  -3   3  302.69   11.50
  -1  -3   3  294.24   11.17
   1  -3  -3  285.12   11.43
   1  -3  -3  299.19   11.36
  -1   3   3  298.48   11.41
  -1   3   3  283.78   11.33
   1   3  -3  311.44   11.98
   1   3  -3  306.26   11.52
   1   3  -3  294.91   11.13
   0  -3   3  436.38   16.00
   0  -3   3  421.18   15.56
   0  -3  -3  417.98   16.36
   0   3  -3  440.34   16.04
   0   3   3  398.61   16.27
   1  -3   3  590.67   21.15
  -1  -3  -3  564.83   22.19
   1  -3   3  572.58   21.47
  -1   3  -3  568.62   21.53
   2  -3   3    1.50    0.65
   2  -3   3    1.50    0.47
  -2  -3  -3    1.95    1.40
  -2  -3  -3    1.46    0.68
   2   3   3    0.60    1.27
   2   3   3    1.16    0.52
  -2   3  -3    2.07    0.47
  -3  -3  -3   37.21    3.07
  -3  -3  -3   38.48    2.18
   3  -3   3   37.25    1.92
   3  -3   3   35.18    2.19
  -3   3  -3   33.03    2.20
   3   3   3   38.61    2.13
  -3   3  -3   37.15    1.89
   3   3   3   35.15    3.03
   4  -3   3   11.34    1.12
   4  -3   3   12.55    1.52
  -4  -3  -3   12.20    1.29
  -4  -3  -3   15.96    2.58
  -4   3  -3   12.92    1.70
  -4   3  -3   14.63    1.27
   4   3   3   13.58    1.30
   4   3   3   10.98    2.19
   5  -3   3    2.92    0.93
  -5  -3  -3    1.75    1.73
  -5  -3  -3    0.31    0.87
   5  -3   3    0.79    1.01
  -5   3  -3    1.33    0.99
   5   3   3    1.25    0.87
  -5   3  -3    1.46    0.78
   5   3   3    1.83    1.69
   6  -3   3   24.33    2.34
  -6  -3  -3   29.85    4.00
   6  -3   3   24.23    1.91
  -6  -3  -3   23.60    2.16
  -6   3  -3   21.86    2.21
  -6   3  -3   26.09    1.98
   6   3   3   28.23    3.84
   6   3   3   24.90    2.01
  -7  -3  -3    6.41    2.45
   7  -3   3    9.05    1.55
   7  -3   3    6.92    1.74
   7   3   3    8.88    2.58
   7   3   3    9.66    1.60
  -7   3  -3    9.15    1.61
   8  -3   3   -0.07    0.85
   8  -3   3   -0.76    1.15
  -8  -3  -3    0.44    1.13
  -8  -3  -3    1.73    1.91
   8   3   3   -0.66    0.85
  -8   3  -3   -0.82    0.82
   8   3   3   -0.10    0.94
  -8   3  -3    1.49    1.27
   8   3   3    1.03    1.89
   9  -3   3   -1.68    1.22
  -9  -3  -3   -0.54    1.75
   9  -3   3    2.92    1.28
  -9   3  -3    1.96    1.16
   9   3   3   -1.70    1.10
   9   3   3    0.62    0.92
   9   3   3   -1.84    1.74
  10  -3   3    2.07    1.31
  10  -3   3    0.66    1.74
  10   3   3    1.53    1.43
  10   3   3    2.02    1.19
  11  -3   3   22.67    3.71
  11  -3   3   22.03    2.23
  11  -3   3   22.72    3.02
  11   3   3   18.87    4.13
  11   3   3   22.71    2.87
  11   3   3   23.88    3.15
  12  -3   3   -0.91    0.80
  12  -3   3   -0.03    1.00
  12  -3   3    1.22    1.81
  12   3   3    1.88    1.29
  12   3   3   10.85    3.51
  13  -3   3    9.85    2.95
  13  -3   3    6.64    1.79
  13  -3   3    9.07    2.39
  13   3   3    7.70    2.72
  13   3   3    5.20    2.06
  13   3   3   15.37    3.92
  14  -3   3    1.85    1.56
  14  -3   3    2.53    2.58
  14  -3   3    2.05    1.50
  14   3   3   12.75    4.14
  14   3   3    0.86    1.77
  14  -4  -3    1.59    1.16
  14  -4  -3    2.16    1.52
  14  -4  -3    0.88    1.72
  14   4  -3    2.64    3.08
  14   4  -3    0.71    1.66
  13  -4  -3    5.61    2.04
  13  -4  -3    4.00    1.39
  13  -4  -3    7.20    2.45
  13   4  -3    5.29    2.10
  13   4  -3    2.33    1.68
  13   4  -3    4.55    2.92
  12  -4  -3    0.72    1.47
  12  -4  -3   -1.12    1.21
  12  -4  -3   -0.02    0.86
  12   4  -3   -0.62    1.31
  12   4  -3    0.38    1.53
  12   4  -3    1.69    2.62
  11  -4  -3    6.73    1.80
  11  -4  -3   10.06    1.67
  11  -4  -3    6.39    2.06
  11   4  -3   12.27    2.64
  11   4  -3    8.94    3.18
  11   4  -3    9.83    2.22
  10  -4  -3    0.14    1.25
 -10  -4   3    3.27    2.56
  10  -4  -3   -0.26    0.71
  10  -4  -3    1.01    1.33
  10   4  -3   -2.48    1.82
  10   4  -3   -0.16    0.88
  10   4  -3   -1.52    1.19
  -9  -4   3   34.82    5.64
   9  -4  -3   29.83    2.02
   9  -4  -3   26.19    2.61
   9  -4  -3   32.40    2.80
   9   4  -3   32.74    2.89
   9   4  -3   22.15    4.10
  -9   4   3   29.70    2.69
   8  -4  -3    5.43    1.42
  -8  -4   3    4.90    1.52
   8  -4  -3    2.31    1.26
  -8  -4   3    2.99    2.10
   8  -4  -3    3.87    0.85
  -8   4   3    4.88    1.60
   8   4  -3    5.38    2.41
   8   4  -3    5.54    1.43
  -7  -4   3   43.52    4.04
   7  -4  -3   39.06    2.59
  -7  -4   3   34.45    2.68
   7  -4  -3   43.05    2.89
   7  -4  -3   39.72    2.06
   7   4  -3   33.72    3.71
   7   4  -3   36.55    2.71
   7   4  -3   39.34    2.91
  -7   4   3   39.17    2.66
  -6  -4   3  166.77    8.32
   6  -4  -3  153.22    5.94
  -6  -4   3  139.84    6.81
   6  -4  -3  149.87    6.38
   6   4  -3  150.04    6.87
   6   4  -3  147.49    6.99
   6   4  -3  141.80    8.03
  -5  -4   3   42.09    3.56
   5  -4  -3   39.36    2.02
  -5  -4   3   39.53    2.70
  -5  -4   3   36.41    2.56
   5  -4  -3   37.76    2.42
   5  -4  -3   40.28    1.74
   5   4  -3   41.56    3.58
   5   4  -3   39.64    2.71
   5   4  -3   36.94    2.52
  -4  -4   3  168.77    7.31
   4  -4  -3  174.51    6.39
  -4  -4   3  188.30    8.56
   4  -4  -3  182.38    7.35
  -4  -4   3  163.99    7.48
   4  -4  -3  166.07    6.46
   4   4  -3  170.87    7.28
   4   4  -3  163.69    8.35
   4   4  -3  175.81    7.53
  -3  -4   3  187.28    7.83
  -3  -4   3  195.22    8.65
  -3  -4   3  186.58    7.63
   3  -4  -3  169.43    7.45
   3   4  -3  197.09    7.85
   3   4  -3  176.63    8.47
   3   4  -3  180.13    7.49
  -2  -4   3   52.53    2.85
  -2  -4   3   53.17    2.61
  -2  -4   3   55.58    3.48
   2  -4  -3   51.38    2.40
   2  -4  -3   53.81    2.61
   2   4  -3   53.81    2.52
  -2   4   3   53.51    2.15
   2   4  -3   53.44    2.84
  -1  -4   3  111.13    4.54
   1  -4  -3  117.57    4.74
   1  -4  -3  107.11    4.88
  -1  -4   3  116.40    4.91
  -1   4   3  107.35    4.79
  -1   4   3  108.67    4.46
   1   4  -3  115.89    4.48
  -1   4   3  113.17    4.78
   0  -4  -3    2.80    0.70
   0  -4   3    1.38    0.63
   0  -4   3    2.27    0.43
   0  -4  -3    2.05    1.00
   0   4   3    2.20    1.01
   0   4   3    1.37    0.55
   0   4  -3    2.19    0.42
   0   4  -3    2.48    0.96
   0   4  -3    1.55    0.66
  -1  -4  -3   86.77    4.16
   1  -4   3   93.53    3.92
   1  -4   3   91.07    3.52
  -1  -4  -3   84.57    4.66
  -1   4  -3   86.65    3.94
   1   4   3   92.15    3.97
  -2  -4  -3   46.64    2.52
   2  -4   3   47.70    2.13
   2  -4   3   48.87    2.37
  -2  -4  -3   44.18    3.31
  -2   4  -3   45.62    2.44
   2   4   3   47.95    2.49
   2   4   3   42.97    3.23
  -3  -4  -3    0.02    1.44
   3  -4   3    1.26    0.57
   3  -4   3    0.79    0.62
  -3  -4  -3    0.15    0.54
   3   4   3    0.82    1.32
  -3   4  -3    1.51    0.78
   3   4   3    0.78    0.61
  -4  -4  -3    2.88    1.09
   4  -4   3    4.84    1.04
   4  -4   3    5.11    0.95
  -4  -4  -3    4.19    2.02
   4   4   3    4.32    0.96
   4   4   3    4.93    1.69
  -4   4  -3    5.78    0.94
  -4   4  -3    3.66    1.03
  -5  -4  -3    0.43    0.85
  -5  -4  -3    0.41    1.34
   5  -4   3   -0.49    0.56
   5  -4   3    0.71    0.82
   5   4   3   -0.11    0.60
  -5   4  -3   -0.25    0.58
  -5   4  -3   -0.10    0.78
   5   4   3    1.79    1.79
   6  -4   3    4.55    1.31
  -6  -4  -3    6.55    2.30
  -6  -4  -3    4.89    1.22
   6  -4   3    4.37    1.06
   6   4   3    5.25    2.14
   6   4   3    2.56    1.21
  -6   4  -3    4.46    1.07
   6   4   3    3.56    1.02
  -6   4  -3    4.57    1.24
   7  -4   3   47.88    3.35
  -7  -4  -3   45.85    3.29
  -7  -4  -3   45.08    4.25
   7  -4   3   53.26    3.49
   7   4   3   44.54    4.46
   7   4   3   48.39    3.41
  -7   4  -3   41.15    3.09
   7   4   3   45.41    3.07
   8  -4   3    0.22    0.85
   8  -4   3    1.62    1.35
  -8  -4  -3    0.08    1.20
  -8  -4  -3    3.40    2.38
  -8   4  -3    0.71    1.02
  -8   4  -3    1.25    1.18
   8   4   3    0.95    2.25
   8   4   3   -0.22    0.69
   8   4   3    1.53    1.11
   9  -4   3   -0.49    1.26
   9  -4   3   -0.31    1.00
  -9  -4  -3    1.32    1.85
  -9   4  -3    0.44    1.05
   9   4   3    0.70    2.11
   9   4   3   -1.68    0.97
   9   4   3    1.51    1.46
  10  -4   3    0.81    1.83
 -10  -4  -3    1.41    2.54
  10  -4   3    1.60    1.21
  10   4   3    0.66    1.51
  10   4   3   -0.08    1.52
  10   4   3    0.73    2.53
  11  -4   3   38.43    3.24
  11  -4   3   28.38    3.39
  11   4   3   33.11    5.36
  11   4   3   36.52    3.37
  11   4   3   37.59    3.54
  12  -4   3    4.90    1.50
  12  -4   3    5.43    1.74
  12  -4   3    3.99    2.11
  12   4   3    6.95    2.37
  12   4   3    4.63    4.32
  12   4   3    4.18    1.55
  13  -4   3   -1.09    0.89
  13  -4   3    1.33    1.40
  13  -4   3    2.04    1.90
  13   4   3   -0.08    1.48
  13   4   3   -0.20    1.87
  13   4   3    3.63    3.07
  14  -4   3    0.24    1.85
  14  -4   3    1.82    1.55
  14  -4   3   -0.11    1.24
  14   4   3    0.11    1.11
  14   4   3   -1.71    2.47
  14  -5  -3    5.62    2.78
  14  -5  -3    7.48    2.19
  14  -5  -3   11.67    1.97
  14   5  -3    8.97    2.52
  14   5  -3    9.10    3.51
  13  -5  -3    0.51    1.42
  13  -5  -3    1.08    1.01
  13  -5  -3   -1.36    1.29
  13   5  -3    3.03    1.81
  13   5  -3    1.79    3.10
  13   5  -3    0.39    1.41
  12  -5  -3    2.56    1.58
  12  -5  -3    1.57    1.43
  12  -5  -3    1.79    0.96
  12   5  -3    1.65    2.93
  12   5  -3    3.07    1.72
  12   5  -3    1.15    1.18
  11  -5  -3    5.14    1.74
  11  -5  -3    6.16    2.29
  11  -5  -3    6.36    1.23
  11   5  -3    8.82    2.35
  11   5  -3    4.15    1.84
  11   5  -3    4.86    3.20
  10  -5  -3    6.53    1.18
  10  -5  -3    8.30    1.94
  10  -5  -3    7.24    1.80
 -10  -5   3    7.09    2.91
  10   5  -3    6.47    2.01
  10   5  -3    8.55    1.90
  10   5  -3   11.82    3.46
  -9  -5   3   22.03    4.08
   9  -5  -3   18.15    2.05
   9   5  -3   19.02    4.01
   9   5  -3   22.60    3.01
  -9   5   3   20.22    2.62
   9   5  -3   24.06    2.54
   8  -5  -3  110.88    5.65
   8  -5  -3  100.08    5.04
  -8  -5   3  101.64    5.71
   8  -5  -3  106.64    4.53
  -8  -5   3  109.36    7.08
   8   5  -3  109.52    8.31
   8   5  -3  102.33    5.62
   8   5  -3  111.03    5.91
   7  -5  -3    0.41    0.37
  -7  -5   3   -0.41    1.33
   7  -5  -3    0.25    0.81
  -7  -5   3    1.11    1.15
   7  -5  -3    0.36    0.64
   7   5  -3    0.22    0.99
   7   5  -3    0.57    0.79
   7   5  -3   -0.84    1.69
   6  -5  -3   35.97    2.55
  -6  -5   3   35.13    2.65
   6  -5  -3   33.94    1.81
  -6  -5   3   34.18    3.62
   6  -5  -3   36.72    1.60
   6   5  -3   38.05    2.57
   6   5  -3   37.60    2.80
   6   5  -3   34.64    3.72
   5  -5  -3   57.97    3.20
  -5  -5   3   53.38    4.22
  -5  -5   3   54.51    3.18
  -5  -5   3   54.08    3.38
   5   5  -3   56.65    3.40
   5   5  -3   54.15    3.16
   5   5  -3   48.52    4.13
  -4  -5   3  174.13    8.27
  -4  -5   3  153.01    7.17
  -4  -5   3  158.26    6.98
   4  -5  -3  149.90    6.78
   4  -5  -3  174.21    7.05
   4   5  -3  151.16    8.23
   4   5  -3  171.10    6.98
   4   5  -3  160.74    7.23
  -3  -5   3    8.33    1.95
  -3  -5   3    7.40    1.17
   3  -5  -3    5.69    1.01
  -3  -5   3    8.33    1.41
   3   5  -3    5.42    0.98
   3   5  -3    8.81    1.87
   3   5  -3    7.70    1.37
   2  -5  -3   31.51    1.82
  -2  -5   3   30.59    2.10
  -2  -5   3   35.76    2.80
   2  -5  -3   29.66    1.74
  -2  -5   3   30.14    1.82
   2   5  -3   29.46    2.06
  -2   5   3   30.64    1.36
   2   5  -3   31.59    2.69
  -2   5   3   27.64    1.50
   2   5  -3   32.73    1.75
   1  -5  -3    2.67    0.76
   1  -5  -3    4.70    1.11
  -1  -5   3    4.76    0.77
  -1  -5   3    4.38    0.98
   1   5  -3    3.56    0.63
  -1   5   3    4.58    0.93
  -1   5   3    3.32    0.95
  -1   5   3    4.12    0.64
   1   5  -3    3.98    0.93
   0  -5  -3   22.94    2.13
   0  -5   3   22.16    1.30
   0  -5   3   24.37    1.66
   0  -5  -3   26.88    1.66
   0   5  -3   25.42    1.33
   0   5   3   26.05    1.62
   0   5   3   25.53    1.58
   0   5  -3   30.76    2.25
   0   5   3   20.53    1.96
   0   5  -3   25.45    1.70
   1  -5   3   -0.10    0.33
  -1  -5  -3    0.54    0.63
   1  -5   3    0.24    0.50
  -1  -5  -3    0.25    1.11
   1   5   3    1.07    0.65
  -1   5  -3   -0.19    0.52
   1   5   3   -0.09    0.56
  -1   5  -3   -0.39    0.79
   1   5   3    0.81    1.17
  -2  -5  -3    9.08    1.05
   2  -5   3    9.18    0.80
   2  -5   3   10.12    0.99
  -2  -5  -3   11.96    2.25
   2  -5   3   10.08    0.98
   2   5   3    8.29    1.85
  -2   5  -3    9.10    1.06
   2   5   3    9.64    1.39
   2   5   3   10.10    1.17
  -3  -5  -3    9.81    1.38
  -3  -5  -3    8.97    2.25
   3  -5   3    9.57    1.00
   3  -5   3    9.37    0.94
   3   5   3    8.79    2.20
  -3   5  -3    9.48    1.27
   3   5   3   10.89    1.41
   3   5   3   11.49    1.56
   4  -5   3  102.18    4.44
   4  -5   3   96.39    4.34
  -4  -5  -3   89.77    4.72
  -4  -5  -3   94.83    6.01
   4   5   3  102.55    5.01
   4   5   3  100.42    4.77
  -4   5  -3   94.89    4.50
  -5  -5  -3    7.10    2.39
   5  -5   3    5.40    1.08
   5  -5   3    5.90    1.10
  -5  -5  -3    8.64    1.54
   5   5   3    6.41    1.55
  -5   5  -3    7.27    1.09
   5   5   3    6.30    1.32
   5   5   3    6.32    2.20
  -5   5  -3    5.10    1.13
   6  -5   3    5.06    1.13
  -6  -5  -3    8.16    2.60
   6  -5   3    5.88    1.26
  -6  -5  -3    4.41    1.60
   6   5   3    4.95    1.37
   6   5   3    5.66    2.30
  -6   5  -3    5.42    1.11
  -6   5  -3    4.74    1.34
   6   5   3    5.59    1.53
  -7  -5  -3    2.56    2.31
   7  -5   3    0.09    0.89
  -7  -5  -3    0.22    0.78
   7  -5   3    0.03    0.90
  -7   5  -3    0.90    0.89
   7   5   3    2.71    1.89
   7   5   3    0.88    0.87
  -7   5  -3    0.17    0.77
   7   5   3   -0.18    0.86
   8  -5   3    1.02    0.98
  -8  -5  -3   -1.93    1.61
   8  -5   3    1.13    1.13
   8   5   3    0.96    1.70
   8   5   3    0.28    0.91
   8   5   3   -0.37    0.85
  -8   5  -3   -0.30    0.97
   9  -5   3    4.19    1.61
   9  -5   3    2.03    1.25
  -9   5  -3    3.51    1.36
   9   5   3    3.17    1.57
   9   5   3    6.03    2.80
   9   5   3    3.92    1.65
  10  -5   3   29.63    2.71
 -10  -5  -3   29.25    5.17
  10  -5   3   27.56    3.06
  10   5   3   29.21    3.16
  10   5   3   33.72    5.35
  10   5   3   28.62    2.77
  11  -5   3    6.90    1.87
  11  -5   3    8.50    2.24
  11   5   3    5.68    1.68
  11   5   3    4.30    3.05
  11   5   3   12.35    2.63
  12  -5   3    2.05    1.42
  12   5   3    1.18    1.73
  12   5   3    7.92    3.77
  12   5   3    1.47    1.24
  13  -5   3    1.47    1.44
  13  -5   3    1.11    1.10
  13  -5   3   -0.02    1.50
  13   5   3    5.15    1.95
  13   5   3    1.05    2.53
  13   5   3   -0.81    1.58
  14  -6  -3    0.36    1.46
  14  -6  -3    1.07    1.42
  14  -6  -3    1.56    0.87
  14   6  -3    0.39    1.39
  14   6  -3    0.97    2.36
  13  -6  -3    2.60    1.75
  13  -6  -3    1.39    0.88
  13  -6  -3    0.83    1.38
  13   6  -3    7.28    3.47
  13   6  -3    2.06    1.79
  13   6  -3   -0.17    1.03
  12  -6  -3    4.29    1.20
  12  -6  -3    3.74    1.53
  12  -6  -3    2.64    1.61
  12   6  -3    4.74    1.96
  12   6  -3    2.96    3.07
  12   6  -3    6.55    2.05
  11  -6  -3    1.83    1.22
  11  -6  -3    1.28    1.48
  11  -6  -3    2.06    0.78
  11   6  -3    2.91    1.63
  11   6  -3    1.66    1.64
  11   6  -3    2.30    2.89
  10  -6  -3   19.39    1.46
 -10  -6   3   33.83    5.29
  10  -6  -3   19.07    2.70
  10   6  -3   22.52    3.25
  10   6  -3   19.84    4.39
  10   6  -3   16.77    2.58
  -9  -6   3   14.79    3.41
   9  -6  -3   10.93    0.97
   9  -6  -3   13.02    1.44
   9  -6  -3   10.87    2.11
   9   6  -3    9.98    2.08
   9   6  -3    9.22    3.07
   9   6  -3   10.53    1.93
  -8  -6   3   85.05    6.48
   8  -6  -3   85.99    4.87
   8  -6  -3   87.41    3.56
   8   6  -3   89.70    5.25
   8   6  -3   82.70    4.90
   8   6  -3   77.72    6.37
   7  -6  -3    3.46    1.21
   7  -6  -3    1.52    0.37
  -7  -6   3    1.61    0.96
   7  -6  -3    1.93    0.29
  -7  -6   3    1.80    1.96
   7   6  -3    3.42    1.54
   7   6  -3    3.13    2.12
   7   6  -3    2.74    1.04
  -6  -6   3   27.31    3.94
  -6  -6   3   17.99    2.03
   6   6  -3   19.22    3.49
   6   6  -3   21.69    2.22
   6   6  -3   24.68    2.12
  -5  -6   3   -0.50    0.50
   5  -6  -3    0.58    0.62
  -5  -6   3    0.93    1.64
  -5  -6   3   -0.10    0.83
   5   6  -3    0.87    1.04
   5   6  -3    0.49    0.79
   5   6  -3    1.23    1.66
   4  -6  -3    3.06    0.90
  -4  -6   3    3.29    1.07
  -4  -6   3    4.84    1.70
   4  -6  -3    3.57    1.00
  -4  -6   3    5.04    1.16
   4   6  -3    5.25    1.30
   4   6  -3    3.83    0.99
   4   6  -3    1.49    1.64
  -3  -6   3    0.49    1.38
  -3  -6   3    0.31    0.77
   3  -6  -3    0.66    0.66
  -3  -6   3    1.27    0.73
   3   6  -3   -0.71    0.71
   3   6  -3    0.31    1.20
   3   6  -3    1.22    0.66
   2  -6  -3    9.56    1.08
  -2  -6   3    9.84    1.45
  -2  -6   3    8.28    1.42
  -2  -6   3   13.28    2.27
   2  -6  -3   10.15    1.28
   2   6  -3   10.38    0.99
   2   6  -3   10.73    2.54
  -2   6   3    8.91    0.69
   2   6  -3   10.78    1.53
  -2   6   3    8.50    0.91
  -1  -6   3   34.10    2.20
  -1  -6   3   31.99    1.85
   1  -6  -3   36.18    2.05
   1  -6  -3   31.18    2.30
   1   6  -3   35.88    1.82
  -1   6   3   34.80    2.13
  -1   6   3   31.05    1.76
  -1   6   3   30.84    2.23
   1   6  -3   29.71    2.64
   1   6  -3   35.81    2.22
   0  -6   3    1.62    0.55
   0  -6  -3    1.41    0.71
   0  -6   3    2.52    0.85
   0   6  -3    1.28    1.08
   0   6  -3    1.82    0.54
   0   6   3    2.56    0.83
   0   6   3    1.94    0.66
   0   6  -3    1.32    0.73
   0   6   3    1.64    1.13
   1  -6   3   57.57    2.47
   1  -6   3   53.49    2.76
  -1  -6  -3   51.95    3.66
  -1  -6  -3   53.23    2.88
   1   6   3   49.20    3.57
   1   6   3   57.09    2.88
  -1   6  -3   56.35    2.87
  -1   6  -3   52.52    3.18
   1   6   3   54.45    2.94
   2  -6   3   21.06    1.31
  -2  -6  -3   18.01    1.62
   2  -6   3   19.06    1.39
  -2  -6  -3   21.70    2.50
   2  -6   3   19.39    1.20
   2   6   3   18.75    1.68
  -2   6  -3   18.56    1.48
   2   6   3   18.00    1.58
  -2   6  -3   19.62    1.69
   3  -6   3   13.88    1.08
  -3  -6  -3   13.79    2.66
  -3  -6  -3   12.45    1.70
   3  -6   3   19.22    1.26
   3  -6   3   15.13    1.20
   3   6   3   15.48    1.66
  -3   6  -3   12.70    1.26
   3   6   3   14.44    1.93
   4  -6   3   11.35    1.10
   4  -6   3   10.22    1.12
  -4  -6  -3   12.63    2.83
  -4  -6  -3   14.19    1.87
   4   6   3   11.18    1.82
  -4   6  -3   13.03    1.24
   4   6   3   10.80    1.60
   4   6   3   12.72    2.65
  -5  -6  -3   22.63    2.16
  -5  -6  -3   27.97    4.10
   5  -6   3   23.97    1.75
   5  -6   3   23.76    1.69
   5   6   3   23.69    3.72
  -5   6  -3   21.54    1.69
   5   6   3   28.12    2.40
   5   6   3   24.07    2.07
   6  -6   3    9.16    1.34
   6  -6   3    9.03    1.47
  -6  -6  -3    8.57    1.76
  -6  -6  -3    8.25    2.83
   6   6   3   10.02    1.71
   6   6   3   11.36    2.06
   6   6   3    6.68    2.46
  -6   6  -3    7.78    1.22
  -7  -6  -3   -0.35    2.17
   7  -6   3    0.66    0.84
   7  -6   3    2.18    1.01
  -7   6  -3    1.13    0.80
   7   6   3    1.08    1.94
   7   6   3    0.86    1.15
   7   6   3    2.79    1.38
   8  -6   3    0.31    0.98
  -8  -6  -3    1.57    2.53
   8  -6   3   -0.26    0.89
   8   6   3    0.08    1.18
   8   6   3   -2.56    1.86
  -8   6  -3    1.36    1.01
   8   6   3    0.27    1.22
   9  -6   3    2.73    1.52
  -9  -6  -3    4.75    2.96
  -9   6  -3    4.64    1.39
   9   6   3    5.71    2.06
   9   6   3    2.07    2.80
  10  -6   3    8.81    1.91
 -10  -6  -3   21.45    4.84
  10  -6   3    4.76    1.66
  10   6   3    7.54    2.24
  10   6   3    5.40    3.07
  10   6   3    4.06    1.78
  11  -6   3    3.49    1.66
  11  -6   3    0.84    1.09
  11  -6   3    1.15    0.88
  11   6   3    0.59    2.48
  11   6   3    8.36    2.14
  11   6   3    4.04    1.73
  12  -6   3    2.14    1.02
  12  -6   3   -0.03    1.28
  12  -6   3    2.27    1.48
  12   6   3    0.87    2.32
  12   6   3    2.27    1.62
  12   6   3    3.17    1.86
  13  -6   3    6.72    2.01
  13  -6   3    6.23    1.53
  13   6   3    8.86    3.75
  13   6   3    9.18    2.80
  13  -7  -3    1.10    1.45
  13  -7  -3    1.34    1.14
  13   7  -3   -0.14    1.77
  13   7  -3    2.01    1.71
  13   7  -3    4.19    2.99
  12  -7  -3   -0.25    0.51
  12  -7  -3    0.59    1.42
  12  -7  -3    0.21    0.89
  12   7  -3    0.47    1.46
  12   7  -3   -1.54    2.24
  12   7  -3   -0.63    1.35
  11  -7  -3    0.97    0.47
  11  -7  -3   -0.54    1.18
  11  -7  -3    1.07    0.87
  11   7  -3   -0.69    0.89
  11   7  -3   -0.96    1.88
  10  -7  -3   10.82    1.19
  10  -7  -3   10.10    0.83
 -10  -7   3   13.48    4.00
  10  -7  -3   10.87    2.17
  10   7  -3    6.50    3.09
  10   7  -3   12.87    2.58
  10   7  -3    9.83    2.04
   9  -7  -3   46.02    3.53
  -9  -7   3   55.66    5.32
   9  -7  -3   50.12    2.05
   9   7  -3   47.00    3.66
   9   7  -3   46.09    3.92
   9   7  -3   46.06    5.29
   8  -7  -3    1.73    1.15
  -8  -7   3    1.93    2.27
   8   7  -3    0.88    2.21
   8   7  -3    2.35    1.11
   8   7  -3    0.72    1.40
  -7  -7   3   -0.05    2.03
  -7  -7   3    0.27    1.13
   7  -7  -3    1.71    1.14
   7   7  -3    0.30    1.06
   7   7  -3    0.34    1.77
   7   7  -3   -0.59    0.92
   6  -7  -3    5.08    1.15
  -6  -7   3    6.48    2.38
   6  -7  -3    4.36    1.28
   6   7  -3    4.85    1.50
   6   7  -3    2.59    1.13
   6   7  -3    2.06    2.06
   5  -7  -3   16.22    1.58
   5  -7  -3   18.33    1.78
  -5  -7   3   23.75    3.65
  -5  -7   3   15.92    2.00
  -5  -7   3   15.24    1.78
   5   7  -3   15.43    1.88
   5   7  -3   15.44    1.67
   5   7  -3   13.14    3.06
  -4  -7   3  109.07    5.46
   4  -7  -3  109.47    5.27
   4  -7  -3  123.54    6.05
  -4  -7   3  128.90    6.99
  -4  -7   3  115.00    5.83
   4   7  -3  108.08    6.74
   4   7  -3  119.54    5.41
   4   7  -3  117.63    5.82
  -3  -7   3    2.13    1.08
  -3  -7   3    1.31    1.41
  -3  -7   3    1.27    0.80
   3  -7  -3    1.93    0.79
   3   7  -3    2.21    0.98
   3   7  -3    2.13    1.48
   3   7  -3    2.35    0.77
  -2  -7   3   94.43    4.40
   2  -7  -3   97.31    4.41
  -2  -7   3  100.88    5.65
  -2  -7   3   90.65    4.71
   2  -7  -3   99.11    4.50
   2   7  -3   96.32    4.24
  -2   7   3   94.13    3.91
  -2   7   3   86.77    4.17
   2   7  -3   95.55    4.72
   1  -7  -3   24.13    1.72
  -1  -7   3   22.23    1.84
   1  -7  -3   25.69    2.12
  -1   7   3   21.46    1.75
  -1   7   3   24.22    1.50
   1   7  -3   22.59    1.83
  -1   7   3   21.58    1.96
   1   7  -3   24.46    1.53
   1   7  -3   23.84    2.49
   0  -7   3    0.39    0.71
   0  -7  -3    1.08    0.73
   0  -7   3    0.59    0.55
   0  -7  -3    0.97    1.09
   0   7   3    1.00    0.75
   0   7  -3    0.48    1.02
   0   7   3    1.61    0.66
   0   7   3    0.41    1.02
   0   7  -3    0.43    0.64
   0   7  -3    0.82    0.51
  -1  -7  -3   54.47    3.93
   1  -7   3   58.48    2.99
   1  -7   3   62.75    2.69
  -1  -7  -3   55.41    3.08
   1   7   3   58.46    3.06
  -1   7  -3   54.65    3.00
   1   7   3   55.56    3.10
  -1   7  -3   54.38    3.42
   1   7   3   54.35    3.85
   2  -7   3    1.75    0.64
  -2  -7  -3    1.06    0.83
   2  -7   3    1.10    0.53
  -2  -7  -3    0.21    1.34
  -2   7  -3    3.17    0.80
   2   7   3    1.15    0.81
   2   7   3    0.59    0.78
  -2   7  -3    0.31    0.83
   2   7   3    2.28    1.31
   3  -7   3   16.50    1.32
   3  -7   3   19.67    1.44
  -3  -7  -3   17.85    1.78
   3  -7   3   17.90    1.30
  -3  -7  -3   23.84    3.32
   3   7   3   25.43    2.07
  -3   7  -3   16.92    1.46
   3   7   3   17.28    1.69
  -3   7  -3   17.92    1.58
   3   7   3   20.07    3.11
   4  -7   3   15.18    1.39
  -4  -7  -3   16.96    1.82
  -4  -7  -3   17.43    3.33
   4  -7   3   15.21    1.26
   4  -7   3   15.21    1.21
  -4   7  -3   12.29    1.25
   4   7   3   15.84    1.68
   4   7   3   14.28    1.76
   4   7   3   12.50    2.78
  -4   7  -3   16.60    1.35
   5  -7   3   13.82    1.32
  -5  -7  -3   15.70    3.42
   5  -7   3   13.20    1.42
   5  -7   3   14.76    1.23
  -5  -7  -3   13.24    1.92
   5   7   3   13.11    2.98
  -5   7  -3   11.96    1.18
   5   7   3   14.99    1.97
   5   7   3   17.60    2.38
  -6  -7  -3    0.97    2.27
  -6  -7  -3    0.27    1.05
   6  -7   3    1.11    0.80
   6   7   3   -0.72    0.77
   6   7   3   -1.77    1.57
  -6   7  -3   -0.15    0.51
   7  -7   3   27.06    2.29
   7  -7   3   28.54    2.03
  -7  -7  -3   31.52    4.81
   7   7   3   28.90    2.61
   7   7   3   29.39    2.90
   7   7   3   23.77    4.09
   8  -7   3   23.79    1.99
  -8  -7  -3   27.73    4.74
   8  -7   3   20.49    2.10
   8   7   3   24.38    2.57
   8   7   3   27.59    3.39
   8   7   3   21.36    4.40
  -9  -7  -3   64.54    6.07
   9  -7   3   59.09    3.89
   9  -7   3   66.86    3.78
   9   7   3   62.09    6.19
   9   7   3   60.79    4.28
   9   7   3   62.23    4.81
  10  -7   3    8.47    1.90
 -10  -7  -3   10.16    3.38
  10   7   3    7.94    3.44
  10   7   3    9.11    2.00
  10   7   3    3.74    2.00
  11  -7   3    3.34    1.55
  11  -7   3   -0.14    1.03
  11  -7   3    0.73    0.76
  11   7   3   -0.14    1.38
  11   7   3    0.55    2.52
  11   7   3    2.07    1.66
  12  -7   3    3.04    1.41
  12  -7   3    4.00    1.53
  12   7   3    4.63    2.03
  12   7   3    4.56    2.16
  12   7   3    5.72    3.35
  13  -7   3   10.13    2.24
  13  -7   3    9.94    2.30
  13  -7   3   10.66    1.79
  13   7   3   12.98    2.68
  13   7   3   10.05    3.75
  13  -8  -3    4.41    0.51
  13  -8  -3    1.48    1.89
  13  -8  -3    3.42    0.43
  13   8  -3    2.55    1.47
  13   8  -3    4.23    3.13
  12  -8  -3    0.99    1.32
  12   8  -3   -0.38    2.60
  12   8  -3    2.28    1.70
  11  -8  -3    2.62    1.48
  11   8  -3    0.44    1.44
  11   8  -3   -0.95    1.32
  11   8  -3    9.11    4.21
  10  -8  -3   10.63    2.26
 -10  -8   3   19.54    4.42
  10   8  -3   13.53    2.34
  10   8  -3   13.85    2.71
  10   8  -3    8.43    3.52
   9  -8  -3   29.61    2.86
  -9  -8   3   37.91    5.59
   9   8  -3   37.63    5.74
   9   8  -3   28.99    3.91
   9   8  -3   35.77    3.49
  -8  -8   3    1.92    2.34
   8  -8  -3    2.01    1.05
   8  -8  -3    3.19    1.56
   8   8  -3    2.39    2.48
   8   8  -3    3.51    1.48
   8   8  -3    0.99    1.24
   7  -8  -3    3.26    1.17
  -7  -8   3   -0.97    1.78
   7  -8  -3   -1.01    0.83
   7   8  -3    0.08    1.21
   7   8  -3    2.47    1.14
   7   8  -3    0.46    1.97
  -6  -8   3   12.70    3.81
   6  -8  -3    9.59    1.73
  -6  -8   3   10.30    1.90
   6  -8  -3    9.32    1.55
   6   8  -3    4.32    2.49
   6   8  -3    9.49    1.72
   6   8  -3   10.47    2.05
  -5  -8   3    1.31    0.99
   5  -8  -3    2.52    1.06
  -5  -8   3    0.37    1.55
   5   8  -3   -0.33    1.13
   5   8  -3   -0.42    0.74
   5   8  -3   -0.23    1.25
   4  -8  -3   18.30    1.82
  -4  -8   3   22.00    3.53
  -4  -8   3   18.85    2.10
   4  -8  -3   17.46    1.62
  -4  -8   3   18.81    1.84
   4   8  -3   12.38    2.88
   4   8  -3   20.38    1.73
  -3  -8   3    4.45    1.74
  -3  -8   3    2.22    1.13
   3  -8  -3    1.71    0.76
  -3  -8   3    2.57    0.97
   3   8  -3    2.76    0.86
   3   8  -3    3.44    1.70
   2  -8  -3   29.67    1.99
  -2  -8   3   27.91    1.97
  -2  -8   3   26.02    2.21
   2  -8  -3   32.77    2.23
   2   8  -3   28.84    1.90
  -2   8   3   26.15    1.85
  -2   8   3   28.56    1.58
   2   8  -3   30.99    3.28
   2   8  -3   22.74    2.73
   1  -8  -3    0.86    0.72
  -1  -8   3    0.41    0.66
   1  -8  -3    2.31    1.14
  -1  -8   3    1.78    0.95
   1   8  -3    1.09    1.28
  -1   8   3    0.96    0.99
   1   8  -3    2.31    0.74
   0  -8  -3   17.09    2.42
   0  -8   3   17.97    1.35
   0  -8   3   17.81    1.60
   0  -8  -3   17.76    1.57
   0   8   3   12.24    2.11
   0   8  -3   16.42    2.40
   0   8   3   16.03    1.60
   0   8  -3   16.18    1.33
   1  -8   3    1.51    0.69
  -1  -8  -3    0.71    0.76
   1  -8   3    0.53    0.66
  -1  -8  -3   -1.29    1.11
  -1   8  -3   -0.19    1.01
  -1   8  -3    0.70    0.64
   1   8   3    0.73    0.81
   1   8   3    0.39    0.68
   1   8   3    0.22    1.17
   2  -8   3   48.06    2.57
   2  -8   3   44.75    2.51
  -2  -8  -3   44.99    2.84
  -2  -8  -3   51.63    4.01
   2   8   3   45.88    2.79
   2   8   3   35.12    3.46
   2   8   3   46.81    2.92
  -2   8  -3   40.96    2.84
  -2   8  -3   43.17    2.58
   3  -8   3   14.39    1.29
  -3  -8  -3   20.02    3.29
  -3  -8  -3   13.97    1.92
   3  -8   3   14.63    1.22
   3  -8   3   13.04    1.21
  -3   8  -3   12.54    1.45
  -3   8  -3   11.77    1.28
   3   8   3   14.65    1.75
   3   8   3   14.23    1.61
   4  -8   3    6.56    1.15
   4  -8   3    5.81    0.98
   4  -8   3    7.41    1.00
  -4  -8  -3    5.74    1.45
   4   8   3    7.55    2.31
  -4   8  -3    5.81    0.97
  -4   8  -3    6.33    1.05
   4   8   3    9.12    1.75
   4   8   3    8.48    1.55
   5  -8   3    6.68    1.29
   5  -8   3    7.76    1.21
   5  -8   3    5.95    0.93
  -5  -8  -3    6.64    2.64
  -5  -8  -3    5.51    1.57
  -5   8  -3    6.10    0.77
   5   8   3    6.97    1.52
  -5   8  -3    7.10    0.80
   5   8   3    6.34    2.91
   5   8   3    7.76    1.80
   6  -8   3   -0.05    0.48
   6  -8   3   -0.52    0.66
  -6  -8  -3   -0.42    2.18
   6  -8   3   -0.01    0.76
   6   8   3   -0.26    1.08
   6   8   3    0.21    2.04
   6   8   3    0.15    1.04
   7  -8   3   76.52    3.62
  -7  -8  -3   84.19    6.81
   7  -8   3   76.07    4.20
   7   8   3   79.36    4.66
   7   8   3   72.22    6.31
   7   8   3   73.85    4.98
   8  -8   3   45.98    3.21
  -8  -8  -3   46.04    6.45
   8   8   3   43.87    3.36
   8   8   3   51.28    4.08
   8   8   3   43.44    4.87
   9  -8   3   39.71    2.48
  -9  -8  -3   33.08    5.65
   9  -8   3   33.73    3.02
   9   8   3   39.50    6.11
   9   8   3   39.31    3.24
   9   8   3   43.11    3.95
  10  -8   3    6.68    1.37
  10  -8   3    6.81    1.76
 -10  -8  -3    8.31    3.66
  10   8   3    6.34    3.17
  10   8   3   10.31    2.30
  11  -8   3    0.80    0.93
  11  -8   3    0.42    0.65
  11  -8   3    1.00    1.17
  11   8   3    0.16    1.05
  11   8   3   -3.86    1.94
  12  -8   3    0.24    1.13
  12  -8   3   -0.26    0.68
  12  -8   3    0.58    0.96
  12   8   3   -1.06    1.96
  12  -9  -3   -0.31    1.21
  12   9  -3    0.35    1.44
  12   9  -3    1.84    2.99
  11  -9  -3    2.93    1.43
  11   9  -3    5.94    2.10
  11   9  -3   -1.74    3.57
 -10  -9   3    0.39    2.40
  10  -9  -3    1.07    1.51
  10   9  -3    1.07    1.12
  10   9  -3    0.98    2.64
   9  -9  -3   20.99    2.88
  -9  -9   3   24.52    4.72
   9   9  -3   20.74    4.35
   9   9  -3   23.79    2.67
  -8  -9   3    0.28    1.92
   8  -9  -3   -0.15    1.01
   8   9  -3   -1.80    2.03
   8   9  -3    1.90    1.34
  -7  -9   3    3.60    2.60
   7  -9  -3    4.06    1.48
   7  -9  -3    3.79    1.21
   7   9  -3    2.40    1.21
   7   9  -3    2.41    2.48
  -6  -9   3    6.65    1.71
   6  -9  -3    9.34    1.61
  -6  -9   3   12.19    3.40
   6  -9  -3   10.64    1.87
   6   9  -3    6.66    2.66
   6   9  -3    9.15    2.01
   6   9  -3    7.91    1.66
  -5  -9   3    2.34    1.16
   5  -9  -3   -0.22    0.73
  -5  -9   3   -2.33    1.74
   5  -9  -3    0.73    1.02
   5   9  -3    1.39    1.17
   5   9  -3    0.26    1.92
  -4  -9   3   23.57    2.27
  -4  -9   3   20.60    2.37
   4  -9  -3   26.43    2.03
  -4  -9   3   30.87    3.62
   4   9  -3   25.26    2.43
   4   9  -3   26.58    2.06
   4   9  -3   16.49    3.76
   3  -9  -3   -0.18    0.71
  -3  -9   3    0.29    1.47
  -3  -9   3   -0.09    0.93
  -3  -9   3   -0.21    0.79
   3   9  -3    1.48    1.04
   3   9  -3    0.96    0.83
  -2  -9   3   33.84    2.63
  -2  -9   3   35.96    2.38
   2  -9  -3   36.11    2.34
   2  -9  -3   37.08    2.60
   2   9  -3   31.74    3.35
  -2   9   3   29.00    2.17
  -2   9   3   33.23    1.89
   2   9  -3   38.46    2.29
   2   9  -3   37.76    2.69
   1  -9  -3    1.56    1.14
  -1  -9   3    0.91    0.80
  -1  -9   3    0.70    0.86
  -1   9   3    0.78    1.01
   1   9  -3   -0.31    1.03
  -1   9   3    0.74    0.59
   1   9  -3    0.40    0.67
   1   9  -3   -0.32    0.75
  -1   9   3    0.80    0.85
   0  -9  -3   35.92    2.47
   0  -9   3   36.72    2.47
   0  -9   3   31.30    2.08
   0  -9  -3   35.82    3.15
   0   9  -3   35.41    2.14
   0   9   3   35.28    2.48
   0   9   3   36.01    2.31
   0   9  -3   33.82    2.42
   0   9   3   33.46    2.99
   1  -9   3    1.99    0.74
  -1  -9  -3    2.91    1.05
   1  -9   3    2.88    1.12
  -1  -9  -3    4.30    1.82
   1   9   3    1.58    1.46
   1   9   3    2.34    0.94
   1   9   3    3.99    1.18
  -1   9  -3    2.44    0.93
   2  -9   3   25.65    2.11
   2  -9   3   25.60    1.67
   2   9   3   23.32    2.86
  -2   9  -3   21.49    1.83
  -2   9  -3   23.74    2.18
   2   9   3   24.70    2.13
   2   9   3   23.01    2.04
  -3  -9  -3   17.29    3.31
   3  -9   3   18.90    1.42
  -3  -9  -3   18.24    2.27
   3  -9   3   17.95    1.53
   3  -9   3   18.28    1.47
   3   9   3   15.92    1.66
  -3   9  -3   17.63    1.73
   3   9   3   14.92    1.86
  -3   9  -3   15.06    1.47
   3   9   3   18.25    3.52
   4  -9   3   12.02    1.38
  -4  -9  -3   10.94    1.97
  -4  -9  -3   11.53    2.96
   4  -9   3   10.75    1.30
   4  -9   3   10.88    1.12
  -4   9  -3    9.89    1.23
  -4   9  -3    9.86    1.28
   4   9   3    8.39    2.54
   4   9   3   11.84    1.87
   4   9   3   11.77    2.41
   5  -9   3    4.43    0.81
   5  -9   3    3.91    1.02
   5  -9   3    4.58    1.13
  -5  -9  -3    5.49    2.55
   5   9   3    5.09    2.28
   5   9   3    4.56    1.47
   6  -9   3   15.59    1.21
   6  -9   3   15.14    1.53
  -6  -9  -3   22.64    4.35
   6   9   3   18.09    2.31
   6   9   3   13.66    3.45
   7  -9   3    4.74    1.17
   7  -9   3    4.71    0.79
   7  -9   3    6.79    1.42
  -7  -9  -3    6.92    3.08
   7   9   3    5.05    2.53
  -8  -9  -3   12.42    3.88
   8  -9   3   10.49    1.02
   8  -9   3    9.02    1.76
   8   9   3   12.62    3.44
   8   9   3   14.07    2.34
  -9  -9  -3   -0.31    2.33
   9  -9   3    1.23    1.24
   9  -9   3    1.69    0.67
   9   9   3   10.28    3.58
   9   9   3    1.56    1.54
 -10  -9  -3   31.13    5.74
  10  -9   3   23.15    1.62
  10  -9   3   24.57    2.63
  10  -9   3   21.91    1.57
  10   9   3   20.97    4.61
  10   9   3   26.66    2.94
  11  -9   3    1.71    0.74
  11  -9   3    1.35    1.28
  11  -9   3    1.99    0.65
  11   9   3   -0.44    1.25
  11 -10  -3    1.14    1.46
  11  10  -3    0.67    1.56
  11  10  -3    2.44    3.02
 -10 -10   3   10.07    4.21
  10  10  -3    5.67    3.20
   9 -10  -3    0.03    1.04
  -9 -10   3    1.73    2.91
   9  10  -3    0.96    1.31
  -8 -10   3    3.82    3.03
   8 -10  -3    6.47    1.75
   8  10  -3    6.10    1.67
   8  10  -3    5.14    2.74
  -7 -10   3    3.47    2.89
   7 -10  -3    2.07    1.33
   7  10  -3    3.54    2.64
   7  10  -3    2.61    1.37
   6 -10  -3    7.94    1.82
  -6 -10   3    7.75    3.02
   6  10  -3    6.45    2.77
   6  10  -3    2.93    1.36
  -5 -10   3    4.24    1.34
  -5 -10   3    4.63    2.45
   5 -10  -3    5.19    1.28
   5 -10  -3    5.42    2.27
   5  10  -3    3.73    2.14
   5  10  -3    7.09    1.55
  -4 -10   3   34.68    4.67
   4 -10  -3   29.86    2.59
   4  10  -3   25.66    4.09
   4  10  -3   34.18    2.50
  -3 -10   3    3.66    1.18
  -3 -10   3    2.97    1.40
   3 -10  -3    1.45    0.93
   3  10  -3    4.08    1.94
   3  10  -3    4.64    1.14
  -2 -10   3   14.70    1.71
  -2 -10   3   15.18    2.20
   2 -10  -3   15.05    1.61
   2  10  -3   14.99    1.59
   2  10  -3   14.27    2.82
  -2  10   3   15.82    1.60
  -1 -10   3    2.55    0.96
   1 -10  -3   -0.32    0.76
   1 -10  -3   -1.13    0.99
  -1 -10   3    0.64    0.86
   1  10  -3    2.22    1.47
  -1  10   3   -0.72    0.94
   1  10  -3   -0.19    0.71
  -1  10   3    0.47    1.00
   0 -10  -3    4.67    1.83
   0 -10   3    5.28    1.11
   0 -10   3    6.97    1.43
   0  10  -3    8.39    2.04
   0  10  -3    4.84    1.08
   0  10   3    5.95    1.88
   0  10   3    4.36    1.36
   1 -10   3    0.04    0.68
  -1 -10  -3   -0.58    1.36
  -1 -10  -3    0.06    0.88
   1 -10   3   -0.65    0.63
  -1  10  -3   -1.41    0.94
   1  10   3   -0.30    1.29
   1  10   3   -0.04    0.90
   2 -10   3    0.20    0.67
  -2 -10  -3    0.41    0.96
  -2 -10  -3   -0.47    1.44
   2 -10   3   -0.06    0.61
   2  10   3    4.36    1.83
   2  10   3   -0.41    0.85
  -2  10  -3    0.66    1.01
   3 -10   3    1.53    0.77
   3 -10   3    1.10    0.87
  -3 -10  -3    1.42    1.15
  -3 -10  -3    3.09    2.06
   3 -10   3    0.91    0.71
   3  10   3    0.15    1.54
  -3  10  -3    1.87    0.93
  -4 -10  -3    9.51    2.80
   4 -10   3    5.28    1.23
   4 -10   3    5.25    1.04
   4 -10   3    5.84    1.01
  -4  10  -3    5.55    0.96
   4  10   3    4.08    1.34
  -5 -10  -3   -0.70    1.92
   5 -10   3   -0.90    0.63
   5 -10   3    0.42    0.85
   5 -10   3    0.21    0.52
   5  10   3    1.37    1.10
   5  10   3    0.77    1.52
   6 -10   3   26.96    2.02
  -6 -10  -3   32.51    5.29
   6 -10   3   21.58    1.62
   6 -10   3   21.25    2.05
   6  10   3   25.61    2.81
   6  10   3   26.44    4.48
   7 -10   3    0.75    0.44
   7 -10   3   -0.63    0.92
   7 -10   3    1.44    0.89
  -7 -10  -3    1.01    2.71
   7  10   3   -0.86    1.02
   7  10   3    1.13    2.07
   8 -10   3   33.31    2.71
  -8 -10  -3   34.01    5.66
   8 -10   3   31.19    1.57
   8 -10   3   32.95    2.50
   8  10   3   36.79    3.23
   8  10   3   38.27    6.04
  -9 -10  -3    2.26    2.90
   9 -10   3    0.05    0.97
   9 -10   3   -0.05    0.22
   9 -10   3    0.40    0.20
   9  10   3    1.61    1.56
 -10 -10  -3    5.77    3.63
  10 -10   3    1.31    1.21
  10  10   3   -0.83    1.36
  10  10   3   -1.43    2.30
  11  10   3   -1.95    2.69
  11  10   3   -1.57    1.28
  10 -11  -3    7.90    2.19
  10  11  -3    9.98    2.12
   9 -11  -3    3.12    1.57
  -9 -11   3    8.08    3.62
   9  11  -3    3.58    1.40
   9  11  -3    8.94    3.43
  -8 -11   3   49.58    5.87
   8  11  -3   48.68    3.69
   8  11  -3   43.51    5.13
   7 -11  -3    2.15    1.39
  -7 -11   3    1.24    2.67
   7  11  -3    4.82    2.76
   6 -11  -3   11.88    2.17
  -6 -11   3   14.42    3.80
   6  11  -3   10.36    1.90
  -5 -11   3    0.62    2.20
   5 -11  -3    2.14    1.05
   5 -11  -3   -0.22    1.12
   5  11  -3    1.23    1.05
   5  11  -3    2.92    2.08
  -4 -11   3    9.19    1.88
   4  11  -3    9.54    1.66
   3 -11  -3   -1.55    0.77
   3  11  -3    8.28    2.60
   3  11  -3   -1.49    0.88
  -2 -11   3   27.84    2.25
   2 -11  -3   28.62    2.25
   2  11  -3   29.14    2.15
   2  11  -3   27.38    3.94
  -2  11   3   23.24    2.02
   1 -11  -3    5.15    1.29
  -1 -11   3    3.91    1.22
   1 -11  -3    7.61    1.99
  -1 -11   3    3.95    1.36
   1  11  -3    3.43    1.95
   1  11  -3    6.08    1.27
  -1  11   3    6.49    1.62
  -1  11   3    5.69    1.43
   0 -11   3   -0.43    0.78
   0 -11   3    0.49    0.91
   0 -11  -3   -1.80    0.63
   0 -11  -3   -0.96    1.29
   0  11   3   -0.81    0.86
   0  11  -3    1.90    1.54
   0  11  -3   -0.19    0.80
   0  11   3   -0.41    1.22
   1 -11   3   -0.57    0.74
  -1 -11  -3    1.29    1.13
  -1 -11  -3   -0.23    1.44
   1 -11   3    0.26    1.30
   1  11   3    1.51    1.10
   1  11   3    1.05    1.74
  -1  11  -3    0.45    1.16
   2  11   3    2.09    1.77
  -2  11  -3    2.62    1.23
   3 -11   3    4.98    1.18
   3 -11   3    2.25    0.91
  -3 -11  -3    4.03    2.30
   3 -11   3    6.63    1.14
   3  11   3    6.69    2.17
   3  11   3    2.97    1.28
  -4 -11  -3   -2.37    1.72
   4 -11   3    0.97    0.80
   4 -11   3    0.83    0.92
   4 -11   3    0.99    0.67
   4  11   3    1.09    1.16
   4  11   3   -1.04    1.61
  -5 -11  -3   -1.04    2.25
   5 -11   3   -0.35    0.49
   5 -11   3    4.04    0.97
   5 -11   3    0.53    1.37
   5  11   3    2.60    2.01
   5  11   3   -0.95    1.08
  -6 -11  -3    3.51    2.74
   6 -11   3    0.01    0.43
   6 -11   3    0.77    0.75
   6 -11   3    2.52    1.11
   6  11   3    0.17    1.24
   6  11   3    0.32    1.79
   7 -11   3    1.84    0.93
  -7 -11  -3    6.32    3.46
   7 -11   3   -1.50    0.77
   7  11   3   -1.96    1.86
   7  11   3   -0.30    1.18
   8 -11   3    1.82    1.03
  -8 -11  -3    2.21    3.11
   8 -11   3    2.33    1.18
   8  11   3    3.52    2.63
   8  11   3    1.99    1.28
   9 -11   3    1.06    1.21
   9  11   3    2.20    1.59
   9  11   3    5.01    3.05
  10 -11   3    4.64    1.63
  10  11   3    0.73    2.93
   9 -12  -3   -0.55    1.28
   9  12  -3   -0.96    2.13
   9  12  -3   -0.07    1.25
  -8 -12   3    8.28    3.54
   8  12  -3    1.23    2.11
   8  12  -3    5.49    1.72
  -7 -12   3    1.76    2.98
   7 -12  -3   -0.16    1.15
   7  12  -3   -1.18    0.98
  -6 -12   3    4.97    2.70
   6 -12  -3    2.39    1.54
   6  12  -3    4.96    1.54
   6  12  -3    2.68    2.08
   5 -12  -3    6.54    1.71
   5  12  -3    4.45    1.39
   5  12  -3    3.31    2.46
   4 -12  -3    9.93    1.98
   4  12  -3    7.55    1.68
   4  12  -3   10.06    2.70
   3 -12  -3   13.27    1.98
  -3 -12   3   17.96    2.30
   3  12  -3   13.96    1.97
   3  12  -3   10.37    2.88
   2 -12  -3    4.49    1.42
   2  12  -3    4.58    1.15
   2  12  -3    3.11    1.94
  -2  12   3    3.09    1.04
   1 -12  -3    2.58    1.41
  -1 -12   3    3.72    1.22
   1  12  -3    1.81    2.08
  -1  12   3    4.06    1.49
   1  12  -3    1.53    1.04
  -1  12   3    2.60    1.43
   0 -12   3   18.07    1.80
   0 -12  -3   17.96    3.15
   0  12  -3   15.38    2.80
   0  12   3   13.15    2.17
   0  12  -3   15.99    1.71
   0  12   3   14.66    2.61
  -1 -12  -3    7.10    2.44
   1 -12   3    4.48    1.27
   1 -12   3    6.00    1.26
   1  12   3    6.54    2.11
  -1  12  -3    6.42    1.87
   1  12   3    6.50    1.68
   2 -12   3    0.11    0.80
  -2 -12  -3   -0.03    2.00
   2 -12   3   -0.26    0.68
  -2  12  -3   -0.53    0.98
   2  12   3    1.33    1.60
   2  12   3   -0.69    0.94
   3 -12   3    1.04    0.78
  -3 -12  -3    0.20    1.84
   3 -12   3    1.41    0.84
   3  12   3    0.36    1.72
  -3  12  -3    2.23    0.97
   3  12   3   -0.55    1.01
   4 -12   3    0.51    0.76
  -4 -12  -3   -1.49    1.50
   4 -12   3    1.06    0.67
   4 -12   3    1.32    1.12
   4  12   3    1.56    1.78
  -5 -12  -3   -2.37    2.10
   5 -12   3    1.67    1.07
   5 -12   3    1.08    0.81
   5  12   3    1.80    1.37
   6 -12   3    3.80    1.27
  -6 -12  -3    4.30    3.04
   6 -12   3    9.20    1.32
   6  12   3    3.09    1.53
   7 -12   3    5.90    1.44
   7  12   3   11.64    2.37
   8 -12   3    4.50    1.34
   8 -12   3    4.76    1.33
   8  12   3    3.44    1.73
   8  12   3    1.46    2.24
   9 -12   3    5.67    1.67
   9  12   3    6.22    2.29
   9  12   3    1.04    2.44
   8 -13  -3   11.07    2.36
   8  13  -3    0.16    2.96
   8  13  -3   12.16    2.25
   7 -13  -3    2.39    1.78
   7  13  -3    1.59    2.27
   7  13  -3    2.04    1.43
   6 -13  -3    0.85    1.32
   6  13  -3   -0.41    1.28
   6  13  -3    3.50    2.34
   5 -13  -3    4.24    1.74
   5  13  -3    1.63    1.39
   4 -13  -3    0.89    1.45
   4  13  -3    0.10    1.04
   4  13  -3    0.78    1.57
   3  13  -3    0.55    1.62
   3  13  -3    2.89    1.32
  -2 -13   3    0.61    1.10
   2  13  -3    0.67    1.05
   2  13  -3    0.60    1.89
  -1 -13   3    1.43    1.27
   1  13  -3    1.02    1.85
  -1  13   3    3.11    1.34
   1  13  -3   -0.88    0.93
   0 -13   3    2.24    0.98
   0  13   3    3.28    1.38
   0  13  -3    3.47    1.70
   0  13   3    4.42    1.69
  -1 -13  -3    0.32    1.71
   1 -13   3    0.50    0.89
  -1  13  -3    5.81    1.62
   1  13   3   -0.51    1.14
   1  13   3    0.28    1.63
   2 -13   3    0.09    0.84
  -2 -13  -3    2.11    2.23
   2  13   3   -0.31    1.79
  -2  13  -3    2.15    1.03
   2  13   3   -0.33    1.06
   3 -13   3    5.99    1.38
   3 -13   3    5.30    1.25
  -3 -13  -3   12.63    3.22
   3  13   3    1.99    1.78
   3  13   3    6.63    1.80
   4 -13   3    5.19    1.25
   4 -13   3    6.32    1.40
  -4 -13  -3    9.77    2.99
   4  13   3    5.46    1.72
   4  13   3    2.45    1.90
  -5 -13  -3    8.55    3.31
   5 -13   3    2.10    1.08
   5 -13   3    0.90    0.87
   5  13   3   -0.04    1.93
   5  13   3    0.99    1.25
   6 -13   3    5.57    1.43
   6 -13   3    3.73    1.14
  -6 -13  -3    8.84    3.84
   6  13   3    1.60    1.38
   7 -13   3    8.78    1.70
   7  13   3    6.25    1.95
   6 -14  -3    1.98    1.60
   6  14  -3    4.24    1.64
   5  14  -3   -0.76    1.75
   5  14  -3   -0.30    0.99
   4 -14  -3    2.58    1.51
   4  14  -3    0.58    2.17
   4  14  -3    1.91    1.32
   3  14  -3   -1.34    1.85
   3  14  -3    4.09    1.42
   2  14  -3    0.39    1.93
   2  14  -3   -0.85    1.02
  -1 -14   3    1.12    1.14
   1  14  -3    2.47    1.39
   1  14  -3    0.84    1.59
   0 -14   3   26.93    2.32
   0  14   3   17.30    3.04
   0  14  -3   16.87    2.91
   0  14   3   18.66    2.91
   1  14   3    2.07    1.41
   1  14   3    3.52    1.68
  -1  14  -3    0.52    1.53
   2 -14   3    1.08    1.08
   2 -14   3    1.91    1.08
  -2 -14  -3   -1.55    1.68
   2  14   3    2.27    1.29
   2  14   3    1.03    1.87
   3 -14   3    0.36    0.91
   3 -14   3    2.21    1.07
  -3 -14  -3    1.62    2.20
   3  14   3    0.42    2.01
   3  14   3    4.14    1.49
   4 -14   3    6.66    1.46
  -4 -14  -3   10.76    3.20
   4  14   3    5.99    1.83
   4  14   3    0.18    2.22
   5 -14   3    5.54    1.34
   5  14   3    4.12    1.66
   3  15  -3    5.24    1.62
   2  15  -3    9.40    1.92
   0  15   3   12.64    2.31
   1  15   3   14.72    2.42
   2 -15   3   10.32    1.80
   2  15   3    6.72    1.92
  15   0  -4   -1.35    1.55
  14   0  -4   -1.03    0.91
  14   0  -4    3.42    1.48
  14   0  -4   -0.15    2.00
  13   0  -4   20.83    4.29
  13   0  -4    2.60    1.77
  12   0  -4    1.31    1.91
  12   0  -4    3.14    1.85
  12   0  -4    5.29    1.92
  11   0  -4   40.76    4.26
  11   0  -4   39.86    3.11
  11   0  -4   40.56    3.36
  10   0  -4   34.87    2.72
  10   0  -4   31.21    2.83
  10   0  -4   33.24    3.77
   9   0  -4   92.59    4.88
  -9   0   4   97.21    5.83
   9   0  -4   90.81    5.97
   9   0  -4   90.06    5.15
  -9   0   4   96.42    5.30
  -8   0   4   13.73    2.24
   8   0  -4    8.05    2.12
   8   0  -4    9.66    1.66
   8   0  -4   10.08    1.58
  -8   0   4   10.67    2.13
  -7   0   4   34.36    2.49
  -7   0   4   38.82    3.05
   7   0  -4   34.22    2.33
   7   0  -4   34.25    2.52
   7   0  -4   32.35    3.05
   6   0  -4    0.00    0.66
  -6   0   4    1.01    0.80
   6   0  -4    1.21    1.27
   6   0  -4    0.61    0.74
  -6   0   4   -0.08    1.16
   5   0  -4   45.09    2.41
  -5   0   4   41.35    2.51
   5   0  -4   42.74    2.99
  -5   0   4   34.37    2.22
  -5   0   4   50.53    3.04
   5   0  -4   43.99    2.57
   4   0  -4   17.13    1.29
   4   0  -4   16.09    1.79
  -4   0   4   17.24    1.49
   4   0  -4   17.72    1.51
   3   0  -4   47.33    2.43
   3   0  -4   47.16    2.77
   3   0  -4   49.17    2.36
  -3   0   4   48.66    2.42
   1   0  -4   14.20    1.11
  -1   0   4   16.58    1.11
   0   0   4    6.00    0.53
   0   0  -4    4.78    0.96
   0   0  -4    5.11    0.48
   1   0   4   36.42    2.32
   1   0   4   38.04    1.67
  -1   0  -4   37.45    1.68
  -1   0  -4   31.09    2.28
  -2   0  -4  160.72    7.33
   2   0   4  170.95    7.47
   2   0   4  173.17    6.63
  -2   0  -4  166.53    6.62
  -3   0  -4    0.87    1.21
  -3   0  -4    1.90    0.74
   3   0   4    3.05    0.79
   3   0   4    2.55    1.40
   4   0   4    5.54    1.80
  -4   0  -4    3.19    1.51
  -4   0  -4    3.38    0.94
   4   0   4    3.88    0.92
   5   0   4   15.26    1.51
   5   0   4   14.58    2.48
  -5   0  -4   15.96    2.52
  -5   0  -4   12.84    1.50
  -6   0  -4   32.80    3.17
  -6   0  -4   30.04    2.32
   6   0   4   31.42    3.15
   6   0   4   33.16    2.25
   7   0   4    3.48    1.84
   7   0   4    2.68    1.09
  -7   0  -4    1.97    1.12
  -7   0  -4    1.23    1.53
   8   0   4   42.38    2.90
  -8   0  -4   40.96    3.91
   8   0   4   41.81    3.95
  -8   0  -4   36.49    3.35
   9   0   4   14.81    3.24
  -9   0  -4   15.82    3.18
   9   0   4   16.88    2.42
  -9   0  -4   17.35    2.47
  10   0   4   22.08    3.92
  10   0   4   23.21    2.36
  11   0   4    0.41    2.31
  11   0   4    0.22    1.13
  12   0   4   -0.97    1.07
  12   0   4    2.84    1.39
  12   0   4   -0.43    2.06
  13   0   4   -1.11    1.91
  13   0   4    2.00    1.62
  13   0   4    0.33    1.05
  14   0   4    1.40    1.74
  14   0   4    1.56    1.54
  14   0   4    6.83    2.85
  15  -1  -4    6.19    2.97
  15  -1  -4    1.50    1.55
  15  -1  -4    3.92    1.61
  15   1  -4    3.63    1.90
  15   1  -4    3.42    3.24
  14  -1  -4   -0.65    1.41
  14  -1  -4    1.08    2.17
  14  -1  -4    2.68    1.40
  14   1  -4    0.09    1.18
  14   1  -4    8.58    2.79
  14   1  -4    2.12    1.35
  13  -1  -4    8.63    2.41
  13  -1  -4    6.22    2.92
  13  -1  -4    6.61    2.08
  13   1  -4    9.11    2.40
  13   1  -4    6.43    2.84
  13   1  -4    9.61    2.15
  12  -1  -4    3.86    2.23
  12  -1  -4    5.76    1.60
  12  -1  -4    3.43    1.72
  12   1  -4    7.32    1.89
  12   1  -4    3.56    2.53
  12   1  -4    4.84    1.62
  11  -1  -4    8.92    1.78
  11  -1  -4    8.02    2.15
  11  -1  -4    8.55    2.65
  11   1  -4    7.67    1.81
  11   1  -4    9.51    2.28
  11   1  -4   15.14    3.45
  10  -1  -4   -0.08    1.44
  10  -1  -4   -0.48    1.21
  10  -1  -4   -0.78    0.77
  10   1  -4    3.43    1.26
  10   1  -4    0.72    1.80
  10   1  -4    0.73    1.05
   9  -1  -4   39.77    3.25
   9  -1  -4   43.16    2.86
   9  -1  -4   40.09    3.73
  -9  -1   4   45.42    3.96
  -9  -1   4   42.65    3.33
   9   1  -4   44.27    3.35
  -9   1   4   59.13    3.92
   9   1  -4   42.66    4.09
  -9   1   4   43.11    3.15
   9   1  -4   43.81    3.09
  -8  -1   4    8.72    2.09
   8  -1  -4    3.99    1.06
   8  -1  -4    3.38    1.40
   8  -1  -4    4.89    1.74
   8   1  -4    6.49    1.59
   8   1  -4    3.21    1.86
   8   1  -4    5.17    1.24
  -8   1   4    5.32    1.43
  -7  -1   4  102.90    5.25
   7  -1  -4   96.72    5.17
   7  -1  -4  112.38    4.95
   7  -1  -4  101.84    5.65
  -7  -1   4  106.13    5.96
   7   1  -4   97.40    5.20
   7   1  -4  101.58    5.10
  -7   1   4  109.78    5.28
   7   1  -4  108.95    6.27
  -7   1   4  112.08    5.57
  -6  -1   4   35.11    2.35
   6  -1  -4   27.07    2.16
  -6  -1   4   36.44    2.96
  -6  -1   4   31.90    2.20
   6  -1  -4   28.54    2.57
   6  -1  -4   31.21    2.00
   6   1  -4   29.69    2.24
   6   1  -4   27.21    2.83
  -6   1   4   33.17    2.27
  -6   1   4   39.67    2.68
   6   1  -4   31.24    2.21
   5  -1  -4   43.36    2.82
   5  -1  -4   42.71    2.28
  -5  -1   4   48.49    3.27
  -5  -1   4   40.97    2.54
   5  -1  -4   42.53    2.56
  -5  -1   4   43.12    2.51
   5   1  -4   42.15    3.22
  -5   1   4   45.21    2.31
  -5   1   4   40.86    2.59
   5   1  -4   43.01    2.50
   5   1  -4   42.00    2.66
   4  -1  -4  492.54   18.28
  -4  -1   4  454.42   18.03
  -4  -1   4  534.07   18.83
  -4  -1   4  474.46   18.17
   4  -1  -4  478.48   17.80
   4  -1  -4  456.97   18.09
   4   1  -4  459.25   18.67
  -4   1   4  473.05   18.10
  -4   1   4  455.76   17.75
   4   1  -4  456.13   18.09
   4   1  -4  468.12   18.05
  -3  -1   4   55.43    2.70
  -3  -1   4   55.28    2.66
   3  -1  -4   55.77    2.69
   3  -1  -4   52.18    2.56
   3   1  -4   58.30    3.28
   3   1  -4   51.10    2.63
  -3   1   4   52.60    2.64
  -3   1   4   52.91    2.43
   3   1  -4   54.70    2.70
   2  -1  -4  349.88   12.94
   2  -1  -4  338.83   12.79
  -2  -1   4  333.57   12.84
  -2  -1   4  346.38   13.26
  -2   1   4  344.28   12.76
   2   1  -4  329.57   12.96
   2   1  -4  335.47   12.86
   1  -1  -4   35.00    1.76
   1  -1  -4   35.28    1.86
  -1  -1   4   37.75    1.63
  -1  -1   4   35.74    1.85
   1   1  -4   34.20    1.61
   1   1  -4   36.41    1.93
   0  -1  -4   75.03    3.60
   0  -1   4   72.82    2.95
   0  -1  -4   78.05    3.18
   0  -1   4   78.50    3.46
   0   1  -4   75.67    2.94
   0   1   4   78.13    3.70
   0   1   4   77.95    3.18
   0   1  -4   78.54    3.47
  -1  -1  -4    6.15    0.64
  -1  -1  -4    5.14    1.47
   1  -1   4    5.79    0.51
   1  -1   4    4.50    1.12
   1   1   4    7.16    1.53
  -1   1  -4    5.57    0.53
   1   1   4    6.13    0.98
  -1   1  -4    6.19    1.26
   2  -1   4   13.56    1.61
   2  -1   4   16.45    1.04
  -2  -1  -4   18.10    2.29
  -2  -1  -4   15.05    1.17
  -2   1  -4   15.72    1.66
  -2   1  -4   14.51    1.00
   2   1   4   13.12    1.67
   2   1   4   14.56    1.05
  -3  -1  -4   10.46    1.15
   3  -1   4   12.57    1.92
   3  -1   4   10.82    0.99
  -3  -1  -4   13.33    2.19
   3   1   4   11.00    1.12
  -3   1  -4   10.86    1.03
  -3   1  -4   11.93    1.80
   3   1   4   15.03    2.23
  -4  -1  -4   83.94    3.97
   4  -1   4   85.85    3.83
  -4  -1  -4   89.44    5.02
   4  -1   4   77.38    4.51
  -4   1  -4   80.52    4.55
   4   1   4   82.24    3.90
  -4   1  -4   81.30    3.84
   4   1   4   73.71    4.78
   5  -1   4   17.73    2.24
  -5  -1  -4   20.47    3.04
   5  -1   4   18.31    1.59
  -5  -1  -4   16.86    1.57
  -5   1  -4   16.33    2.44
  -5   1  -4   18.41    1.65
   5   1   4   18.62    1.70
   5   1   4   22.40    3.12
  -6  -1  -4   61.17    3.54
   6  -1   4   61.88    3.41
  -6  -1  -4   54.94    4.40
   6  -1   4   59.02    4.28
   6   1   4   62.70    4.57
  -6   1  -4   59.02    4.12
  -6   1  -4   61.37    3.46
   6   1   4   67.03    3.96
   7  -1   4    0.62    1.38
   7  -1   4   -0.69    0.78
  -7  -1  -4   -0.13    1.35
  -7  -1  -4   -0.35    0.89
   7   1   4    0.30    0.68
  -7   1  -4    0.21    0.92
  -7   1  -4    0.58    1.33
   7   1   4   -0.40    1.46
  -8  -1  -4    3.04    2.00
   8  -1   4    1.17    1.52
   8  -1   4    4.44    1.34
  -8  -1  -4    5.04    1.44
  -8   1  -4    3.44    1.36
   8   1   4    3.39    2.20
  -8   1  -4    3.31    1.84
   8   1   4    3.79    1.35
  -9  -1  -4   12.39    2.54
   9  -1   4   10.03    2.70
   9  -1   4   12.53    2.10
  -9  -1  -4   12.69    3.13
   9   1   4   10.60    1.92
   9   1   4   12.60    3.22
  -9   1  -4   11.04    1.96
  10  -1   4    0.40    0.95
  10  -1   4    1.38    2.09
  10   1   4    0.09    1.68
  10   1   4    0.98    1.29
  11  -1   4    0.88    1.98
  11  -1   4    4.18    1.45
  11   1   4   -1.30    1.01
  11   1   4   -1.53    1.78
  11   1   4    1.72    1.45
  12  -1   4    2.70    2.42
  12  -1   4    3.96    1.52
  12  -1   4    3.14    1.50
  12   1   4    6.16    1.93
  12   1   4    4.62    2.45
  12   1   4    3.42    1.72
  13  -1   4    0.59    2.04
  13  -1   4   -0.65    1.22
  13  -1   4    1.13    1.18
  13   1   4    2.57    2.35
  13   1   4    2.98    1.53
  13   1   4    1.29    1.42
  14  -1   4    4.00    1.76
  14  -1   4    7.00    2.88
  14  -1   4    0.14    1.33
  14   1   4    4.07    2.03
  14   1   4    6.03    3.05
  15  -2  -4    6.50    1.94
  15  -2  -4    4.87    2.34
  15  -2  -4    5.79    2.68
  15   2  -4    5.48    2.84
  14  -2  -4   -0.33    1.60
  14  -2  -4    2.07    1.30
  14  -2  -4   -0.27    1.70
  14   2  -4    4.47    1.65
  14   2  -4    0.72    2.31
  14   2  -4    0.29    1.31
  13  -2  -4    1.91    1.59
  13  -2  -4    2.41    2.16
  13  -2  -4   -0.57    1.08
  13   2  -4    0.32    1.22
  13   2  -4    2.44    2.39
  13   2  -4   -0.34    1.46
  12  -2  -4    3.87    1.44
  12  -2  -4    3.68    2.18
  12  -2  -4    1.87    1.63
  12   2  -4    4.15    2.77
  12   2  -4    2.78    1.52
  12   2  -4    3.56    1.77
  11  -2  -4   -0.05    1.34
  11  -2  -4    2.07    1.11
  11   2  -4    1.14    1.39
  11   2  -4    3.07    2.48
  10  -2  -4    2.60    1.72
  10  -2  -4    3.43    1.34
  10  -2  -4    5.41    1.29
 -10  -2   4    5.50    2.98
  10   2  -4    4.69    1.49
  10   2  -4    3.86    1.57
  -9  -2   4    1.07    1.54
   9  -2  -4   -0.34    0.62
  -9  -2   4   -1.04    1.01
   9  -2  -4   -0.62    1.10
   9   2  -4    4.84    2.37
   9   2  -4    0.07    1.02
  -9   2   4   -1.30    0.92
  -9   2   4    0.88    1.20
  -8  -2   4    1.05    1.17
  -8  -2   4    0.11    1.54
   8  -2  -4    3.40    1.33
   8  -2  -4    2.52    1.34
   8  -2  -4    2.30    0.80
   8   2  -4    1.04    0.89
  -8   2   4    2.32    1.21
   8   2  -4    2.29    1.53
   8   2  -4    1.81    1.10
   7  -2  -4    1.27    1.02
   7  -2  -4    1.54    1.15
   7  -2  -4    1.58    0.71
  -7  -2   4    1.99    1.45
  -7  -2   4    1.98    1.12
  -7   2   4    0.35    0.91
   7   2  -4    1.45    0.84
   7   2  -4    1.14    0.86
   7   2  -4    0.30    1.32
   6  -2  -4  110.14    6.12
  -6  -2   4  117.95    5.56
  -6  -2   4  119.19    6.44
   6  -2  -4  117.95    5.34
   6  -2  -4  116.59    5.59
  -6  -2   4  111.95    5.53
  -6   2   4  122.19    5.54
   6   2  -4  120.53    5.58
   6   2  -4  120.38    5.66
   6   2  -4  111.23    6.40
   5  -2  -4   11.82    1.44
  -5  -2   4   12.69    1.43
   5  -2  -4   11.82    1.46
  -5  -2   4   16.68    2.48
  -5  -2   4   13.70    1.38
   5  -2  -4   13.36    1.49
  -5   2   4   12.53    1.45
   5   2  -4   14.35    1.74
   5   2  -4   12.62    1.66
   5   2  -4   13.55    2.33
   4  -2  -4  292.82   11.56
   4  -2  -4  292.24   11.70
  -4  -2   4  294.57   11.71
  -4  -2   4  335.93   12.66
  -4  -2   4  280.01   11.71
   4  -2  -4  292.81   11.21
   4   2  -4  292.92   12.48
   4   2  -4  287.25   11.69
  -4   2   4  284.97   11.16
  -4   2   4  310.95   11.72
   4   2  -4  291.43   11.73
  -3  -2   4   15.23    1.69
  -3  -2   4   13.29    1.31
   3  -2  -4   14.18    1.20
  -3  -2   4   13.40    1.23
   3  -2  -4   14.71    0.92
   3   2  -4   17.31    2.18
   3   2  -4   14.02    1.28
   3   2  -4   13.94    1.25
  -3   2   4   15.54    0.88
   1  -2  -4  117.31    4.86
  -1  -2   4  118.02    4.62
  -1  -2   4  123.91    5.02
  -1   2   4  116.42    4.88
   1   2  -4  120.28    5.02
  -1   2   4  117.73    4.90
   1   2  -4  119.05    4.64
  -1  -2  -4  115.09    4.59
   1  -2   4  113.49    4.17
  -1  -2  -4  107.48    5.27
   1  -2   4  113.18    4.82
  -1   2  -4  108.43    4.19
   1   2   4  111.35    5.29
   1   2   4  113.14    4.60
  -1   2  -4  106.74    4.83
   2  -2   4   94.27    3.90
  -2  -2  -4   91.58    5.06
  -2  -2  -4   97.62    4.21
   2  -2   4  100.78    4.53
  -2   2  -4   99.73    3.94
   2   2   4   96.66    5.09
   2   2   4  104.08    4.21
  -2   2  -4   94.74    4.52
   3  -2   4    0.70    0.93
   3  -2   4   -0.35    0.45
  -3  -2  -4   -0.53    0.62
  -3  -2  -4   -1.06    1.29
   3   2   4   -0.50    0.99
  -3   2  -4   -0.57    0.86
  -3   2  -4    0.09    0.56
   3   2   4   -0.41    0.44
   4  -2   4  309.98   12.48
  -4  -2  -4  291.97   11.93
  -4  -2  -4  298.98   13.09
   4  -2   4  310.03   11.72
   4   2   4  311.22   11.92
  -4   2  -4  278.46   12.32
  -4   2  -4  292.86   11.70
   4   2   4  303.26   13.14
  -5  -2  -4   11.30    1.67
   5  -2   4   10.09    1.37
   5  -2   4   11.90    2.11
  -5  -2  -4    8.03    2.33
   5   2   4   11.18    1.53
   5   2   4    8.50    2.23
  -5   2  -4    8.80    1.81
  -5   2  -4   10.23    1.47
  -6  -2  -4   61.62    4.78
   6  -2   4   65.12    4.22
   6  -2   4   64.61    3.46
  -6  -2  -4   62.40    3.66
   6   2   4   63.53    3.60
  -6   2  -4   65.58    3.53
  -6   2  -4   60.26    4.08
   6   2   4   62.08    4.60
  -7  -2  -4   28.62    4.01
  -7  -2  -4   23.54    2.31
   7  -2   4   30.05    2.27
   7  -2   4   25.84    2.89
   7   2   4   28.33    2.26
  -7   2  -4   27.89    2.24
  -7   2  -4   34.89    3.01
   8  -2   4   30.31    3.19
  -8  -2  -4   30.08    2.65
  -8  -2  -4   27.82    4.10
   8  -2   4   29.37    2.42
  -8   2  -4   23.87    2.89
  -8   2  -4   26.40    2.42
   8   2   4   29.55    2.58
   8   2   4   30.38    4.27
   9  -2   4    1.61    1.77
  -9  -2  -4    3.53    2.16
   9  -2   4    4.54    1.42
   9   2   4    0.20    2.21
  -9   2  -4    2.96    1.36
   9   2   4    2.74    1.39
  10  -2   4   12.03    2.11
  10  -2   4    9.88    2.82
  10   2   4   11.27    3.36
  10   2   4   12.49    2.29
  10   2   4   11.41    2.24
  11  -2   4   -0.33    1.76
  11  -2   4   -0.15    1.15
  11   2   4    0.68    1.19
  11   2   4    1.69    1.45
  11   2   4    2.69    2.75
  12  -2   4   -0.20    1.00
  12  -2   4   -2.92    1.48
  12  -2   4   -1.11    1.07
  12   2   4    0.06    2.04
  12   2   4   -0.49    1.36
  12   2   4    3.95    1.72
  13  -2   4   11.66    3.41
  13  -2   4   15.64    2.68
  13  -2   4    7.48    2.96
  13   2   4   13.60    2.58
  13   2   4   16.12    3.06
  13   2   4    3.27    3.44
  14  -2   4   -0.17    1.38
  14  -2   4    0.86    1.29
  14   2   4    1.36    1.76
  14   2   4    1.20    2.90
  15  -3  -4    1.48    1.73
  15  -3  -4    0.52    1.96
  15   3  -4    0.82    1.71
  15   3  -4    9.38    3.56
  14  -3  -4    8.11    2.18
  14  -3  -4    2.46    2.07
  14  -3  -4    5.79    1.57
  14   3  -4    4.03    1.76
  14   3  -4    6.20    2.32
  14   3  -4    2.64    2.52
  13  -3  -4    2.62    1.42
  13  -3  -4    6.20    1.58
  13   3  -4    5.10    2.06
  13   3  -4    2.16    2.63
  13   3  -4    8.19    2.25
  12  -3  -4   -0.52    0.79
  12  -3  -4    1.02    1.73
  12  -3  -4   -0.39    1.34
  12   3  -4    5.32    3.85
  12   3  -4    3.03    1.46
  12   3  -4   -0.07    1.43
  11  -3  -4    4.49    1.83
  11  -3  -4    3.36    1.85
  11  -3  -4    2.46    1.13
  11   3  -4    3.97    1.66
  11   3  -4    3.88    2.37
  11   3  -4    4.00    1.76
  10  -3  -4    1.56    0.97
  10  -3  -4    2.33    1.50
 -10  -3   4    1.16    1.88
  10  -3  -4    1.33    1.47
  10   3  -4   -0.42    1.94
  10   3  -4   -0.11    1.21
  10   3  -4    2.20    1.46
   9  -3  -4    3.28    1.29
  -9  -3   4    5.57    2.24
   9  -3  -4    4.38    1.59
   9  -3  -4    5.24    1.08
  -9  -3   4    2.84    1.68
   9   3  -4    2.80    2.32
   9   3  -4    4.83    1.50
  -9   3   4    4.08    1.31
   9   3  -4    1.53    1.31
   8  -3  -4    6.88    1.50
  -8  -3   4    5.89    2.35
   8  -3  -4    6.53    1.63
  -8  -3   4    7.47    1.53
  -8   3   4    3.81    1.61
   8   3  -4    8.92    1.79
   8   3  -4    5.07    2.11
   8   3  -4    7.86    1.65
   7  -3  -4    0.01    0.88
   7  -3  -4    3.05    1.21
   7  -3  -4    1.70    0.64
  -7  -3   4    1.94    1.74
  -7  -3   4    1.50    1.08
  -7   3   4    2.86    0.99
   7   3  -4    3.66    1.93
   7   3  -4    0.63    0.80
   7   3  -4    0.69    0.97
   6  -3  -4   90.10    5.05
  -6  -3   4   93.85    4.71
  -6  -3   4   93.41    4.68
  -6  -3   4   95.45    5.67
   6  -3  -4   91.58    3.93
   6  -3  -4   86.85    4.42
  -6   3   4   91.89    4.53
   6   3  -4   89.15    4.68
   6   3  -4   81.43    5.52
  -5  -3   4   45.34    3.57
   5  -3  -4   40.27    2.38
  -5  -3   4   42.15    2.74
   5  -3  -4   44.43    2.70
  -5  -3   4   41.57    2.61
   5  -3  -4   41.03    2.02
   5   3  -4   43.18    2.73
  -5   3   4   51.21    2.70
   5   3  -4   43.66    3.41
   5   3  -4   41.47    2.68
  -4  -3   4    9.40    1.80
   4  -3  -4    8.13    0.65
   4  -3  -4    8.52    1.20
   4  -3  -4    7.29    0.86
  -4  -3   4    9.31    1.34
   4   3  -4    8.91    1.40
   4   3  -4   10.75    2.09
   4   3  -4    8.43    1.30
  -3  -3   4    2.12    0.76
   3  -3  -4    3.60    0.49
  -3  -3   4    3.83    1.30
  -3  -3   4    4.46    0.97
   3  -3  -4    6.13    0.98
   3   3  -4    4.01    0.97
   3   3  -4    5.12    1.53
  -3   3   4    2.79    0.31
   3   3  -4    2.80    0.82
   2  -3  -4  140.78    6.02
  -2  -3   4  145.88    5.94
  -2  -3   4  149.26    6.25
   2   3  -4  152.80    6.24
  -2   3   4  151.29    5.68
   2   3  -4  146.35    5.94
   2   3  -4  147.22    6.80
  -1  -3   4  267.61   10.20
  -1  -3   4  274.49   10.62
   1  -3  -4  275.37   10.48
   1  -3  -4  263.32   10.63
  -1   3   4  275.24   10.53
   1   3  -4  281.49   10.66
  -1   3   4  269.40   10.52
   1   3  -4  261.65   10.15
   0  -3  -4 1000.00   36.94
   0   3   4  970.06   36.84
   1  -3   4  157.91    5.75
  -1  -3  -4  157.82    6.31
  -1  -3  -4  151.76    7.04
   1  -3   4  151.62    5.77
   1  -3   4  157.93    6.40
  -1   3  -4  147.61    6.42
   1   3   4  162.15    6.33
  -2  -3  -4  130.08    6.53
   2  -3   4  134.37    5.16
  -2  -3  -4  129.38    5.56
   2  -3   4  137.11    5.71
  -2   3  -4  125.08    5.73
  -2   3  -4  134.65    5.14
   2   3   4  138.75    5.59
   2   3   4  126.88    6.47
   3  -3   4   37.55    2.08
   3  -3   4   38.15    2.35
  -3  -3  -4   34.60    2.14
  -3  -3  -4   37.38    3.24
  -3   3  -4   38.88    1.90
  -3   3  -4   33.81    2.37
   3   3   4   37.82    2.20
   3   3   4   33.51    3.11
   4  -3   4   16.21    1.33
   4  -3   4   17.32    1.79
  -4  -3  -4   17.05    1.52
  -4  -3  -4   21.80    2.50
  -4   3  -4   16.61    1.83
   4   3   4   16.24    1.56
  -4   3  -4   17.40    1.33
   4   3   4   15.77    2.78
   5  -3   4   36.27    2.18
  -5  -3  -4   35.28    2.47
  -5  -3  -4   34.45    3.50
   5  -3   4   35.30    3.11
   5   3   4   33.24    3.51
  -5   3  -4   33.84    2.64
   5   3   4   31.55    2.52
  -5   3  -4   36.14    2.20
  -6  -3  -4   23.30    3.57
   6  -3   4   20.99    2.30
  -6  -3  -4   19.78    2.00
   6  -3   4   19.65    1.72
   6   3   4   20.31    1.81
   6   3   4   18.76    3.27
  -6   3  -4   23.22    1.84
  -6   3  -4   19.76    2.18
  -7  -3  -4   10.79    2.82
   7  -3   4   11.45    2.22
   7  -3   4   10.63    1.99
  -7  -3  -4   11.15    1.80
  -7   3  -4   11.81    2.07
  -7   3  -4   12.25    1.75
   7   3   4   12.40    1.89
   7   3   4   13.11    2.83
  -8  -3  -4    1.79    1.97
  -8  -3  -4   -0.42    0.71
   8  -3   4    0.96    1.65
   8  -3   4    0.20    0.88
   8   3   4   -1.32    1.77
   8   3   4   -0.22    0.87
  -8   3  -4   -1.08    0.79
  -8   3  -4    0.21    1.21
  -9  -3  -4   37.99    5.14
   9  -3   4   31.01    3.38
   9  -3   4   31.69    2.73
  -9   3  -4   34.59    2.82
   9   3   4   33.72    3.10
   9   3   4   31.55    4.81
   9   3   4   37.22    3.03
  10  -3   4    1.18    1.21
  10  -3   4   -0.68    1.54
  10   3   4   -0.12    1.42
  10   3   4    0.35    2.51
  11  -3   4    3.98    1.68
  11  -3   4    4.19    2.18
  11   3   4    3.50    1.46
  11   3   4    5.60    2.33
  11   3   4    0.95    2.48
  12  -3   4    3.62    1.60
  12  -3   4    3.79    2.30
  12  -3   4    3.53    1.41
  12   3   4    6.46    3.19
  12   3   4    3.39    1.97
  12   3   4    2.35    1.56
  13  -3   4    6.45    1.83
  13  -3   4    5.41    1.91
  13  -3   4    3.27    2.25
  13   3   4    9.22    3.58
  13   3   4    6.06    2.20
  14  -3   4    4.30    2.28
  14  -3   4    5.24    2.01
  14  -3   4    4.51    1.92
  14   3   4    3.38    1.98
  14   3   4    3.33    2.65
  14  -4  -4   10.48    1.93
  14  -4  -4    8.40    2.41
  14  -4  -4    9.06    2.59
  14   4  -4   10.72    3.16
  14   4  -4    7.40    2.08
  14   4  -4    9.88    3.57
  13  -4  -4    0.69    1.00
  13  -4  -4    1.76    1.66
  13  -4  -4   -0.55    1.44
  13   4  -4    1.43    1.60
  13   4  -4   -0.21    0.98
  13   4  -4    0.57    2.33
  12  -4  -4    5.13    1.67
  12  -4  -4    5.47    1.37
  12  -4  -4    5.24    2.00
  12   4  -4    7.52    2.21
  12   4  -4    6.15    3.07
  12   4  -4    3.76    1.80
  11  -4  -4   12.85    1.58
  11  -4  -4   11.78    2.50
  11   4  -4   18.48    2.90
  11   4  -4   15.44    2.83
  11   4  -4    9.73    3.27
  10  -4  -4   46.02    3.64
 -10  -4   4   49.23    4.98
  10  -4  -4   48.44    2.86
  10  -4  -4   42.63    3.56
  10   4  -4   51.39    3.86
  10   4  -4   49.36    5.13
  10   4  -4   47.69    4.38
   9  -4  -4   18.61    1.58
   9  -4  -4   21.78    2.32
   9  -4  -4   19.28    3.08
   9   4  -4   18.59    2.13
  -9   4   4   22.25    2.36
   9   4  -4   21.00    3.94
  -8  -4   4   23.36    3.69
   8  -4  -4   18.87    2.04
   8  -4  -4   21.89    2.27
   8  -4  -4   24.27    1.60
  -8  -4   4   22.12    2.33
  -8   4   4   22.05    2.09
   8   4  -4   29.13    4.12
   8   4  -4   19.95    2.45
   8   4  -4   24.51    2.41
  -7  -4   4   68.33    4.99
   7  -4  -4   67.13    3.67
   7  -4  -4   72.36    3.18
   7  -4  -4   70.79    4.03
  -7  -4   4   67.23    3.99
   7   4  -4   68.87    4.05
   7   4  -4   67.55    4.11
   7   4  -4   63.96    5.13
  -7   4   4   72.10    3.99
  -6  -4   4    1.71    1.02
  -6  -4   4    2.91    1.08
   6  -4  -4    0.87    0.88
   6  -4  -4    0.47    0.70
  -6  -4   4   -0.06    1.57
   6  -4  -4    0.72    0.42
   6   4  -4    0.49    0.94
   6   4  -4    0.32    0.92
   6   4  -4    3.57    1.37
   5  -4  -4   12.71    1.35
  -5  -4   4   14.71    1.82
  -5  -4   4   13.11    1.60
   5  -4  -4   13.74    0.81
  -5  -4   4   13.57    2.62
   5  -4  -4   10.98    1.01
   5   4  -4   14.19    2.52
   5   4  -4   11.53    1.31
   4  -4  -4  233.09    9.20
  -4  -4   4  218.14    9.12
   4  -4  -4  216.71    8.36
   4  -4  -4  221.82    8.30
  -4  -4   4  234.38   10.27
  -4  -4   4  214.83    9.29
   4   4  -4  220.64    9.30
   4   4  -4  220.46    9.07
   4   4  -4  215.19   10.19
   3  -4  -4    3.59    0.51
  -3  -4   4    2.06    1.54
   3  -4  -4    2.31    0.77
  -3  -4   4    2.27    0.98
  -3  -4   4    3.28    0.94
   3   4  -4    3.40    0.82
   3   4  -4    2.08    1.41
   3   4  -4    4.42    1.05
   2  -4  -4   78.15    3.49
  -2  -4   4   76.57    3.50
   2  -4  -4   78.77    3.59
  -2  -4   4   80.38    3.85
  -2   4   4   79.60    3.23
   2   4  -4   76.67    4.38
   2   4  -4   79.04    4.17
   2   4  -4   79.57    3.45
  -1  -4   4  113.36    4.99
   1  -4  -4  111.43    5.08
  -1  -4   4  118.02    4.59
   1   4  -4  113.57    6.70
   1   4  -4  115.75    5.37
  -1   4   4  107.48    4.92
  -1   4   4  115.69    4.93
   1   4  -4  113.37    4.49
   0  -4  -4    8.05    1.05
   0  -4   4    6.29    0.55
   0  -4  -4    7.74    1.66
   0  -4   4    7.96    0.97
   0   4   4    9.34    1.13
   0   4   4    6.34    1.32
   0   4  -4    9.22    1.04
   0   4  -4    6.79    0.51
  -1  -4  -4   98.98    5.45
   1  -4   4  116.49    4.20
  -1  -4  -4  111.83    4.77
   1  -4   4  113.79    4.80
   1   4   4  111.03    4.78
  -1   4  -4  106.43    4.84
  -2  -4  -4  164.98    7.91
  -2  -4  -4  169.24    6.90
   2  -4   4  165.32    6.37
   2  -4   4  170.80    6.85
   2   4   4  168.23    6.87
  -2   4  -4  159.08    6.92
   2   4   4  157.03    7.82
   3  -4   4   20.70    1.63
  -3  -4  -4   19.22    1.68
   3  -4   4   19.87    1.46
  -3  -4  -4   19.53    2.39
  -3   4  -4   21.08    1.76
  -3   4  -4   22.68    1.31
   3   4   4   21.16    2.89
   3   4   4   19.66    1.53
  -4  -4  -4   18.07    1.63
  -4  -4  -4   29.04    3.69
   4  -4   4   20.32    1.45
   4  -4   4   19.08    1.72
   4   4   4   20.58    1.63
   4   4   4   23.88    3.31
  -4   4  -4   16.26    1.72
  -4   4  -4   20.15    1.41
  -5  -4  -4   27.08    3.89
   5  -4   4   23.11    2.02
   5  -4   4   20.72    1.64
  -5  -4  -4   20.70    1.95
   5   4   4   21.02    3.37
  -5   4  -4   18.52    1.92
  -5   4  -4   21.26    1.65
   5   4   4   20.00    1.74
   6  -4   4    0.06    0.65
  -6  -4  -4   -0.60    0.83
   6  -4   4   -0.72    0.84
  -6  -4  -4    2.01    1.98
  -6   4  -4   -0.40    0.65
  -6   4  -4    0.09    0.89
   6   4   4   -0.84    1.54
   6   4   4    0.39    0.63
  -7  -4  -4   26.43    2.36
   7  -4   4   25.99    2.57
  -7  -4  -4   33.92    4.55
   7   4   4   28.63    2.45
   7   4   4   28.19    3.41
  -7   4  -4   27.42    2.15
  -7   4  -4   26.91    2.49
   8  -4   4   28.20    2.41
   8  -4   4   21.37    2.60
  -8  -4  -4   27.41    4.49
   8   4   4   23.42    2.41
   8   4   4   22.87    4.21
  -8   4  -4   25.98    2.28
   8   4   4   23.04    2.58
  -9  -4  -4   67.80    5.76
   9  -4   4   45.25    3.31
   9  -4   4   49.37    4.02
   9   4   4   52.76    3.99
   9   4   4   50.23    3.68
   9   4   4   44.40    5.07
  -9   4  -4   48.90    3.44
 -10  -4  -4   32.41    5.84
  10  -4   4   25.48    3.64
  10  -4   4   22.88    2.44
  10   4   4   20.66    2.40
  10   4   4   23.10    2.67
  10   4   4   23.46    4.65
  11  -4   4    0.23    1.17
  11  -4   4    3.04    1.72
  11   4   4    1.92    1.29
  11   4   4    1.15    1.68
  11   4   4    2.25    2.86
  12  -4   4   -0.39    1.53
  12  -4   4   -0.09    0.94
  12  -4   4    0.29    1.20
  12   4   4    2.12    1.62
  12   4   4    0.60    2.68
  12   4   4    0.60    1.46
  13  -4   4    2.00    2.00
  13  -4   4    4.48    1.61
  13  -4   4    4.42    1.79
  13   4   4    2.55    2.81
  13   4   4    2.33    2.05
  13   4   4    2.28    1.73
  14  -4   4    5.61    1.72
  14  -4   4    0.84    2.04
  14  -4   4    5.14    2.01
  14   4   4    0.69    2.41
  14   4   4    1.36    1.67
  14  -5  -4    4.20    1.34
  14  -5  -4    5.86    2.22
  14   5  -4    6.68    3.51
  14   5  -4    2.24    2.31
  13  -5  -4    1.61    1.52
  13  -5  -4    0.11    0.86
  13  -5  -4    0.28    1.39
  13   5  -4    3.43    1.98
  13   5  -4    2.83    2.52
  13   5  -4    0.30    1.58
  12  -5  -4    8.73    1.52
  12  -5  -4   11.95    2.54
  12  -5  -4    9.31    2.21
  12   5  -4    9.55    2.44
  12   5  -4   14.43    2.51
  12   5  -4    3.59    3.20
  11  -5  -4   28.87    2.12
  11  -5  -4   31.13    2.94
  11   5  -4   22.75    4.72
  11   5  -4   32.58    3.21
  11   5  -4   32.36    3.36
  10  -5  -4   -0.23    1.04
  10  -5  -4    0.09    0.87
 -10  -5   4   -0.07    1.96
  10  -5  -4    0.01    0.59
  10   5  -4   -0.20    1.03
  10   5  -4    0.20    1.27
   9  -5  -4   90.68    4.72
  -9  -5   4   93.96    6.79
   9  -5  -4   82.45    5.07
   9   5  -4   90.64    5.35
   9   5  -4   80.98    5.06
   9   5  -4   85.43    6.66
   8  -5  -4    9.90    1.51
  -8  -5   4   10.27    2.00
  -8  -5   4   15.36    3.45
   8  -5  -4    8.07    0.90
   8  -5  -4   11.13    2.00
   8   5  -4   12.96    3.26
   8   5  -4   12.99    2.17
   8   5  -4   12.07    2.10
   7  -5  -4   24.73    2.29
   7  -5  -4   25.90    1.39
   7  -5  -4   26.34    1.78
  -7  -5   4   23.94    3.86
   7   5  -4   29.87    4.27
   7   5  -4   22.71    2.27
   7   5  -4   29.67    2.62
  -6  -5   4    9.18    1.77
  -6  -5   4    7.27    1.49
   6  -5  -4    8.32    1.52
   6  -5  -4    6.51    0.52
   6  -5  -4    6.31    0.73
  -6  -5   4    9.52    2.35
   6   5  -4    7.47    1.45
   6   5  -4    5.66    2.13
   6   5  -4    9.14    1.74
   5  -5  -4    2.00    0.95
  -5  -5   4    3.05    1.08
  -5  -5   4    2.07    1.13
  -5  -5   4    2.35    1.62
   5   5  -4    3.23    1.05
   5   5  -4    1.46    1.68
   5   5  -4    0.96    0.94
  -4  -5   4    2.94    1.77
  -4  -5   4    2.15    0.92
   4  -5  -4    2.63    0.84
  -4  -5   4    1.70    0.88
   4  -5  -4    1.78    0.89
   4   5  -4    2.82    0.89
   4   5  -4    2.17    1.71
   4   5  -4    1.57    0.92
  -3  -5   4    2.35    0.83
  -3  -5   4    3.65    1.13
   3  -5  -4    3.14    0.52
   3  -5  -4    3.59    0.89
  -3  -5   4    6.02    1.87
   3   5  -4    3.86    1.06
   3   5  -4    2.92    0.80
   3   5  -4    1.71    1.53
  -2  -5   4    0.40    0.64
   2  -5  -4    0.45    0.61
   2  -5  -4   -0.32    0.57
  -2  -5   4    0.47    0.72
   2   5  -4    1.15    1.18
  -2   5   4    0.22    0.44
   2   5  -4    0.05    0.69
   2   5  -4   -0.03    0.45
  -2   5   4   -0.29    0.27
  -1  -5   4   75.75    3.21
   1  -5  -4   76.83    3.48
  -1  -5   4   70.94    3.60
  -1   5   4   75.28    3.66
  -1   5   4   71.50    3.19
   1   5  -4   71.10    3.10
   1   5  -4   70.68    3.61
  -1   5   4   72.09    3.50
   0  -5   4   51.69    2.23
   0  -5  -4   51.17    2.65
   0  -5   4   49.11    2.68
   0  -5  -4   48.63    3.21
   0   5  -4   52.09    3.18
   0   5   4   55.54    2.75
   0   5   4   46.61    3.11
   0   5  -4   53.34    2.78
   0   5  -4   49.29    2.19
  -1  -5  -4    1.57    0.79
   1  -5   4    2.08    0.41
  -1  -5  -4    2.58    1.40
   1  -5   4    1.25    0.64
   1   5   4    1.40    0.79
   1   5   4    3.68    1.43
  -1   5  -4    3.18    0.88
   2  -5   4  263.60    9.95
   2  -5   4  255.43    9.44
  -2  -5  -4  250.43   10.10
  -2  -5  -4  238.28   11.15
   2  -5   4  254.95    9.50
  -2   5  -4  242.02   10.04
   2   5   4  235.26   11.06
   2   5   4  252.50   10.05
  -3  -5  -4   41.91    2.60
   3  -5   4   39.03    2.05
  -3  -5  -4   37.35    3.51
   3  -5   4   44.65    2.42
   3   5   4   44.00    2.48
  -3   5  -4   39.69    2.48
   3   5   4   38.97    3.33
  -4  -5  -4   90.10    4.48
   4  -5   4   93.06    4.22
   4  -5   4   84.73    3.90
  -4  -5  -4   80.49    5.63
   4   5   4   85.76    6.39
  -4   5  -4   82.89    4.26
   4   5   4   86.36    4.27
  -5  -5  -4    6.71    1.38
   5  -5   4    5.13    1.15
   5  -5   4    3.24    0.92
  -5  -5  -4    3.24    1.85
   5   5   4    3.09    1.92
   5   5   4    4.65    1.37
  -5   5  -4    4.45    1.13
   5   5   4    4.41    1.06
  -5   5  -4    3.30    0.87
   6  -5   4    5.35    1.28
  -6  -5  -4   10.54    2.91
   6  -5   4    7.34    1.31
  -6  -5  -4    7.34    1.48
   6   5   4   10.51    1.86
  -6   5  -4    5.99    1.35
   6   5   4    5.23    1.30
   6   5   4    5.96    2.31
  -6   5  -4    7.62    1.30
  -7  -5  -4   54.89    5.01
   7  -5   4   53.33    3.88
  -7  -5  -4   43.82    3.38
   7   5   4   43.74    4.62
  -7   5  -4   43.48    3.14
   7   5   4   54.86    3.91
   7   5   4   49.36    3.50
  -7   5  -4   46.10    2.98
  -8  -5  -4    2.25    2.27
   8  -5   4    0.15    1.15
   8  -5   4    1.13    1.06
   8   5   4   -0.14    1.17
   8   5   4    0.11    1.12
  -8   5  -4    2.23    1.27
   8   5   4    3.93    2.20
   9  -5   4   24.25    2.43
   9  -5   4   22.31    3.14
   9   5   4   24.86    4.51
   9   5   4   23.17    2.56
  -9   5  -4   23.77    2.29
   9   5   4   22.43    2.85
  10  -5   4   16.22    2.83
  10  -5   4   13.71    2.23
 -10  -5  -4   21.33    4.35
  10   5   4   16.75    2.93
  10   5   4    8.83    3.48
  10   5   4   12.37    2.38
  11  -5   4    2.13    1.35
  11  -5   4    0.09    1.37
  11   5   4    0.49    1.32
  11   5   4    2.68    1.58
  11   5   4    1.79    2.67
  12  -5   4    4.12    1.93
  12  -5   4    0.76    1.00
  12  -5   4    4.01    1.61
  12   5   4    1.00    1.54
  12   5   4    0.01    1.39
  13  -5   4    2.98    1.39
  13  -5   4    4.24    1.88
  13  -5   4    2.48    1.97
  13   5   4    4.64    2.35
  13   5   4    2.85    1.84
  13   5   4    4.08    3.19
  14  -6  -4    4.46    1.66
  14  -6  -4    3.85    1.76
  14   6  -4    0.87    1.71
  14   6  -4    2.99    3.09
  13  -6  -4   24.11    2.00
  13  -6  -4   22.49    2.64
  13  -6  -4   27.30    3.74
  13   6  -4   23.39    4.94
  13   6  -4   26.69    3.99
  13   6  -4   23.50    3.39
  12  -6  -4    2.94    1.41
  12  -6  -4    2.20    1.65
  12   6  -4   -0.08    2.42
  12   6  -4    5.14    1.89
  12   6  -4    2.69    1.57
  11  -6  -4    1.70    1.53
  11  -6  -4   -0.17    0.98
  11  -6  -4   -0.51    0.57
  11   6  -4   -0.03    2.00
  11   6  -4   -0.61    1.34
  11   6  -4   -0.48    0.97
  10  -6  -4    0.53    1.28
  10  -6  -4    1.21    0.62
 -10  -6   4    3.34    2.64
  10   6  -4    0.49    1.59
  10   6  -4    0.38    1.18
  10   6  -4    1.41    2.33
   9  -6  -4   14.61    1.10
   9  -6  -4   13.89    1.46
  -9  -6   4   16.93    3.53
   9  -6  -4   12.33    2.25
   9   6  -4   16.40    3.86
   9   6  -4   17.19    2.71
   9   6  -4   17.46    2.63
  -8  -6   4    1.72    1.04
   8  -6  -4    0.86    0.38
   8  -6  -4    3.90    1.44
   8  -6  -4    0.09    0.61
  -8  -6   4    0.05    1.58
   8   6  -4    2.42    1.39
   8   6  -4    1.63    2.26
   8   6  -4    3.15    1.26
  -7  -6   4   49.92    3.37
  -7  -6   4   55.05    4.78
   7  -6  -4   52.53    3.39
   7   6  -4   51.01    3.39
   7   6  -4   42.58    4.44
   7   6  -4   48.97    3.60
  -6  -6   4   11.75    1.88
   6  -6  -4   15.49    1.75
  -6  -6   4   13.94    3.10
  -6  -6   4   14.57    1.77
   6   6  -4   17.04    2.04
   6   6  -4   13.49    1.89
   6   6  -4   12.47    2.77
   5  -6  -4    8.97    1.49
  -5  -6   4    9.10    2.52
   5  -6  -4    6.76    1.20
  -5  -6   4    7.48    1.60
  -5  -6   4    6.75    1.44
   5   6  -4    7.04    2.26
   5   6  -4    8.89    1.64
   5   6  -4    7.85    1.66
  -4  -6   4   36.63    2.64
   4  -6  -4   32.32    2.20
  -4  -6   4   33.39    2.32
  -4  -6   4   38.76    3.43
   4  -6  -4   38.30    2.38
   4   6  -4   33.59    2.47
   4   6  -4   33.57    2.21
   4   6  -4   29.72    3.30
  -3  -6   4   11.92    2.26
  -3  -6   4   10.29    1.61
   3  -6  -4    8.28    1.18
  -3  -6   4    8.30    1.27
   3  -6  -4    8.67    0.81
   3   6  -4    9.29    1.19
   3   6  -4   11.52    1.44
  -2  -6   4   17.21    1.69
   2  -6  -4   18.64    1.50
   2  -6  -4   18.50    1.54
  -2  -6   4   19.55    1.46
   2   6  -4   18.47    1.32
   2   6  -4   19.22    2.70
  -2   6   4   18.34    1.50
  -2   6   4   16.48    1.27
  -2   6   4   18.32    1.04
   2   6  -4   17.72    1.67
   1  -6  -4    3.32    0.90
  -1  -6   4    5.41    1.11
   1  -6  -4    4.10    1.20
  -1  -6   4    5.15    0.85
  -1   6   4    3.99    0.72
  -1   6   4    4.88    1.15
   1   6  -4    3.71    1.40
  -1   6   4    3.97    1.00
   1   6  -4    4.75    1.11
   1   6  -4    3.93    0.68
   0  -6  -4    4.33    0.98
   0  -6   4    4.02    0.67
   0  -6   4    4.05    0.96
   0   6  -4    3.34    0.67
   0   6   4    3.95    0.85
   0   6   4    4.37    1.01
   0   6  -4    5.24    1.06
   0   6   4    3.61    1.31
   1  -6   4    7.01    0.68
  -1  -6  -4    9.44    1.32
  -1  -6  -4    6.59    1.81
  -1   6  -4    8.75    1.27
  -1   6  -4   10.46    1.68
   1   6   4   10.33    1.38
   1   6   4    9.17    1.32
   1   6   4    5.98    1.72
   2  -6   4   29.11    1.82
   2  -6   4   29.28    1.44
  -2  -6  -4   27.70    2.01
  -2  -6  -4   28.05    2.88
   2   6   4   25.54    2.04
  -2   6  -4   25.67    1.88
   2   6   4   24.34    1.91
   3  -6   4    3.55    0.71
   3  -6   4    4.36    0.68
   3  -6   4    3.91    0.85
  -3  -6  -4    2.91    0.91
  -3  -6  -4    2.32    1.74
  -3   6  -4    3.12    0.90
   3   6   4    2.52    0.82
   3   6   4    2.70    1.09
   3   6   4    2.87    1.94
   4  -6   4   31.03    1.90
  -4  -6  -4   29.84    2.28
   4  -6   4   36.29    2.10
  -4  -6  -4   36.09    3.69
  -4   6  -4   27.91    2.11
   4   6   4   35.32    2.62
   4   6   4   32.82    2.25
   4   6   4   30.79    3.41
   5  -6   4   -0.78    0.56
   5  -6   4    0.22    0.63
  -5  -6  -4   -0.23    1.72
  -5  -6  -4    0.38    1.09
   5   6   4    0.47    0.81
   5   6   4   -0.51    0.55
   5   6   4    0.17    1.65
   6  -6   4   48.69    2.86
   6  -6   4   54.51    3.07
  -6  -6  -4   57.60    5.06
  -6  -6  -4   46.14    3.25
   6   6   4   52.34    3.64
   6   6   4   41.89    4.51
   6   6   4   51.00    3.22
  -6   6  -4   44.23    2.90
   7  -6   4    9.05    1.64
  -7  -6  -4    4.39    2.97
   7   6   4    7.81    1.94
  -7   6  -4   11.49    1.62
   7   6   4   10.41    2.97
   7   6   4    7.78    1.74
   8  -6   4   78.54    4.56
  -8  -6  -4   86.75    6.88
   8  -6   4   79.22    4.45
  -8   6  -4   81.94    4.38
   8   6   4   82.36    5.19
   8   6   4   69.27    7.35
   8   6   4   81.36    4.72
  -9  -6  -4    5.36    2.82
   9  -6   4    6.02    1.72
   9  -6   4    7.57    1.66
   9   6   4    8.43    2.26
   9   6   4    6.25    1.83
   9   6   4   11.67    3.61
  -9   6  -4    8.24    1.61
 -10  -6  -4    3.22    3.01
  10  -6   4    8.05    1.96
  10  -6   4    6.72    1.70
  10   6   4    6.68    1.87
  10   6   4    9.12    2.46
  10   6   4    8.67    3.55
  11  -6   4   11.30    2.27
  11  -6   4   10.73    2.16
  11   6   4    7.81    2.15
  11   6   4   12.14    2.67
  11   6   4    4.97    3.07
  12  -6   4    0.58    0.87
  12  -6   4    0.93    1.47
  12  -6   4    7.94    2.11
  12   6   4    2.98    3.19
  12   6   4    3.53    1.90
  13  -6   4    1.56    1.07
  13  -6   4    7.85    2.15
  13  -6   4    4.20    1.79
  13   6   4    1.32    1.82
  13   6   4    5.09    3.27
  13  -7  -4    1.15    1.40
  13  -7  -4    1.82    0.72
  13  -7  -4    1.55    1.09
  13   7  -4    3.44    1.86
  13   7  -4   -0.28    2.36
  13   7  -4    6.40    2.52
  12  -7  -4    0.31    0.81
  12  -7  -4    0.61    1.26
  12  -7  -4    0.30    0.54
  12   7  -4    0.33    1.46
  12   7  -4    0.87    2.35
  12   7  -4    1.63    1.89
  11  -7  -4    3.22    1.61
  11  -7  -4    3.45    0.94
  11   7  -4    1.22    2.82
  11   7  -4    3.64    1.55
  11   7  -4    2.70    2.02
  10  -7  -4   24.14    1.28
  10  -7  -4   22.78    2.62
 -10  -7   4   28.99    4.90
  10   7  -4   30.05    3.09
  10   7  -4   23.18    2.54
   9  -7  -4   44.54    3.50
  -9  -7   4   56.67    5.53
   9   7  -4   41.48    3.71
   9   7  -4   52.86    3.73
   9   7  -4   41.06    5.87
  -8  -7   4    6.71    2.86
   8  -7  -4    5.92    1.90
   8   7  -4    5.28    1.62
   8   7  -4   10.00    2.12
   8   7  -4    5.11    2.36
  -7  -7   4    5.03    1.61
   7  -7  -4    8.33    1.72
  -7  -7   4   12.39    3.01
   7   7  -4    7.16    2.63
   7   7  -4    6.35    1.62
   7   7  -4    8.87    1.90
  -6  -7   4   -0.28    1.10
   6  -7  -4    1.67    0.82
   6  -7  -4   -0.13    0.70
  -6  -7   4   -0.02    2.02
  -6  -7   4    1.41    1.12
   6   7  -4    0.07    0.85
   6   7  -4   -0.15    1.77
   6   7  -4    0.41    0.86
  -5  -7   4   13.19    3.02
  -5  -7   4    9.99    1.69
   5  -7  -4    9.82    1.70
  -5  -7   4   10.48    1.92
   5  -7  -4   10.41    1.55
   5   7  -4   10.02    2.67
   5   7  -4   12.30    1.66
   5   7  -4   13.22    2.10
  -4  -7   4    0.45    0.80
   4  -7  -4    1.11    0.76
  -4  -7   4    0.39    1.01
  -4  -7   4   -0.19    1.47
   4   7  -4    0.31    0.99
   4   7  -4    0.14    0.65
   4   7  -4    2.11    1.53
   3  -7  -4    6.02    1.13
  -3  -7   4    5.64    1.13
  -3  -7   4    5.90    1.98
  -3  -7   4    5.76    1.45
   3  -7  -4    6.47    0.91
   3   7  -4    5.71    1.05
   3   7  -4    6.68    1.39
  -2  -7   4   26.48    2.13
  -2  -7   4   22.44    1.68
   2  -7  -4   28.66    2.00
   2  -7  -4   25.56    1.77
   2   7  -4   28.81    1.69
   2   7  -4   24.65    2.03
  -2   7   4   24.78    1.37
  -2   7   4   24.13    1.93
  -2   7   4   21.80    1.61
  -1  -7   4   21.13    1.82
   1  -7  -4   20.80    2.02
   1  -7  -4   17.82    1.58
  -1  -7   4   19.66    1.44
   1   7  -4   20.52    2.36
   1   7  -4   21.23    1.36
  -1   7   4   20.72    1.90
  -1   7   4   22.70    1.46
   1   7  -4   21.13    1.80
  -1   7   4   22.60    1.80
   0  -7  -4    0.79    0.73
   0  -7   4    0.57    0.51
   0  -7  -4    0.51    1.11
   0  -7   4    1.11    0.73
   0   7   4    1.09    0.77
   0   7  -4    1.62    1.20
   0   7   4    0.95    0.64
   0   7   4    0.04    1.05
   0   7  -4    0.74    0.50
   0   7  -4    0.35    0.69
   1  -7   4   43.17    2.04
  -1  -7  -4   40.62    3.34
  -1  -7  -4   42.72    2.57
   1  -7   4   42.38    2.46
  -1   7  -4   39.35    2.88
   1   7   4   41.38    2.53
  -1   7  -4   41.10    2.53
   1   7   4   42.41    2.89
   1   7   4   38.49    3.24
  -2  -7  -4    4.53    1.04
  -2  -7  -4    4.58    1.82
   2  -7   4    4.40    0.67
   2  -7   4    3.27    0.83
   2  -7   4    4.57    0.74
   2   7   4    2.08    0.92
   2   7   4    2.53    1.03
  -2   7  -4    3.26    0.94
  -2   7  -4    4.25    1.16
   2   7   4    3.95    1.55
  -3  -7  -4    3.83    1.96
   3  -7   4    4.05    0.72
   3  -7   4    5.07    0.84
   3  -7   4    4.33    0.90
  -3  -7  -4    2.26    0.89
  -3   7  -4    3.48    0.97
   3   7   4    2.84    1.07
   3   7   4    6.19    1.34
   3   7   4    3.72    1.87
  -3   7  -4    4.17    1.13
   4  -7   4    7.35    1.14
   4  -7   4    6.40    1.04
  -4  -7  -4    5.31    2.28
   4  -7   4    8.12    1.05
  -4   7  -4    6.11    1.18
   4   7   4    7.87    2.44
   4   7   4   12.67    1.91
   4   7   4    7.07    1.31
   5  -7   4   11.06    1.46
  -5  -7  -4    8.34    1.69
   5  -7   4   11.06    1.21
  -5  -7  -4    9.28    2.78
   5  -7   4   10.62    1.29
   5   7   4   12.47    3.00
  -5   7  -4   10.04    1.27
   5   7   4   13.68    2.18
   5   7   4   12.73    1.79
   6  -7   4   33.11    2.15
  -6  -7  -4   36.43    5.09
   6  -7   4   29.62    2.21
   6   7   4   35.65    2.95
  -6   7  -4   26.42    2.02
   6   7   4   32.62    2.64
   6   7   4   27.89    4.39
  -7  -7  -4   35.04    5.27
   7  -7   4   29.09    2.58
   7  -7   4   30.42    2.25
   7   7   4   36.65    5.13
   7   7   4   30.59    3.04
   7   7   4   28.37    2.51
  -8  -7  -4   26.07    4.96
   8  -7   4   26.62    2.26
   8  -7   4   24.85    2.25
   8   7   4   32.43    5.32
   8   7   4   30.89    2.84
   8   7   4   30.13    3.64
   9  -7   4   17.85    2.46
   9  -7   4   19.22    2.06
  -9  -7  -4   15.90    4.09
   9   7   4   19.32    3.10
   9   7   4   17.54    2.66
   9   7   4   17.77    4.37
  10  -7   4    7.75    1.66
  10  -7   4    8.57    1.76
 -10  -7  -4   10.84    3.77
  10   7   4   11.49    2.36
  10   7   4    9.15    3.52
  10   7   4    7.90    1.89
  11  -7   4    5.14    1.59
  11   7   4    5.16    1.87
  11   7   4   10.49    3.64
  11   7   4    4.36    1.80
  12  -7   4    4.66    1.75
  12  -7   4    7.62    1.93
  12  -7   4    6.20    2.02
  12   7   4    5.66    2.02
  12   7   4    8.92    3.80
  12   7   4    8.48    2.26
  13  -8  -4    0.36    1.43
  13   8  -4    5.10    3.30
  13   8  -4    1.09    1.23
  12  -8  -4    1.11    1.48
  12   8  -4   -0.04    1.53
  12   8  -4    0.87    3.24
  11  -8  -4   10.02    2.29
  11   8  -4   12.67    2.90
  11   8  -4   11.92    2.52
  11   8  -4    8.29    3.50
 -10  -8   4   12.89    3.78
  10   8  -4    3.05    3.29
  10   8  -4    8.83    2.40
  10   8  -4    6.88    1.80
   9  -8  -4    3.99    1.58
  -9  -8   4    7.76    3.01
   9   8  -4    3.99    2.97
   9   8  -4    9.03    2.38
   8  -8  -4    0.39    1.06
  -8  -8   4   -1.53    2.15
   8   8  -4    0.33    2.23
   8   8  -4   -0.88    1.03
   8   8  -4    0.49    1.30
   7  -8  -4   -0.82    0.95
  -7  -8   4   -0.50    1.03
  -7  -8   4    1.49    2.21
   7  -8  -4    0.88    0.87
   7   8  -4    0.25    2.01
   7   8  -4    0.65    1.32
  -6  -8   4    8.47    1.86
   6  -8  -4    0.71    0.77
   6  -8  -4    1.10    1.02
   6   8  -4    0.21    2.04
   6   8  -4   -1.10    0.91
   6   8  -4   -0.33    0.91
  -5  -8   4    0.33    0.89
   5  -8  -4   -0.68    0.64
  -5  -8   4   -0.30    1.80
  -5  -8   4   -0.90    0.94
   5  -8  -4    0.89    0.89
   5   8  -4   -0.15    0.77
   5   8  -4    0.61    1.87
   5   8  -4   -0.43    1.01
  -4  -8   4    2.90    1.21
   4  -8  -4    3.95    1.10
  -4  -8   4    5.79    2.25
  -4  -8   4    4.26    1.28
   4   8  -4    2.20    1.63
   4   8  -4    3.86    1.00
   3  -8  -4   43.82    2.59
  -3  -8   4   38.08    2.54
  -3  -8   4   39.78    2.92
   3   8  -4   41.71    2.44
   3   8  -4   37.98    3.67
  -2  -8   4   -0.35    0.74
  -2  -8   4    0.16    0.66
   2  -8  -4   -0.07    0.78
   2  -8  -4   -0.54    0.54
   2   8  -4    0.43    0.61
  -2   8   4    0.01    0.70
  -2   8   4    0.00    0.42
  -2   8   4    1.12    0.70
   2   8  -4   -0.96    1.08
   1  -8  -4    0.18    0.97
  -1  -8   4    0.91    0.64
   1  -8  -4    0.54    0.74
  -1  -8   4    1.27    0.84
   1   8  -4    0.13    0.54
  -1   8   4    3.43    0.93
  -1   8   4    0.69    0.96
   1   8  -4    0.86    0.91
   1   8  -4    0.98    1.30
  -1   8   4    1.14    0.86
   0  -8   4    4.46    0.86
   0  -8  -4    5.78    1.64
   0  -8   4    5.48    1.17
   0  -8  -4    5.34    1.14
   0   8   4    2.49    0.79
   0   8  -4    3.01    0.96
   0   8  -4    3.54    0.77
   0   8   4    1.91    0.97
   0   8  -4    2.83    1.32
   0   8   4    6.36    1.67
   1  -8   4    0.59    0.52
   1  -8   4    0.34    0.63
  -1  -8  -4   -0.31    0.72
  -1  -8  -4    0.70    1.34
  -1   8  -4    5.77    1.42
   1   8   4   -0.07    1.11
   1   8   4    0.27    0.67
   1   8   4   -0.36    0.74
  -1   8  -4    0.29    0.70
   2  -8   4   35.94    2.03
  -2  -8  -4   40.32    3.66
  -2  -8  -4   35.64    2.55
   2  -8   4   36.57    1.93
   2  -8   4   37.40    2.29
   2   8   4   34.39    3.35
   2   8   4   36.33    2.58
  -2   8  -4   36.81    2.41
   2   8   4   41.31    2.61
  -2   8  -4   33.79    2.74
   3  -8   4   12.62    1.24
   3  -8   4   11.61    1.05
   3  -8   4   13.30    1.21
  -3  -8  -4   14.23    2.93
  -3  -8  -4   12.67    2.19
  -3   8  -4   12.41    1.72
   3   8   4   14.60    1.75
   3   8   4   11.38    1.72
  -3   8  -4   10.31    1.45
  -4  -8  -4   16.93    2.24
  -4  -8  -4   17.12    3.45
   4  -8   4   17.32    1.33
   4  -8   4   16.19    1.42
   4  -8   4   15.33    1.52
   4   8   4   16.91    3.32
   4   8   4   16.19    1.81
  -4   8  -4   11.56    1.37
   4   8   4   17.10    2.35
  -4   8  -4   16.24    1.57
   5  -8   4    0.32    0.79
  -5  -8  -4    0.43    2.01
   5  -8   4    0.93    0.64
  -5  -8  -4    1.26    1.13
   5  -8   4    1.12    0.71
  -5   8  -4    0.67    0.66
   5   8   4   -0.57    1.06
   5   8   4   -1.62    1.99
  -5   8  -4    1.45    0.72
   5   8   4    0.49    1.01
  -6  -8  -4    2.82    2.76
   6  -8   4    1.28    0.89
   6  -8   4    2.03    0.87
   6  -8   4    0.75    0.67
   6   8   4    1.94    2.11
   6   8   4    0.64    1.20
  -6   8  -4    1.43    0.99
   6   8   4    0.14    1.14
   7  -8   4    1.87    0.77
  -7  -8  -4    3.37    2.81
   7  -8   4    0.21    0.92
   7   8   4   -1.81    0.99
   7   8   4    2.28    1.53
   7   8   4    2.80    2.57
  -8  -8  -4    2.51    2.11
   8  -8   4    5.07    1.41
   8  -8   4    3.24    1.04
   8   8   4    4.36    1.63
   8   8   4    4.62    2.04
   8   8   4    0.63    2.05
   9  -8   4   14.17    1.63
  -9  -8  -4   23.33    4.65
   9  -8   4   15.16    2.27
   9   8   4   12.48    4.17
   9   8   4   18.54    2.59
  10  -8   4   -0.37    1.18
  10  -8   4    1.45    0.96
 -10  -8  -4    4.53    2.84
  10   8   4    0.47    2.36
  10   8   4    0.25    1.32
  11  -8   4   12.33    2.14
  11  -8   4   11.27    1.36
  11  -8   4    9.53    1.73
  11   8   4   18.57    4.68
  11   8   4   10.17    2.22
  12  -8   4   22.19    1.94
  12  -8   4   23.53    3.12
  12   8   4   23.03    5.11
  12   8   4   21.00    3.23
  12  -9  -4    1.44    1.49
  12   9  -4    0.02    2.67
  12   9  -4    0.24    1.44
  11  -9  -4    4.74    1.87
  11   9  -4    4.91    1.84
  10  -9  -4    1.17    1.44
 -10  -9   4    2.78    2.92
  10   9  -4   -1.16    1.00
  10   9  -4    1.91    2.46
  -9  -9   4   -1.49    2.36
   9  -9  -4   -0.34    1.12
   9   9  -4   -1.37    2.23
   9   9  -4    0.83    1.31
  -8  -9   4    0.23    2.65
   8  -9  -4   -0.83    0.86
   8   9  -4    1.58    1.43
   8   9  -4    1.56    2.34
   7  -9  -4   -0.07    0.88
   7  -9  -4   -0.47    1.08
  -7  -9   4   -0.40    1.72
   7   9  -4    1.80    2.51
   7   9  -4    0.06    1.01
  -6  -9   4    1.13    1.08
  -6  -9   4   -0.99    1.97
   6  -9  -4    1.58    1.22
   6  -9  -4    2.32    1.02
   6   9  -4   -0.24    0.97
   6   9  -4   -2.08    1.37
   6   9  -4    0.53    0.95
   5  -9  -4    6.74    1.40
   5  -9  -4    7.13    1.69
  -5  -9   4   10.57    3.04
  -5  -9   4    6.97    1.88
   5   9  -4    8.69    1.96
   5   9  -4   11.66    2.97
   5   9  -4    8.49    1.52
  -4  -9   4   34.44    3.73
  -4  -9   4   26.82    2.29
  -4  -9   4   25.66    2.58
   4  -9  -4   24.70    2.06
   4   9  -4   29.11    2.12
   4   9  -4   28.99    2.61
   4   9  -4   25.53    3.94
  -3  -9   4    3.82    1.13
  -3  -9   4    1.48    1.13
   3  -9  -4    2.65    0.95
   3   9  -4    1.50    1.07
   2  -9  -4    2.63    0.92
   2  -9  -4    3.09    1.15
  -2  -9   4    2.63    1.16
  -2  -9   4    1.55    0.90
  -2   9   4    1.70    0.58
  -2   9   4    1.93    0.86
   2   9  -4    2.52    0.79
   2   9  -4    1.93    1.52
   2   9  -4    2.21    1.08
   1  -9  -4   25.58    2.03
  -1  -9   4   27.73    2.26
   1  -9  -4   25.20    2.50
  -1   9   4   25.70    1.78
   1   9  -4   21.75    2.72
  -1   9   4   26.04    2.35
   1   9  -4   24.74    2.18
  -1   9   4   29.91    2.28
   1   9  -4   26.84    1.78
   0  -9  -4    0.91    1.35
   0  -9   4    1.20    0.95
   0  -9  -4   -0.10    0.74
   0  -9   4    1.50    0.71
   0   9  -4    1.58    0.90
   0   9   4    0.86    0.72
   0   9   4    0.60    0.87
   0   9   4    1.49    1.27
   0   9  -4   -0.47    1.11
   0   9  -4    3.12    0.78
  -1  -9  -4   -1.40    1.15
  -1  -9  -4   -0.18    0.63
   1  -9   4   -0.16    0.63
   1   9   4    0.61    0.94
  -1   9  -4    0.29    0.72
   1   9   4    0.05    0.78
  -1   9  -4   -0.61    1.03
   1   9   4   -0.25    1.28
  -2  -9  -4    2.35    1.10
   2  -9   4    0.70    0.73
   2   9   4    0.35    0.91
  -2   9  -4    1.71    0.98
   2   9   4    2.14    1.03
   2   9   4    5.35    1.94
  -2   9  -4    2.55    1.24
   3  -9   4    5.02    0.91
  -3  -9  -4    3.45    1.35
   3  -9   4    5.23    1.00
   3  -9   4    5.82    1.06
   3   9   4    5.95    2.46
  -3   9  -4    4.60    1.29
   3   9   4    6.06    1.42
  -4  -9  -4    2.07    2.00
   4  -9   4    3.61    0.84
   4  -9   4    1.38    0.73
   4  -9   4    3.84    1.01
  -4  -9  -4    1.38    1.35
   4   9   4    1.82    1.86
   4   9   4    1.58    1.14
  -4   9  -4    3.44    1.00
   5  -9   4    0.37    0.79
   5  -9   4    0.87    0.73
   5  -9   4    1.18    0.65
  -5  -9  -4    1.90    2.24
   5   9   4   -0.95    0.95
   5   9   4   -0.06    1.61
   6  -9   4    3.61    0.82
  -6  -9  -4    9.64    3.46
   6  -9   4    3.90    1.07
   6  -9   4    4.38    1.17
   6   9   4    2.10    1.08
   6   9   4    3.90    2.54
   7  -9   4   34.72    2.41
  -7  -9  -4   42.63    6.13
   7  -9   4   37.13    2.16
   7  -9   4   36.06    2.61
   7   9   4   29.91    5.09
   7   9   4   37.18    3.12
   8  -9   4    4.88    1.42
  -8  -9  -4    7.09    3.25
   8  -9   4    2.95    0.86
   8  -9   4    4.13    1.16
   8   9   4    9.49    2.17
   8   9   4    5.78    3.02
   9  -9   4    7.30    1.79
  -9  -9  -4   14.32    4.06
   9  -9   4    9.75    1.34
   9   9   4   10.78    3.57
   9   9   4   11.17    2.34
 -10  -9  -4   -2.85    2.56
  10  -9   4    0.27    1.06
  10  -9   4    0.97    0.76
  10   9   4   -0.09    1.31
  10   9   4    1.19    2.64
  11  -9   4   -1.94    0.91
  11  -9   4    0.50    0.78
  11   9   4    2.70    3.40
  11   9   4    0.55    1.85
  11 -10  -4    1.04    1.45
  11  10  -4    1.88    1.46
  11  10  -4    2.04    3.11
  10 -10  -4    4.50    1.71
 -10 -10   4   10.68    3.71
  10  10  -4    2.48    1.81
  10  10  -4    7.21    3.08
  -9 -10   4    2.00    2.70
   9  10  -4    0.09    2.91
   9  10  -4    3.06    1.29
   8 -10  -4   -0.78    1.00
  -8 -10   4   -4.77    1.77
   8  10  -4    0.02    2.09
   8  10  -4   -0.28    1.31
   7 -10  -4    1.65    1.21
  -7 -10   4    4.94    2.94
   7  10  -4    1.39    2.53
   7  10  -4    5.13    1.49
   6 -10  -4    1.96    1.44
  -6 -10   4    1.54    2.25
   6 -10  -4    1.60    1.13
   6  10  -4    0.89    1.25
   6  10  -4   10.77    3.15
  -5 -10   4    3.34    1.36
   5 -10  -4    1.67    1.30
  -5 -10   4    4.70    2.51
   5 -10  -4    2.72    1.07
   5  10  -4    4.57    1.36
   5  10  -4    1.79    2.01
  -4 -10   4   18.71    2.09
  -4 -10   4   18.67    2.71
   4 -10  -4   17.69    1.83
   4  10  -4   20.83    1.87
   4  10  -4   17.01    3.47
  -3 -10   4    4.67    1.33
  -3 -10   4    3.93    1.52
   3 -10  -4    4.38    1.21
   3  10  -4    1.95    1.61
   3  10  -4    2.84    1.04
   2 -10  -4    3.69    1.34
  -2 -10   4    4.09    1.45
   2 -10  -4    3.32    1.15
  -2 -10   4    2.93    0.95
  -2  10   4    2.93    0.96
   2  10  -4    3.45    1.04
   2  10  -4    2.13    1.77
   1 -10  -4    2.90    1.09
   1 -10  -4    3.49    1.55
  -1 -10   4    3.37    1.09
  -1 -10   4    3.83    1.26
  -1  10   4    4.87    1.34
   1  10  -4    4.78    1.90
   1  10  -4    3.26    0.97
  -1  10   4    5.57    1.50
   0 -10   4   -0.34    0.71
   0 -10   4   -0.08    0.78
   0 -10  -4   -0.21    0.78
   0 -10  -4    0.05    1.37
   0  10  -4   -0.18    1.24
   0  10   4   -0.42    1.12
   0  10  -4    1.50    0.78
   0  10   4    1.35    1.05
   1 -10   4    0.32    0.76
   1 -10   4    0.50    0.68
  -1 -10  -4    0.20    0.98
  -1 -10  -4    0.40    1.57
  -1  10  -4    1.04    1.29
   1  10   4    1.38    1.09
   1  10   4    0.81    1.52
   2 -10   4    0.28    0.74
  -2 -10  -4    0.15    0.90
   2 -10   4   -0.08    0.60
  -2 -10  -4   -0.28    1.66
  -2  10  -4    0.86    1.04
   2  10   4   -0.39    0.96
   2  10   4    0.83    1.56
   3 -10   4   15.38    1.34
  -3 -10  -4   16.16    3.40
   3 -10   4   15.03    1.50
   3 -10   4   14.92    1.46
   3  10   4   19.00    3.54
   3  10   4   12.94    1.97
  -3  10  -4   20.00    1.91
   4 -10   4    0.71    0.67
   4 -10   4    0.33    0.69
  -4 -10  -4    2.05    2.12
   4  10   4    0.82    1.08
   5 -10   4    1.96    0.81
   5 -10   4    1.42    0.91
  -5 -10  -4    1.40    2.36
   5  10   4    0.47    1.75
   5  10   4   -0.24    0.79
  -6 -10  -4   -0.27    2.49
   6 -10   4    0.60    0.56
   6 -10   4   -0.48    0.96
   6 -10   4    0.23    0.70
   6  10   4    0.65    1.19
   6  10   4   -0.79    1.59
  -7 -10  -4    1.06    2.54
   7 -10   4   -0.04    0.88
   7 -10   4    0.60    0.86
   7 -10   4    0.06    0.52
   7  10   4   -1.29    1.90
   7  10   4    1.13    1.29
   8 -10   4    5.79    0.87
   8 -10   4    6.02    1.49
   8 -10   4    5.49    1.42
   8  10   4    3.67    2.77
   8  10   4   10.00    2.19
   9 -10   4    3.82    0.75
  -9 -10  -4    9.46    3.69
   9 -10   4    4.40    1.24
   9 -10   4    5.41    1.57
   9  10   4    5.37    1.66
 -10 -10  -4   16.64    4.78
  10 -10   4    3.20    0.61
  10 -10   4    2.87    0.63
  10 -10   4    1.64    1.26
  10  10   4    1.66    1.61
  10  10   4    9.59    3.65
  10 -11  -4    2.99    1.54
  10  11  -4    4.82    1.79
  10  11  -4    3.62    3.26
   9 -11  -4   25.59    2.98
  -9 -11   4   29.96    5.26
   9  11  -4   26.76    2.82
   9  11  -4   24.13    4.79
   8 -11  -4    2.60    1.48
  -8 -11   4   -0.28    2.23
   8  11  -4   -0.07    2.17
   8  11  -4   -0.21    1.09
  -7 -11   4    3.22    3.01
   7 -11  -4    3.89    1.64
   7  11  -4    2.50    2.22
   7  11  -4    2.59    1.37
   6 -11  -4    0.81    1.17
   6  11  -4   -0.49    1.71
   6  11  -4    0.95    1.13
  -5 -11   4    4.61    1.46
   5 -11  -4    4.68    1.56
   5  11  -4    5.44    2.23
  -4 -11   4    1.53    1.21
   4 -11  -4    1.56    0.96
   4  11  -4    2.51    1.04
  -3 -11   4    2.21    1.10
  -3 -11   4    3.69    1.30
   3 -11  -4    1.21    0.91
   3  11  -4    0.32    1.75
   3  11  -4    2.05    1.03
  -2 -11   4   -0.54    0.95
  -2 -11   4   -0.22    0.91
   2 -11  -4   -0.93    0.69
   2  11  -4   -0.25    0.79
  -2  11   4    1.44    0.99
   2  11  -4   -0.77    1.43
  -1 -11   4   22.78    2.39
   1 -11  -4   24.37    2.22
   1 -11  -4   26.72    2.86
   1  11  -4   26.60    2.29
  -1  11   4   23.92    2.43
  -1  11   4   33.62    2.61
   1  11  -4   27.05    3.13
   0 -11   4    0.66    0.80
   0 -11   4    0.43    1.06
   0 -11  -4    0.01    1.08
   0 -11  -4    3.41    1.70
   0  11  -4    1.61    1.37
   0  11   4    0.30    1.23
   0  11  -4    0.79    0.75
   0  11   4    0.99    1.30
  -1 -11  -4   -1.58    1.44
   1 -11   4   -0.83    0.68
  -1  11  -4   -0.69    1.24
   1  11   4    2.50    1.28
   2 -11   4    0.08    0.72
  -2 -11  -4   -1.32    1.58
   2 -11   4    0.05    0.73
   2  11   4    0.89    1.62
  -2  11  -4    2.05    1.24
   2  11   4    0.25    1.00
   3 -11   4    0.63    0.79
   3 -11   4    0.90    0.82
   3 -11   4    0.89    0.75
  -3 -11  -4   -1.81    1.51
   3  11   4    2.22    1.23
   3  11   4    0.72    1.59
  -3  11  -4    0.03    0.87
   4 -11   4    1.22    0.81
   4 -11   4    2.76    0.89
   4 -11   4    2.65    0.97
  -4 -11  -4    3.91    2.41
  -4  11  -4    2.44    0.85
   4  11   4    3.37    1.39
   4  11   4    0.73    1.85
  -5 -11  -4   13.07    3.67
   5 -11   4   12.46    1.38
   5 -11   4   12.34    1.66
   5 -11   4   10.95    1.21
   5  11   4   13.91    2.27
   5  11   4   13.30    3.31
   6 -11   4    4.35    0.83
   6 -11   4    2.07    1.15
   6 -11   4    4.67    1.07
  -6 -11  -4    5.02    3.08
   6  11   4    3.34    1.52
   6  11   4    4.94    2.70
   7 -11   4    1.20    1.02
   7 -11   4    3.59    1.10
  -7 -11  -4    4.90    3.01
   7  11   4    2.88    2.39
   7  11   4    0.81    1.39
  -8 -11  -4   12.81    4.13
   8 -11   4    2.70    1.30
   8 -11   4    3.31    0.51
   8  11   4    0.48    2.44
   8  11   4    3.79    1.61
   9 -11   4    1.47    1.16
  -9 -11  -4    1.83    3.01
   9 -11   4    3.09    1.22
   9  11   4   -0.09    1.44
   9  11   4   -0.64    2.50
  10 -11   4   -0.02    1.06
  10  11   4   -1.23    2.43
  10  11   4    5.03    2.01
   9 -12  -4   20.19    3.03
   9  12  -4   20.75    2.92
   8 -12  -4    6.08    1.88
   8  12  -4    1.03    1.56
   8  12  -4    1.87    2.31
   7 -12  -4    5.05    1.89
   7  12  -4    1.51    1.29
   7  12  -4    2.88    2.21
   6 -12  -4    7.67    1.97
   6  12  -4    5.15    1.47
   6  12  -4    4.83    2.64
   5 -12  -4    0.67    1.37
   5  12  -4   -0.48    0.92
   5  12  -4    6.25    2.64
  -4 -12   4   -0.53    0.96
   4  12  -4    1.14    1.78
   4  12  -4    1.54    1.11
  -3 -12   4    7.01    1.64
   3  12  -4    6.54    1.41
   3  12  -4   10.07    2.73
  -2 -12   4   -0.30    0.92
   2  12  -4    0.14    0.87
  -2  12   4    1.14    0.87
   2  12  -4    0.59    1.46
  -1 -12   4   15.49    1.76
  -1 -12   4   17.87    2.07
   1 -12  -4   16.84    2.84
  -1  12   4   14.32    2.21
  -1  12   4   11.97    2.11
   1  12  -4   12.87    1.71
   0 -12  -4   -0.80    1.45
   0 -12   4    0.21    0.84
   0 -12   4    0.13    0.92
   0  12   4    1.12    1.44
   0  12  -4    1.18    1.46
   0  12   4    1.97    1.24
   1 -12   4   32.72    2.28
  -1 -12  -4   42.47    4.06
   1 -12   4   30.13    2.50
  -1  12  -4   29.19    2.99
   1  12   4   29.54    3.36
   1  12   4   29.64    2.68
   2 -12   4    2.51    0.99
   2 -12   4    2.41    1.03
  -2 -12  -4    1.65    2.20
   2 -12   4    1.19    0.84
   2  12   4    2.25    1.71
   2  12   4    2.24    1.35
  -2  12  -4    5.45    1.58
   3 -12   4    0.37    0.77
   3 -12   4   -1.07    0.69
  -3 -12  -4   -0.87    1.73
   3 -12   4   -0.48    0.75
  -3  12  -4    1.10    1.01
   3  12   4    0.33    1.13
   3  12   4    2.94    2.15
   4 -12   4    1.04    0.77
  -4 -12  -4    3.33    2.12
   4 -12   4   -0.26    0.81
   4 -12   4   -0.79    0.61
   4  12   4    0.29    1.60
   4  12   4   -0.62    1.04
   5 -12   4    3.02    0.93
   5 -12   4    1.99    0.74
  -5 -12  -4    2.31    2.96
   5  12   4   11.83    2.27
   6 -12   4    0.86    0.86
   6 -12   4    1.39    1.02
   6 -12   4    0.78    0.54
  -6 -12  -4    2.17    2.87
   6  12   4    3.42    1.62
   7 -12   4   22.99    2.15
   7 -12   4   23.14    1.99
   7  12   4   24.33    2.82
   8  12   4    1.59    1.99
   8  12   4   -0.66    1.42
   8 -13  -4    2.73    1.72
   8  13  -4    5.64    1.74
   8  13  -4    1.82    3.06
   6  13  -4    0.83    1.18
   6  13  -4    0.65    2.21
   5 -13  -4    2.77    1.59
   5  13  -4    2.48    1.36
   4  13  -4    0.80    0.92
   4  13  -4    2.12    1.65
  -3 -13   4    7.41    1.76
   3  13  -4    4.75    1.37
   3  13  -4    0.99    1.63
  -2 -13   4    0.93    1.06
   2  13  -4   -2.01    1.56
   2  13  -4    0.94    0.99
  -1 -13   4   10.21    1.71
  -1  13   4   11.94    1.96
   1  13  -4    7.49    2.61
   1  13  -4    9.51    1.57
   0 -13  -4    3.14    2.02
   0 -13   4    6.03    1.35
   0  13   4   -0.30    1.06
   0  13  -4    2.00    1.59
   0  13   4    1.90    1.56
  -1 -13  -4    1.42    1.90
   1 -13   4   -0.63    0.79
   1  13   4    0.82    1.14
  -1  13  -4   -0.75    1.24
   1  13   4    0.54    1.55
   2 -13   4   -0.01    0.89
   2 -13   4    0.47    0.78
  -2 -13  -4    5.61    2.36
   2  13   4    0.82    1.30
   2  13   4   -0.80    1.66
  -2  13  -4    1.20    1.22
   3 -13   4   40.20    2.54
  -3 -13  -4   53.90    5.06
   3 -13   4   35.47    2.60
   3  13   4   41.94    3.35
  -4 -13  -4    0.69    2.01
   4 -13   4   -0.91    0.77
   4  13   4    0.18    1.29
   4  13   4    0.38    1.75
   5 -13   4    2.52    0.90
  -5 -13  -4    2.38    2.58
   5 -13   4    4.54    1.29
   5  13   4    1.54    1.47
   5  13   4    1.55    2.10
   6 -13   4    0.54    0.93
   6  13   4    0.91    1.50
   6  13   4   -1.17    1.67
   7 -13   4    0.95    0.98
   7  13   4    0.40    1.35
   7  13   4    0.62    2.35
   6  14  -4    9.81    2.20
   5 -14  -4    0.97    1.38
   5  14  -4    3.21    1.85
   5  14  -4    0.96    1.54
   4 -14  -4    6.08    2.00
   4  14  -4    7.49    1.80
   4  14  -4    0.91    2.48
   3  14  -4    1.85    2.14
   3  14  -4    2.33    1.32
  -2 -14   4    3.33    1.32
   2  14  -4    0.76    1.04
  -1 -14   4    3.32    1.27
   1  14  -4    3.21    1.05
   1  14  -4    0.59    1.73
   0  14   4    5.06    1.68
   0  14  -4   -0.46    1.64
   0  14   4    4.20    1.70
   1 -14   4    4.37    1.22
  -1 -14  -4   -0.12    1.58
   1  14   4   -0.76    1.33
  -1  14  -4    2.73    1.68
   1  14   4    4.76    1.54
   2 -14   4   -0.43    0.94
  -2 -14  -4    9.23    2.67
   2 -14   4    2.06    1.01
   2  14   4   -1.17    1.13
   2  14   4    1.27    1.89
   3 -14   4    1.12    0.90
   3 -14   4    1.50    1.00
  -3 -14  -4   -0.48    2.21
   3  14   4   -0.24    1.95
   3  14   4    0.54    1.38
  -4 -14  -4    7.08    3.04
   4 -14   4    7.32    1.40
   4  14   4   -1.89    2.88
   4  14   4    3.48    1.55
   5 -14   4    1.33    1.01
   5  14   4    2.16    1.50
   0  15   4    3.62    1.60
   1  15   4    5.67    1.77
  -2 -15  -4    3.62    2.43
   2 -15   4    0.06    1.03
   2  15   4    1.19    1.53
  15   0  -5    0.57    1.74
  14   0  -5    0.61    1.69
  14   0  -5   -0.02    2.09
  14   0  -5    0.30    1.15
  13   0  -5    3.13    2.24
  13   0  -5    0.20    1.07
  13   0  -5    0.32    1.16
  12   0  -5    0.46    1.85
  12   0  -5    1.30    1.45
  11   0  -5    0.25    1.74
  11   0  -5   -0.24    1.55
  11   0  -5    1.37    1.16
  10   0  -5    1.17    1.42
  10   0  -5    0.03    0.90
  10   0  -5    0.03    1.65
  -9   0   5   -0.51    1.28
   9   0  -5   -0.20    1.06
   9   0  -5   -0.75    1.41
  -9   0   5    0.76    0.91
   9   0  -5    0.78    0.84
   8   0  -5   -0.47    0.92
   8   0  -5   -0.21    1.28
  -8   0   5   -0.99    1.02
   8   0  -5   -0.43    0.67
   7   0  -5   -0.10    0.61
   7   0  -5   -0.27    0.84
   7   0  -5   -0.51    1.18
  -7   0   5   -0.73    0.93
  -7   0   5    0.07    0.66
  -6   0   5   -0.95    1.01
  -6   0   5   -0.06    0.82
   6   0  -5   -0.50    0.59
   6   0  -5   -0.59    1.07
   6   0  -5   -0.54    0.60
  -6   0   5    0.48    0.61
   5   0  -5   -0.18    0.58
   5   0  -5   -0.27    0.87
   5   0  -5    0.11    1.08
  -5   0   5    0.58    0.52
  -5   0   5   -0.72    0.50
   4   0  -5    0.49    0.57
   4   0  -5    0.56    0.55
   4   0  -5    2.06    1.12
  -4   0   5    0.17    0.68
  -3   0   5   -0.62    0.60
   3   0  -5    0.47    0.68
   3   0  -5    0.59    0.59
   2   0  -5   -0.49    0.60
   2   0  -5   -0.96    0.59
  -2   0   5    0.70    0.49
   1   0  -5    0.07    0.68
   1   0  -5    0.48    0.50
  -1   0   5   -0.12    0.70
   0   0   5    0.13    0.66
   0   0   5   -0.02    0.41
   0   0  -5    0.29    0.70
   0   0  -5    0.36    0.40
   1   0   5   -0.28    0.99
   1   0   5   -0.26    0.39
  -1   0  -5    0.91    1.18
  -1   0  -5   -0.16    0.48
   2   0   5   -0.06    0.46
   2   0   5   -0.08    1.13
  -2   0  -5   -0.67    1.12
  -2   0  -5   -0.39    0.46
   3   0   5    0.50    1.14
   3   0   5   -0.09    0.39
  -3   0  -5    0.01    0.60
  -4   0  -5   -0.28    0.68
  -4   0  -5    0.10    1.37
   4   0   5   -0.65    0.93
   4   0   5    0.02    0.64
   5   0   5    0.09    0.56
  -5   0  -5   -1.02    1.08
  -5   0  -5    0.48    0.82
   5   0   5    0.61    1.30
  -6   0  -5   -1.06    0.68
   6   0   5    1.71    0.92
   6   0   5   -1.13    1.06
  -6   0  -5   -0.56    1.17
  -7   0  -5   -0.08    0.85
  -7   0  -5   -0.36    1.34
   7   0   5   -0.28    1.54
   7   0   5   -0.44    0.81
   8   0   5   -2.87    1.32
   8   0   5    0.44    0.96
  -8   0  -5    0.74    1.08
  -8   0  -5    0.75    1.62
  -9   0  -5    3.22    2.11
  -9   0  -5   -0.05    1.11
  10   0   5   -0.73    0.74
  10   0   5   -0.76    1.66
  11   0   5   -1.98    2.04
  12   0   5    1.72    1.46
  12   0   5    4.03    1.71
  12   0   5    0.32    1.94
  13   0   5    2.60    1.54
  13   0   5    7.85    2.16
  13   0   5   -0.67    2.10
  14   0   5    2.31    2.61
  14   0   5    0.61    1.44
  15  -1  -5    4.02    2.73
  15  -1  -5    1.60    1.38
  15  -1  -5   -1.89    0.96
  15   1  -5   -1.89    1.20
  15   1  -5   -1.24    2.44
  14  -1  -5    1.85    1.39
  14  -1  -5    4.08    2.43
  14  -1  -5    4.66    1.72
  14   1  -5   -1.15    2.20
  14   1  -5    5.51    1.75
  14   1  -5    4.65    1.95
  13  -1  -5   -0.32    0.96
  13  -1  -5    0.10    2.39
  13  -1  -5    2.23    1.24
  13   1  -5   -0.25    1.09
  13   1  -5    9.20    2.49
  13   1  -5    0.41    2.19
  12  -1  -5    9.38    2.71
  12  -1  -5   12.20    2.55
  12  -1  -5    8.66    2.37
  12   1  -5    8.15    1.93
  12   1  -5    7.26    2.85
  11  -1  -5    2.43    1.31
  11  -1  -5   -0.08    0.94
  11  -1  -5   -0.59    1.61
  11   1  -5    1.65    1.12
  11   1  -5   -0.71    0.90
  11   1  -5   -0.71    1.71
  10  -1  -5   15.36    1.82
  10  -1  -5   15.70    2.42
  10  -1  -5   19.38    3.27
  10   1  -5   15.97    2.01
  10   1  -5   18.88    3.55
  10   1  -5   17.40    2.61
  -9  -1   5   18.98    2.49
   9  -1  -5   16.12    2.80
   9  -1  -5   15.01    2.36
  -9  -1   5   18.67    3.08
   9  -1  -5   13.96    1.61
  -9   1   5   17.10    2.68
   9   1  -5   18.52    2.47
   9   1  -5   17.02    3.16
   9   1  -5   14.71    1.84
  -9   1   5   17.53    2.42
  -8  -1   5    0.98    1.39
   8  -1  -5    0.72    1.22
   8  -1  -5   -0.44    0.62
   8  -1  -5   -0.71    0.70
   8   1  -5    1.78    1.70
   8   1  -5   -0.13    0.72
  -8   1   5    1.37    2.09
   8   1  -5   -0.22    0.94
  -7  -1   5    0.83    1.03
   7  -1  -5    1.80    0.77
  -7  -1   5    0.22    1.21
   7  -1  -5    0.17    1.07
   7  -1  -5    0.58    0.74
   7   1  -5    0.32    0.71
  -7   1   5    0.94    0.82
   7   1  -5    0.46    1.30
   7   1  -5    2.83    1.21
   6  -1  -5    5.34    1.37
  -6  -1   5    5.70    1.69
   6  -1  -5    6.42    1.08
  -6  -1   5    6.69    1.24
  -6  -1   5    4.80    1.30
   6  -1  -5    5.62    1.55
  -6   1   5    5.78    1.03
   6   1  -5    4.37    1.62
   6   1  -5    4.24    1.14
   6   1  -5    5.32    1.33
  -6   1   5    4.50    1.23
  -5  -1   5  217.31    8.88
  -5  -1   5  195.19    8.02
   5  -1  -5  192.45    8.33
   5  -1  -5  193.22    7.75
  -5  -1   5  185.83    8.05
   5  -1  -5  184.59    8.09
  -5   1   5  186.13    7.71
  -5   1   5  190.80    8.08
   5   1  -5  186.52    7.98
   5   1  -5  182.33    8.05
   5   1  -5  192.26    8.78
   4  -1  -5    3.21    1.02
  -4  -1   5    1.47    0.72
   4  -1  -5    2.15    0.73
  -4  -1   5    1.48    0.85
   4  -1  -5    2.49    0.66
  -4   1   5    0.80    0.78
   4   1  -5    2.91    0.76
   4   1  -5    0.48    1.18
  -4   1   5    1.30    0.58
   4   1  -5    2.33    0.76
   3  -1  -5   18.63    1.40
   3  -1  -5   20.20    1.48
  -3  -1   5   20.47    1.39
   3   1  -5   21.11    2.03
   3   1  -5   19.92    1.50
   3   1  -5   20.67    1.49
  -3   1   5   22.26    1.32
  -3   1   5   21.43    1.52
  -2  -1   5   32.60    1.89
   2  -1  -5   31.04    1.75
  -2  -1   5   32.52    1.72
  -2   1   5   31.16    1.72
   2   1  -5   34.66    1.94
   0  -1  -5    0.58    0.80
   0  -1   5    0.16    0.79
   0  -1   5    0.17    0.34
   0  -1  -5    0.74    0.53
   0   1  -5   -0.51    0.81
   0   1  -5    0.02    0.31
   0   1   5    0.18    0.41
   0   1   5    0.16    0.70
  -1  -1  -5    0.02    1.26
   1  -1   5    1.00    0.39
  -1  -1  -5   -0.17    0.36
   1  -1   5   -0.12    0.84
  -1   1  -5    0.35    0.85
   1   1   5    0.91    1.15
  -1   1  -5    0.85    0.37
   1   1   5    0.67    0.43
  -2  -1  -5    1.73    1.36
   2  -1   5    0.65    1.05
   2  -1   5    0.78    0.47
  -2  -1  -5    0.36    0.59
   2   1   5   -0.54    1.23
  -2   1  -5   -0.83    0.95
  -2   1  -5    0.51    0.44
   2   1   5    0.91    0.61
  -3  -1  -5   20.16    2.67
   3  -1   5   10.96    1.92
   3  -1   5   10.51    0.96
  -3   1  -5   10.05    1.01
   3   1   5    9.21    0.95
   3   1   5   12.16    2.15
  -4  -1  -5   81.30    4.00
   4  -1   5   84.76    3.84
   4  -1   5   82.28    4.74
  -4   1  -5   78.05    4.65
  -4   1  -5   82.84    4.20
   4   1   5   86.35    5.06
   4   1   5   82.79    3.90
   5  -1   5    7.78    2.04
   5  -1   5    4.26    1.03
  -5  -1  -5    5.12    1.10
  -5  -1  -5    4.88    1.95
   5   1   5    5.00    1.95
  -5   1  -5    4.26    1.11
   5   1   5    4.51    1.11
  -5   1  -5    5.17    1.76
  -6  -1  -5    5.19    1.15
   6  -1   5    4.04    1.80
   6  -1   5    4.10    1.12
  -6  -1  -5    4.66    1.79
  -6   1  -5    3.57    1.16
   6   1   5    6.42    1.26
   6   1   5    4.34    1.89
  -6   1  -5    4.79    1.72
  -7  -1  -5   92.98    4.92
   7  -1   5   92.06    4.74
   7  -1   5   93.46    5.83
  -7  -1  -5   85.25    5.90
   7   1   5   88.75    6.00
  -7   1  -5   97.39    4.88
  -7   1  -5   90.73    5.71
   7   1   5   92.27    4.81
   8  -1   5   28.30    3.34
   8  -1   5   26.48    2.41
  -8  -1  -5   30.75    2.55
   8   1   5   32.90    3.69
  -8   1  -5   35.17    2.73
   8   1   5   30.14    2.57
  -8   1  -5   27.46    3.23
  -9  -1  -5   30.86    4.50
   9  -1   5   27.43    4.07
   9  -1   5   24.54    2.43
  -9   1  -5   22.96    2.42
   9   1   5   25.41    4.21
   9   1   5   21.06    2.36
  10  -1   5   37.12    4.20
  10  -1   5   33.31    2.86
  10   1   5   35.42    5.04
  10   1   5   39.11    3.08
  11  -1   5    7.60    1.91
  11  -1   5   -0.12    2.03
  11   1   5    7.52    2.83
  11   1   5    2.32    1.47
  11   1   5    3.57    1.69
  12  -1   5    2.21    1.59
  12  -1   5    0.66    1.14
  12  -1   5    1.17    2.12
  12   1   5    2.10    2.45
  12   1   5    0.77    1.10
  12   1   5    1.32    1.40
  13  -1   5    0.74    1.51
  13  -1   5    4.97    2.45
  13  -1   5    1.45    1.45
  13   1   5   -0.03    2.60
  13   1   5    1.00    1.54
  13   1   5    1.27    1.70
  14  -1   5    1.29    1.61
  14   1   5   -0.61    1.44
  14   1   5    0.94    2.71
  15  -2  -5    6.28    2.29
  15  -2  -5    8.61    1.97
  15  -2  -5    1.96    2.57
  15   2  -5    5.73    2.22
  15   2  -5    4.78    2.85
  14  -2  -5    0.57    1.06
  14  -2  -5   -2.62    1.58
  14  -2  -5    1.21    1.64
  14   2  -5    0.77    1.34
  14   2  -5   -4.50    2.08
  14   2  -5    1.77    1.79
  13  -2  -5    8.73    2.35
  13  -2  -5    9.36    1.89
  13  -2  -5    7.53    2.74
  13   2  -5    7.21    2.95
  13   2  -5    6.92    2.18
  13   2  -5    9.13    2.29
  12  -2  -5    0.53    1.64
  12  -2  -5    2.36    1.62
  12  -2  -5    1.49    1.06
  12   2  -5    0.45    1.04
  12   2  -5   -0.03    1.03
  12   2  -5    0.03    2.08
  11  -2  -5    7.99    1.64
  11  -2  -5    5.31    1.65
  11   2  -5    6.52    2.90
  10  -2  -5    9.19    2.35
  10  -2  -5    8.64    2.10
  10  -2  -5    8.48    1.56
  10   2  -5    8.61    2.03
  10   2  -5   10.12    2.06
   9  -2  -5    2.75    0.96
   9  -2  -5    1.52    1.07
  -9  -2   5    2.14    1.90
  -9  -2   5    3.42    1.44
   9   2  -5    2.15    1.99
   9   2  -5    2.07    1.16
  -9   2   5    2.27    1.13
   8  -2  -5   19.74    1.65
   8  -2  -5   19.52    2.30
  -8  -2   5   19.99    2.15
   8  -2  -5   17.09    1.92
  -8  -2   5   23.10    3.36
   8   2  -5   21.26    3.40
   8   2  -5   20.18    2.04
   8   2  -5   19.79    2.17
  -8   2   5   21.70    2.94
   7  -2  -5   50.89    2.80
   7  -2  -5   52.75    3.50
  -7  -2   5   51.53    3.24
  -7  -2   5   55.65    4.03
  -7  -2   5   55.44    3.35
   7  -2  -5   54.50    3.40
   7   2  -5   45.76    4.51
   7   2  -5   55.23    3.27
  -7   2   5   55.42    3.36
   7   2  -5   53.34    3.31
  -6  -2   5   10.98    1.69
  -6  -2   5   11.09    2.24
   6  -2  -5   12.23    2.06
   6  -2  -5    9.19    1.35
  -6  -2   5   12.47    1.72
   6   2  -5   19.75    2.87
   6   2  -5   10.87    1.74
  -6   2   5   11.04    1.57
   6   2  -5   12.71    1.74
  -5  -2   5    8.66    1.43
  -5  -2   5    8.55    2.00
   5  -2  -5   10.19    1.48
   5  -2  -5    8.98    1.19
   5  -2  -5    7.54    1.27
  -5  -2   5    9.95    1.51
   5   2  -5    7.26    1.96
   5   2  -5    9.57    1.40
   5   2  -5   10.07    1.46
  -5   2   5    6.54    0.81
  -5   2   5   10.40    1.53
   4  -2  -5    0.92    0.65
   4  -2  -5    0.36    0.45
  -4  -2   5    0.70    0.79
  -4  -2   5    0.48    0.74
   4  -2  -5    0.34    0.70
   4   2  -5   -1.19    1.13
   4   2  -5    0.58    0.75
   4   2  -5    0.35    0.75
  -4   2   5    0.83    0.45
   3  -2  -5    6.54    0.73
  -3  -2   5    6.81    1.02
  -3  -2   5    6.71    1.05
   3  -2  -5    5.93    1.04
   3   2  -5    6.96    1.56
  -3   2   5    5.30    0.62
   3   2  -5    5.78    0.96
   3   2  -5    4.72    1.01
   2  -2  -5  370.38   15.06
  -2  -2   5  404.87   15.28
   2  -2  -5  392.83   15.04
  -2  -2   5  396.92   14.97
  -2   2   5  412.23   14.95
   2   2  -5  399.53   15.29
   2   2  -5  406.24   15.23
   1   2  -5  835.10   30.66
   0  -2  -5  628.01   24.11
   0   2  -5  638.67   23.87
   1  -2   5   12.94    0.63
  -1  -2  -5   12.89    1.91
   1  -2   5   13.71    1.37
  -1  -2  -5   13.10    0.99
   1   2   5   14.50    1.90
  -1   2  -5   11.32    0.67
  -1   2  -5   13.38    1.42
   1   2   5   12.13    1.07
   2  -2   5    1.51    0.42
  -2  -2  -5    2.30    1.33
  -2  -2  -5    1.27    0.59
   2  -2   5    2.06    0.90
   2   2   5    1.65    0.59
  -2   2  -5    0.97    0.46
   2   2   5    0.16    1.17
  -2   2  -5    0.01    0.85
   3  -2   5   14.82    1.72
  -3  -2  -5   13.21    1.31
   3  -2   5   13.70    1.04
  -3  -2  -5   16.69    2.54
   3   2   5   14.86    1.32
   3   2   5   17.39    2.52
  -3   2  -5   15.47    1.77
  -3   2  -5   14.78    1.15
   4  -2   5    9.42    1.78
  -4  -2  -5    9.50    2.13
   4  -2   5    8.49    0.98
  -4  -2  -5    7.53    1.22
   4   2   5    8.51    1.28
  -4   2  -5    7.48    1.70
  -4   2  -5    7.29    1.11
   4   2   5    6.42    1.98
  -5  -2  -5    0.21    0.92
  -5  -2  -5   -0.21    1.50
   5  -2   5    0.75    1.20
   5  -2   5    0.60    0.70
   5   2   5    1.29    1.66
   5   2   5   -0.34    0.53
  -5   2  -5   -0.06    1.15
  -5   2  -5    1.07    0.76
  -6  -2  -5    2.63    1.14
  -6  -2  -5    1.85    1.42
   6  -2   5    5.05    1.13
   6  -2   5    5.70    1.85
   6   2   5    2.89    1.75
   6   2   5    3.77    1.04
  -6   2  -5    4.47    1.15
  -6   2  -5    1.21    1.34
   7  -2   5   30.21    2.28
  -7  -2  -5   27.03    2.78
  -7  -2  -5   28.41    3.55
   7  -2   5   25.75    2.92
   7   2   5   30.58    3.50
   7   2   5   30.95    2.34
  -7   2  -5   26.81    2.25
   8  -2   5    0.70    1.50
   8  -2   5    1.16    1.01
  -8  -2  -5   -0.15    0.99
  -8  -2  -5   -0.62    1.38
   8   2   5   -0.60    1.01
  -8   2  -5    0.45    0.98
  -8   2  -5    1.10    1.32
   8   2   5   -0.49    1.62
   9  -2   5    7.68    1.77
  -9  -2  -5    9.00    2.98
   9  -2   5    7.55    2.42
   9   2   5    5.03    2.70
   9   2   5    8.35    1.71
  -9   2  -5    4.63    1.58
  10  -2   5   48.91    3.54
  10  -2   5   45.88    4.43
  10   2   5   42.72    4.90
  10   2   5   46.79    3.48
  11  -2   5    2.55    2.03
  11  -2   5    4.28    1.57
  11   2   5    4.69    1.81
  11   2   5    5.31    1.85
  11   2   5    9.42    3.27
  12  -2   5   11.32    3.13
  12  -2   5   14.36    2.54
  12   2   5   14.34    2.91
  12   2   5    8.92    2.37
  12   2   5   17.48    4.18
  13  -2   5   -0.89    1.99
  13  -2   5    0.88    1.36
  13  -2   5    3.14    1.45
  13   2   5    1.16    1.62
  13   2   5   -2.35    2.28
  13   2   5   -1.74    1.17
  14  -2   5   13.86    4.05
  14  -2   5   21.83    3.39
  14  -2   5   18.11    3.21
  14   2   5   13.30    4.00
  15  -3  -5   -1.65    1.14
  15  -3  -5    0.37    1.91
  15  -3  -5   -0.60    1.16
  15   3  -5    2.39    1.78
  15   3  -5    3.29    2.46
  14  -3  -5   -0.22    2.14
  14  -3  -5    3.14    1.35
  14  -3  -5    3.85    1.55
  14   3  -5    4.18    1.93
  14   3  -5    3.26    2.76
  14   3  -5    0.99    1.30
  13  -3  -5    7.68    1.68
  13  -3  -5    7.54    2.19
  13  -3  -5    4.46    2.39
  13   3  -5   -0.10    2.76
  13   3  -5    6.12    2.12
  13   3  -5    7.01    2.11
  12  -3  -5   -0.38    0.84
  12  -3  -5   -0.27    1.28
  12  -3  -5    1.57    1.68
  12   3  -5    1.48    1.44
  12   3  -5    0.93    1.48
  11  -3  -5   14.21    2.87
  11  -3  -5   17.38    2.70
  11  -3  -5   17.14    1.84
  11   3  -5   14.04    2.61
  11   3  -5   13.52    3.36
  11   3  -5   21.95    3.03
  10  -3  -5   10.97    2.25
 -10  -3   5   15.57    3.29
  10  -3  -5   12.53    1.74
  10  -3  -5   12.38    2.48
  10   3  -5   12.96    2.39
  10   3  -5   13.43    2.39
  10   3  -5   10.68    3.15
   9  -3  -5   15.70    2.48
  -9  -3   5   18.97    3.49
   9  -3  -5   14.34    2.73
  -9  -3   5   17.21    2.45
   9  -3  -5   13.36    1.44
  -9   3   5   15.17    2.32
   9   3  -5   17.61    2.49
   9   3  -5   12.25    3.08
   9   3  -5   16.22    2.43
  -8  -3   5   43.24    3.97
   8  -3  -5   31.16    2.74
  -8  -3   5   36.23    2.77
   8  -3  -5   36.23    2.75
   8  -3  -5   35.43    2.19
   8   3  -5   31.85    3.74
   8   3  -5   38.91    2.83
  -8   3   5   33.61    2.73
   8   3  -5   34.88    2.79
  -7  -3   5    0.30    0.88
  -7  -3   5    0.29    0.73
   7  -3  -5    0.36    0.52
   7  -3  -5    2.92    1.06
   7  -3  -5    0.02    1.05
  -7  -3   5    3.28    1.94
   7   3  -5    0.33    1.02
   7   3  -5    0.22    0.93
  -7   3   5   -1.16    0.75
   7   3  -5   -0.40    1.51
   6  -3  -5  110.54    5.18
  -6  -3   5  104.96    5.30
  -6  -3   5  116.96    6.47
   6  -3  -5  107.08    4.65
  -6  -3   5  112.55    5.46
   6  -3  -5  108.24    5.36
  -6   3   5  114.55    5.33
   6   3  -5  101.70    6.30
   6   3  -5  114.46    5.47
   5  -3  -5   88.42    4.33
   5  -3  -5   86.15    3.69
  -5  -3   5  106.15    5.53
  -5  -3   5   83.20    4.26
  -5  -3   5   88.75    4.46
   5  -3  -5   86.21    4.06
   5   3  -5   86.75    4.43
   5   3  -5   84.51    4.27
   5   3  -5   78.10    5.15
  -4  -3   5   -0.71    0.93
  -4  -3   5   -0.27    0.75
  -4  -3   5    0.33    0.84
   4  -3  -5    0.31    0.40
   4  -3  -5    0.32    0.58
   4   3  -5    0.53    0.72
   4   3  -5    0.35    0.73
   4   3  -5   -0.77    1.28
  -4   3   5    0.18    0.29
   3  -3  -5  158.64    6.32
  -3  -3   5  153.13    6.81
  -3  -3   5  162.64    6.62
  -3   3   5  167.09    6.15
   3   3  -5  162.85    6.86
   3   3  -5  166.87    8.26
   3   3  -5  152.50    6.57
  -2  -3   5    1.19    0.55
   2  -3  -5    0.38    0.57
  -2  -3   5    0.29    0.75
   2   3  -5    0.47    0.62
   2   3  -5    1.19    0.78
   2   3  -5    1.01    1.08
  -2   3   5    1.21    0.49
   0  -3  -5   53.32    2.57
   0  -3  -5   47.89    3.05
   0  -3   5   52.29    2.71
   0   3   5   51.01    3.01
   0   3  -5   50.99    2.76
   0   3   5   57.39    2.61
   1  -3   5   18.60    1.46
  -1  -3  -5   18.21    2.00
  -1  -3  -5   15.99    1.43
   1   3   5   15.75    1.28
  -1   3  -5   13.77    1.63
   1   3   5   15.86    1.92
  -2  -3  -5    1.89    0.78
  -2  -3  -5    1.21    1.15
   2  -3   5    2.54    0.91
   2  -3   5    1.79    0.41
   2   3   5    2.29    0.79
  -2   3  -5    2.15    0.44
  -2   3  -5    2.56    0.98
   2   3   5    0.84    1.47
  -3  -3  -5   40.05    2.43
   3  -3   5   41.11    2.62
  -3  -3  -5   37.74    3.38
  -3   3  -5   41.32    2.74
   3   3   5   42.05    3.45
  -3   3  -5   41.88    2.05
   3   3   5   43.59    2.36
   4  -3   5   50.11    2.52
  -4  -3  -5   48.88    3.98
   4  -3   5   50.15    3.16
  -4  -3  -5   46.74    2.85
   4   3   5   50.99    2.77
   4   3   5   48.91    3.80
  -4   3  -5   49.46    2.51
  -4   3  -5   42.69    3.09
  -5  -3  -5  322.12   14.69
   5  -3   5  340.03   12.85
  -5  -3  -5  309.21   13.15
   5  -3   5  342.25   13.72
  -5   3  -5  301.77   13.50
   5   3   5  326.10   13.10
  -5   3  -5  340.94   12.88
   5   3   5  316.97   14.62
  -6  -3  -5   35.57    2.63
  -6  -3  -5   36.45    3.60
   6  -3   5   33.03    2.88
   6  -3   5   30.88    2.19
   6   3   5   34.00    2.39
  -6   3  -5   33.19    2.28
   6   3   5   31.28    3.59
  -6   3  -5   31.93    2.81
   7  -3   5    6.06    1.48
   7  -3   5    5.25    1.76
  -7  -3  -5    5.49    2.40
  -7  -3  -5    4.75    1.31
  -7   3  -5    6.04    1.31
   7   3   5    5.25    1.41
  -7   3  -5    5.16    1.69
   7   3   5    8.97    2.71
  -8  -3  -5   54.11    4.99
   8  -3   5   49.14    4.31
   8  -3   5   51.62    3.27
  -8  -3  -5   46.73    3.40
  -8   3  -5   51.72    3.32
   8   3   5   50.13    4.83
  -8   3  -5   44.49    4.29
   8   3   5   47.84    3.75
  -9  -3  -5   19.98    3.93
   9  -3   5   15.96    2.28
  -9   3  -5   17.50    2.41
   9   3   5   12.28    2.20
   9   3   5   13.67    3.64
  10  -3   5   46.28    3.38
  10   3   5   39.16    5.67
  10   3   5   39.52    3.44
  11  -3   5    6.80    1.78
  11  -3   5    2.96    2.07
  11   3   5    2.22    1.71
  11   3   5   -0.74    2.09
  11   3   5    4.01    1.65
  12  -3   5    4.16    2.17
  12  -3   5    7.78    1.91
  12   3   5   10.53    2.38
  12   3   5    5.16    2.75
  12   3   5    4.95    2.09
  13  -3   5    0.34    0.98
  13  -3   5    3.02    1.55
  13  -3   5    3.45    2.14
  13   3   5    3.60    1.97
  13   3   5   -0.30    2.31
  13   3   5    2.30    1.74
  14  -3   5    8.15    2.18
  14  -3   5    6.24    2.09
  14  -3   5   11.89    3.33
  14   3   5    6.02    2.21
  14   3   5    5.81    3.73
  14   4  -5    0.23    2.51
  13  -4  -5    0.31    0.90
  13  -4  -5    3.76    1.98
  13  -4  -5   -0.24    1.43
  13   4  -5    2.17    1.76
  13   4  -5    0.84    1.22
  13   4  -5    0.51    2.61
  12  -4  -5    0.92    1.52
  12  -4  -5    0.54    1.35
  12   4  -5    0.46    2.16
  12   4  -5    0.49    1.50
  12   4  -5    1.37    1.29
  11  -4  -5   10.51    2.39
  11  -4  -5   15.04    1.61
  11   4  -5   16.13    3.29
  11   4  -5   10.23    3.06
  11   4  -5    9.03    2.05
  10  -4  -5   44.36    3.61
  10  -4  -5   51.70    2.93
 -10  -4   5   56.18    5.20
  10  -4  -5   51.60    3.80
  10   4  -5   45.10    4.99
  10   4  -5   44.71    3.67
   9  -4  -5   47.26    3.39
   9  -4  -5   45.31    3.52
  -9  -4   5   50.67    5.52
   9  -4  -5   48.33    2.68
  -9   4   5   49.16    3.52
   9   4  -5   49.73    3.61
   9   4  -5   45.28    4.03
   9   4  -5   43.06    4.65
  -8  -4   5    0.72    1.19
   8  -4  -5    1.57    1.14
  -8  -4   5    2.81    2.09
   8  -4  -5    2.33    1.12
   8  -4  -5    2.58    0.72
   8   4  -5    2.38    1.94
   8   4  -5    2.10    1.37
  -8   4   5    2.52    1.22
   8   4  -5    2.95    1.21
   7  -4  -5   86.92    4.57
  -7  -4   5   90.06    5.02
   7  -4  -5   91.50    4.10
  -7  -4   5  102.22    6.36
   7  -4  -5   99.06    5.08
  -7  -4   5   99.64    5.22
   7   4  -5   95.50    6.25
   7   4  -5  101.43    5.22
   7   4  -5   96.34    5.06
   6  -4  -5  186.63    8.38
   6  -4  -5  199.08    7.49
  -6  -4   5  182.00    8.50
  -6  -4   5  210.69    9.85
   6  -4  -5  191.08    7.87
  -6  -4   5  185.16    8.36
   6   4  -5  198.89    8.61
   6   4  -5  190.20    8.40
   6   4  -5  175.24    9.51
  -5  -4   5    1.10    0.93
   5  -4  -5    0.53    0.54
   5  -4  -5    0.07    0.33
  -5  -4   5   -0.17    0.74
   5  -4  -5    0.10    0.59
   5   4  -5    0.10    0.80
   5   4  -5    1.67    1.53
   5   4  -5   -0.06    0.66
   4  -4  -5    2.74    1.02
  -4  -4   5    2.59    0.95
   4  -4  -5    2.60    0.50
  -4  -4   5    2.59    1.66
  -4  -4   5    1.96    1.03
   4   4  -5    2.88    0.93
   4   4  -5    2.36    1.09
   4   4  -5    2.25    1.62
   3  -4  -5  184.56    7.29
  -3  -4   5  189.10    7.60
  -3  -4   5  184.33    7.89
   3  -4  -5  176.29    7.60
  -3   4   5  189.76    6.94
   3   4  -5  189.12    8.38
   3   4  -5  187.47    7.54
   3   4  -5  181.85    8.66
   2  -4  -5   56.23    2.86
  -2  -4   5   60.28    3.11
   2  -4  -5   51.60    2.77
  -2  -4   5   57.00    2.69
  -2   4   5   56.72    2.58
   2   4  -5   57.13    3.95
   2   4  -5   57.81    2.64
   2   4  -5   55.56    3.52
   1  -4  -5  312.91   12.00
  -1  -4   5  301.87   11.60
   1  -4  -5  292.99   12.28
  -1  -4   5  320.25   12.20
   1   4  -5  314.80   12.22
  -1   4   5  299.63   12.13
   1   4  -5  330.47   12.82
   1   4  -5  304.70   11.53
  -1   4   5  299.90   12.05
   0  -4  -5   56.02    2.73
   0  -4   5   51.17    2.13
   0  -4   5   56.45    2.84
   0  -4  -5   53.91    3.34
   0   4  -5   51.86    2.09
   0   4  -5   55.39    2.89
   0   4   5   59.76    2.78
   0   4   5   46.42    3.10
   1  -4   5  223.20    8.42
  -1  -4  -5  230.34    9.15
   1  -4   5  234.51    9.25
  -1  -4  -5  232.21   10.09
   1  -4   5  234.40    8.40
   1   4   5  230.90    9.15
  -1   4  -5  218.26    9.30
   2  -4   5    2.77    0.86
  -2  -4  -5    2.70    0.88
   2  -4   5    2.16    0.43
  -2  -4  -5    2.52    1.64
   2   4   5    3.08    0.91
  -2   4  -5    1.69    0.91
   2   4   5    5.00    1.74
   3  -4   5   81.77    3.97
   3  -4   5   82.50    3.56
  -3  -4  -5   75.21    4.89
  -3  -4  -5   72.38    3.81
  -3   4  -5   80.34    3.35
   3   4   5   83.94    3.85
  -3   4  -5   71.37    3.98
   3   4   5   75.88    4.97
   4  -4   5   13.88    1.19
  -4  -4  -5   16.89    1.66
  -4  -4  -5   16.97    3.02
   4  -4   5   14.77    2.13
  -4   4  -5   14.97    1.97
  -4   4  -5   13.92    1.21
   4   4   5   15.35    2.89
   4   4   5   14.14    1.60
   5  -4   5  125.52    5.94
   5  -4   5  125.40    5.30
  -5  -4  -5  111.17    5.68
   5   4   5  119.19    5.59
   5   4   5  113.07    6.96
  -5   4  -5  106.47    5.78
  -5   4  -5  127.23    5.30
   6  -4   5   11.96    2.03
   6  -4   5    9.90    1.47
  -6  -4  -5    9.62    2.71
   6   4   5   11.19    2.57
  -6   4  -5   11.11    1.47
   6   4   5   11.46    1.68
  -7  -4  -5    3.04    1.18
  -7  -4  -5    1.66    1.72
   7  -4   5    2.44    1.39
   7   4   5    1.43    1.11
  -7   4  -5    2.47    1.11
   7   4   5    0.03    1.88
  -7   4  -5    2.67    1.33
   8  -4   5   44.07    3.08
   8  -4   5   43.22    3.65
  -8  -4  -5   44.72    4.80
  -8   4  -5   46.40    3.11
   8   4   5   44.81    4.72
   8   4   5   46.84    3.37
   9  -4   5   41.31    3.03
   9  -4   5   44.26    3.87
  -9   4  -5   37.50    2.97
   9   4   5   37.61    4.76
   9   4   5   38.27    3.34
   9   4   5   38.12    3.08
  10  -4   5   27.34    3.77
  10  -4   5   23.87    2.49
  10   4   5   26.82    3.09
  10   4   5   30.02    2.95
  11  -4   5    7.63    2.00
  11  -4   5   12.54    2.88
  11   4   5    4.86    1.84
  11   4   5    9.11    3.52
  11   4   5    7.67    2.27
  12  -4   5    0.86    1.26
  12  -4   5    1.23    1.73
  12   4   5    2.19    1.78
  12   4   5   -1.61    1.13
  12   4   5   -2.57    2.12
  13  -4   5    0.65    1.27
  13  -4   5    1.93    1.21
  13  -4   5   -0.02    1.75
  13   4   5    0.26    1.94
  13   4   5   -0.50    2.40
  13   4   5    3.61    1.16
  14  -5  -5    3.53    1.96
  14  -5  -5    3.65    1.85
  14   5  -5    5.53    2.99
  13  -5  -5   -0.09    1.40
  13  -5  -5    0.37    1.38
  13  -5  -5    4.67    1.20
  13   5  -5    3.96    1.92
  13   5  -5    5.38    2.15
  13   5  -5    1.59    2.40
  12  -5  -5    0.18    0.81
  12  -5  -5    4.32    1.67
  12  -5  -5    0.73    1.68
  12   5  -5    1.93    1.72
  12   5  -5    0.79    2.28
  12   5  -5    1.59    1.73
  11  -5  -5   21.25    1.80
  11  -5  -5   22.98    3.16
  11  -5  -5   19.95    2.46
  11   5  -5   24.92    2.69
  11   5  -5   24.32    4.60
  11   5  -5   24.96    3.46
  10  -5  -5   11.72    2.05
  10  -5  -5    7.63    1.17
 -10  -5   5    9.93    3.35
  10  -5  -5   11.06    2.28
  10   5  -5    7.73    2.05
  10   5  -5   11.19    3.30
  10   5  -5    6.54    1.95
   9  -5  -5   -0.25    1.13
  -9  -5   5    1.60    2.85
   9  -5  -5    0.71    1.03
   9  -5  -5    1.71    0.80
   9   5  -5    1.48    1.04
   9   5  -5    0.82    1.13
   9   5  -5    2.26    2.34
   8  -5  -5    1.55    1.23
  -8  -5   5    1.96    1.31
  -8  -5   5    4.54    2.49
   8  -5  -5    2.20    0.93
   8  -5  -5    1.77    0.93
   8   5  -5    1.59    2.22
   8   5  -5    2.07    1.02
   8   5  -5    1.87    1.40
   7  -5  -5    8.90    1.21
  -7  -5   5   10.96    2.77
   7  -5  -5    7.00    0.71
  -7  -5   5    9.61    1.81
  -7  -5   5    7.58    1.54
   7  -5  -5    8.78    1.71
   7   5  -5   11.27    2.64
   7   5  -5    6.80    1.55
   7   5  -5    9.07    1.60
  -6  -5   5    0.99    0.95
   6  -5  -5    1.63    0.94
   6  -5  -5    0.42    0.30
  -6  -5   5    0.06    0.76
   6  -5  -5    0.13    0.44
  -6  -5   5    1.78    1.92
   6   5  -5   -2.45    1.37
   6   5  -5    0.21    0.73
   6   5  -5    1.13    0.96
  -5  -5   5   14.08    2.78
   5  -5  -5   10.30    0.62
   5  -5  -5   10.37    1.59
  -5  -5   5   12.33    1.70
   5  -5  -5    9.23    0.71
  -5  -5   5   11.75    1.89
   5   5  -5   10.24    1.52
   5   5  -5   13.61    1.97
   5   5  -5    9.28    2.39
   4  -5  -5    5.74    1.21
  -4  -5   5    5.32    1.27
   4  -5  -5    4.28    1.06
   4  -5  -5    4.76    0.50
  -4  -5   5    9.09    1.32
  -4  -5   5    8.77    2.25
   4   5  -5    3.75    1.82
   4   5  -5    4.51    1.03
   4   5  -5    8.88    1.48
   3  -5  -5  233.25    9.81
  -3  -5   5  248.24   10.18
   3  -5  -5  241.53    9.44
   3   5  -5  246.44    9.67
   3   5  -5  247.88   10.17
   3   5  -5  241.54   11.01
  -2  -5   5   72.18    3.83
   2  -5  -5   74.21    3.64
   2  -5  -5   76.38    3.64
  -2  -5   5   76.57    3.43
   2   5  -5   74.61    5.10
   2   5  -5   79.32    3.35
  -2   5   5   72.14    3.32
  -2   5   5   71.35    3.64
   2   5  -5   76.90    3.87
   1  -5  -5   88.75    4.01
  -1  -5   5   83.09    3.61
  -1  -5   5   86.86    4.16
   1  -5  -5   86.21    4.56
  -1   5   5   85.94    4.05
   1   5  -5   91.96    3.54
  -1   5   5   75.45    4.08
   1   5  -5   88.82    4.22
   0  -5   5  109.02    4.79
   0  -5   5  101.53    4.09
   0  -5  -5  109.02    4.70
   0  -5  -5   99.02    5.28
   0   5  -5  111.08    5.31
   0   5   5  108.24    4.72
   0   5  -5   99.42    4.79
   0   5  -5  103.55    4.05
   0   5   5   96.55    5.16
   1  -5   5   15.60    0.76
   1  -5   5   13.19    1.01
  -1  -5  -5   18.39    2.54
   1  -5   5   14.65    1.36
  -1  -5  -5   13.40    1.36
  -1   5  -5   13.39    1.42
   1   5   5   13.62    1.37
   1   5   5   17.44    2.43
  -2  -5  -5  156.89    6.97
   2  -5   5  165.77    6.92
   2  -5   5  170.56    6.24
   2  -5   5  165.15    6.29
  -2  -5  -5  158.65    8.09
  -2   5  -5  159.83    7.06
   2   5   5  155.29    7.98
   2   5   5  171.07    7.00
  -3  -5  -5  105.46    6.21
  -3  -5  -5  107.29    4.95
   3  -5   5  108.63    4.85
  -3   5  -5   90.39    4.82
   3   5   5  102.67    6.06
  -4  -5  -5   -0.78    1.39
   4  -5   5    0.74    0.55
  -4  -5  -5    1.27    0.95
   4  -5   5    0.77    0.74
  -4   5  -5    0.09    0.80
   4   5   5    0.81    0.64
   4   5   5    0.77    1.66
  -5  -5  -5    9.38    1.54
   5  -5   5    9.41    1.57
  -5  -5  -5    9.74    2.80
   5  -5   5    9.35    1.27
  -5   5  -5    6.64    1.44
  -5   5  -5    8.93    1.22
   5   5   5    9.81    1.48
   5   5   5   10.16    2.66
   6  -5   5   22.60    2.12
  -6  -5  -5   19.42    3.70
   6  -5   5   20.73    1.74
  -6  -5  -5   19.47    1.97
   6   5   5   20.48    2.07
  -6   5  -5   17.46    1.98
  -6   5  -5   23.70    1.80
   6   5   5   28.26    4.25
   7  -5   5   18.52    1.87
   7  -5   5   18.53    2.55
  -7  -5  -5   15.68    2.70
  -7  -5  -5   21.52    3.95
   7   5   5   20.67    2.42
  -7   5  -5   18.11    1.74
   7   5   5   18.16    3.73
   7   5   5   17.01    1.86
  -7   5  -5   15.66    2.29
   8  -5   5   -1.13    0.89
  -8  -5  -5   -0.45    2.33
   8  -5   5    1.48    1.31
   8   5   5    1.53    2.29
   8   5   5   -0.87    1.19
   8   5   5    0.21    0.77
  -8   5  -5   -1.32    0.71
   9  -5   5   37.13    3.66
   9  -5   5   39.71    3.85
  -9  -5  -5   43.54    4.75
   9   5   5   40.57    3.64
  -9   5  -5   37.95    2.95
   9   5   5   39.95    3.56
   9   5   5   40.39    5.60
 -10  -5  -5    0.92    2.31
  10   5   5    6.68    3.31
  10   5   5    1.38    1.43
  11  -5   5    2.43    1.45
  11  -5   5    2.27    1.76
  11   5   5    0.93    2.78
  11   5   5   -1.69    1.16
  12  -5   5    0.45    1.30
  12  -5   5    0.44    1.64
  12   5   5    2.03    1.58
  12   5   5    4.28    3.63
  12   5   5    2.78    1.75
  13  -5   5    3.14    1.43
  13  -5   5    5.80    1.98
  13   5   5    6.78    3.37
  14  -6  -5    0.39    1.30
  14  -6  -5    1.68    0.95
  14  -6  -5    5.46    2.04
  14   6  -5    5.11    3.35
  14   6  -5    3.79    1.94
  13  -6  -5    0.29    1.25
  13  -6  -5    3.97    1.86
  13  -6  -5    1.52    0.86
  13   6  -5    2.26    1.85
  13   6  -5    4.60    3.28
  13   6  -5    2.90    1.56
  12  -6  -5    0.70    1.11
  12  -6  -5   -0.11    1.14
  12   6  -5    1.85    2.88
  12   6  -5   -0.45    1.23
  12   6  -5    0.70    1.47
  11  -6  -5    3.27    1.42
  11  -6  -5    3.74    1.31
  11  -6  -5    2.66    0.80
  11   6  -5   13.13    4.11
  11   6  -5    3.48    1.48
  11   6  -5    4.60    1.91
  10  -6  -5   14.61    2.42
  10  -6  -5   11.93    1.13
 -10  -6   5   15.51    3.82
  10  -6  -5   11.58    1.99
  10   6  -5   11.43    2.46
  10   6  -5   13.95    3.87
   9  -6  -5    9.74    0.90
   9  -6  -5    8.37    1.32
   9  -6  -5   10.03    2.10
  -9  -6   5   11.79    3.11
   9   6  -5   14.66    3.61
   9   6  -5   11.17    2.36
   9   6  -5   10.54    2.15
  -8  -6   5   29.70    4.45
   8  -6  -5   26.40    1.32
   8  -6  -5   23.02    1.66
  -8  -6   5   26.54    2.62
   8  -6  -5   25.52    2.50
   8   6  -5   22.78    2.61
  -7  -6   5    1.29    1.24
  -7  -6   5   -0.49    0.70
   7  -6  -5    0.43    0.97
  -7  -6   5    0.08    1.90
   7   6  -5   -2.15    1.15
   7   6  -5   -0.45    0.76
   7   6  -5    0.71    1.03
  -6  -6   5    8.35    1.86
  -6  -6   5   10.47    2.58
  -6  -6   5   11.21    1.81
   6  -6  -5    9.89    1.62
   6   6  -5   11.91    2.99
   6   6  -5   11.67    1.92
   6   6  -5   12.24    1.82
   5  -6  -5   36.85    2.56
  -5  -6   5   46.27    3.12
  -5  -6   5   42.35    2.78
  -5  -6   5   44.24    3.94
   5  -6  -5   40.32    2.78
   5   6  -5   46.36    3.10
   5   6  -5   39.66    2.96
   5   6  -5   42.16    3.93
  -4  -6   5   25.15    2.94
  -4  -6   5   25.10    2.00
  -4  -6   5   25.49    2.23
   4  -6  -5   22.00    1.84
   4   6  -5   24.38    2.15
   4   6  -5   26.35    1.88
   3  -6  -5    1.92    0.82
   3  -6  -5    2.30    0.67
  -3  -6   5    1.93    0.79
  -3  -6   5    1.65    0.89
   3   6  -5    1.83    0.91
   3   6  -5    1.25    0.64
   3   6  -5    2.29    1.53
   2  -6  -5   12.22    1.54
  -2  -6   5    9.12    1.17
  -2  -6   5   11.47    1.61
   2  -6  -5    9.71    1.32
  -2   6   5    8.95    1.22
   2   6  -5    8.93    1.44
  -2   6   5    9.68    1.43
   2   6  -5    9.54    0.93
   2   6  -5    8.09    1.99
  -2   6   5    8.75    0.76
  -1  -6   5    7.55    1.32
   1  -6  -5    7.46    1.18
  -1  -6   5    8.10    0.96
   1  -6  -5    8.85    1.63
   1   6  -5    6.19    1.27
  -1   6   5    6.07    1.30
   1   6  -5    7.56    0.76
  -1   6   5    6.94    0.84
  -1   6   5    7.01    1.13
   0  -6   5   19.72    1.66
   0  -6  -5   21.41    1.56
   0  -6   5   18.97    1.15
   0  -6  -5   19.25    2.19
   0   6  -5   19.21    1.11
   0   6   5   19.19    1.48
   0   6  -5   20.75    2.12
   0   6   5   18.02    2.08
   0   6   5   19.43    1.56
   0   6  -5   20.52    1.71
   1  -6   5  135.46    5.85
   1  -6   5  137.17    5.15
  -1  -6  -5  131.30    6.86
  -1  -6  -5  134.31    5.89
   1   6   5  132.34    5.89
  -1   6  -5  126.58    5.92
  -1   6  -5  143.87    6.41
   1   6   5  123.51    5.85
   1   6   5  127.26    6.69
   2  -6   5   24.78    1.81
  -2  -6  -5   22.36    2.73
   2  -6   5   26.12    1.38
   2  -6   5   27.74    1.31
  -2  -6  -5   26.48    2.00
   2   6   5   27.45    1.91
  -3  -6  -5   54.63    4.40
  -3  -6  -5   55.86    3.27
   3  -6   5   61.68    3.13
   3  -6   5   57.04    2.70
   3  -6   5   61.11    2.63
  -3   6  -5   59.19    3.31
   3   6   5   59.17    3.28
   3   6   5   58.42    4.51
  -4  -6  -5   26.74    3.10
  -4  -6  -5   20.04    1.97
   4  -6   5   23.69    1.80
   4  -6   5   22.39    1.53
   4   6   5   23.68    2.21
   4   6   5   25.56    3.59
  -4   6  -5   21.99    1.93
   4   6   5   23.42    1.99
   5  -6   5    3.11    0.87
  -5  -6  -5    4.05    2.20
   5  -6   5    3.97    1.09
  -5  -6  -5    4.85    1.24
   5   6   5    2.25    1.93
   5   6   5    5.25    1.34
   5   6   5    3.99    1.33
  -5   6  -5    4.03    1.13
  -6  -6  -5   33.86    4.83
   6  -6   5   29.07    2.32
   6  -6   5   29.81    2.09
  -6  -6  -5   27.86    2.45
   6   6   5   30.50    2.52
   6   6   5   27.16    2.64
  -6   6  -5   27.57    2.32
   6   6   5   31.76    4.46
  -7  -6  -5    1.55    2.27
   7  -6   5    2.88    1.16
   7  -6   5    2.74    1.16
  -7   6  -5    2.15    1.07
   7   6   5    3.96    1.69
   7   6   5    2.13    1.27
   7   6   5    1.63    2.30
   8  -6   5   17.88    2.20
   8  -6   5   19.78    2.09
  -8  -6  -5   30.42    4.99
   8   6   5   22.32    2.43
   8   6   5   21.85    3.15
  -8   6  -5   20.95    2.08
   9  -6   5    2.32    1.33
   9  -6   5    3.69    1.48
  -9   6  -5    1.68    1.20
   9   6   5    3.24    1.61
   9   6   5    1.81    2.76
   9   6   5    2.32    1.61
 -10  -6  -5    3.18    2.50
  10  -6   5    2.78    1.54
  10  -6   5    1.74    1.34
  10   6   5    0.63    1.00
  10   6   5    2.67    1.56
 -10   6  -5    0.15    1.07
  10   6   5    2.71    2.91
  11  -6   5    3.74    1.72
  11  -6   5    1.04    1.24
  11   6   5    3.15    2.92
  11   6   5    4.46    1.81
  11   6   5    7.04    2.36
  12  -6   5    1.25    1.46
  12  -6   5    1.89    1.35
  12   6   5    3.46    1.84
  12   6   5    1.76    1.86
  13  -6   5    2.94    1.74
  13  -6   5    2.28    1.18
  13  -6   5    1.10    1.49
  13   6   5    0.06    1.53
  13   6   5   -1.36    2.65
  13  -7  -5   -0.10    1.45
  13  -7  -5   -0.48    0.81
  13  -7  -5    2.63    0.79
  13   7  -5    0.94    3.22
  13   7  -5    1.01    1.60
  13   7  -5    3.27    2.16
  12  -7  -5    6.44    2.02
  12  -7  -5    4.42    1.14
  12  -7  -5    5.43    1.33
  12   7  -5    5.30    2.00
  12   7  -5    3.41    2.27
  12   7  -5    6.40    3.50
  11  -7  -5    1.21    0.72
  11  -7  -5    0.43    1.30
  11  -7  -5    0.79    0.41
  11   7  -5    0.94    1.16
  11   7  -5    1.59    1.48
  11   7  -5    3.77    3.05
  10  -7  -5   10.50    0.82
  10  -7  -5   15.79    2.53
  10  -7  -5   10.96    0.69
 -10  -7   5   15.75    4.01
  10   7  -5   11.78    2.48
  10   7  -5   13.43    3.59
  10   7  -5    9.30    2.18
   9  -7  -5   12.17    2.24
  -9  -7   5   17.49    4.19
   9   7  -5   11.36    2.35
   9   7  -5   12.55    3.47
   9   7  -5   10.47    2.05
   8  -7  -5   68.32    4.31
  -8  -7   5   79.48    6.27
   8   7  -5   64.17    4.50
   8   7  -5   70.43    4.32
   8   7  -5   56.00    5.37
  -7  -7   5   10.63    2.89
   7  -7  -5    7.38    1.67
   7  -7  -5    5.69    1.36
  -7  -7   5    6.84    1.74
  -7  -7   5    9.45    1.91
   7   7  -5    7.71    1.63
   7   7  -5    3.49    2.15
   7   7  -5    7.55    1.84
  -6  -7   5   14.54    2.37
  -6  -7   5   10.08    2.89
   6  -7  -5   12.58    1.95
   6   7  -5   11.44    2.81
   6   7  -5   11.34    2.02
   6   7  -5   10.10    1.71
   5  -7  -5    2.19    0.80
  -5  -7   5    1.41    1.00
  -5  -7   5    1.26    0.96
   5  -7  -5    2.05    0.97
   5   7  -5   -0.01    1.50
   5   7  -5    1.31    1.10
   5   7  -5    2.04    0.93
   4  -7  -5   -0.87    0.56
  -4  -7   5    0.12    0.88
  -4  -7   5   -0.50    0.78
   4   7  -5    1.07    1.65
   4   7  -5    0.74    0.78
   4   7  -5   -0.02    0.75
  -3  -7   5   11.76    1.52
  -3  -7   5   10.42    1.71
   3  -7  -5    8.74    1.04
   3  -7  -5    9.53    1.39
   3   7  -5   12.24    1.77
   3   7  -5    8.47    2.26
   3   7  -5    8.94    1.04
   2  -7  -5    7.55    1.36
   2  -7  -5    6.00    1.06
  -2  -7   5    4.76    1.30
  -2  -7   5    5.76    1.20
  -2   7   5    5.92    1.47
   2   7  -5    6.35    1.37
   2   7  -5    6.62    0.95
  -2   7   5    7.16    1.10
  -2   7   5    5.35    0.73
  -1  -7   5    0.23    0.51
   1  -7  -5    0.66    1.00
  -1  -7   5    0.01    0.72
   1  -7  -5   -0.18    0.50
  -1   7   5   -0.32    0.82
  -1   7   5    0.46    0.56
  -1   7   5   -0.33    0.79
   1   7  -5    0.93    1.18
   1   7  -5    0.14    0.42
   1   7  -5   -0.03    0.71
   0  -7   5    5.40    1.12
   0  -7  -5    2.83    1.39
   0  -7   5    2.67    0.61
   0  -7  -5    4.40    1.04
   0   7  -5    3.57    0.60
   0   7   5    6.56    1.65
   0   7  -5    3.44    1.35
   0   7   5    3.72    1.06
   0   7   5    3.54    0.89
   0   7  -5    4.10    1.08
  -1  -7  -5    1.18    0.81
  -1  -7  -5   -1.76    1.03
   1  -7   5    0.86    0.68
   1  -7   5    0.03    0.36
  -1   7  -5   -0.33    0.67
   1   7   5    0.61    0.67
   1   7   5    1.46    0.88
  -1   7  -5    0.72    1.02
   1   7   5    1.98    1.31
  -2  -7  -5   42.65    2.69
  -2  -7  -5   43.68    3.76
   2  -7   5   43.34    2.54
   2  -7   5   49.05    2.05
   2   7   5   34.99    3.35
   2   7   5   46.28    2.89
  -2   7  -5   41.13    2.67
   2   7   5   44.11    2.74
  -2   7  -5   42.46    2.92
  -3  -7  -5    2.58    0.90
  -3  -7  -5    2.96    1.71
   3  -7   5    3.15    0.85
   3  -7   5    1.20    0.48
   3  -7   5    2.37    0.61
   3   7   5    1.68    1.03
   3   7   5    1.35    1.67
   4  -7   5    4.13    0.98
  -4  -7  -5    2.82    1.18
  -4  -7  -5    3.48    2.05
   4  -7   5    3.25    0.72
   4  -7   5    2.91    0.76
   4   7   5    5.80    1.52
  -4   7  -5    3.10    1.05
   4   7   5    0.27    0.91
   4   7   5    5.00    2.03
  -5  -7  -5    3.85    2.46
   5  -7   5   -0.19    0.63
  -5  -7  -5    2.30    1.22
   5  -7   5    0.24    0.68
   5   7   5    0.04    0.90
  -5   7  -5    1.61    0.93
   5   7   5    0.49    1.06
   5   7   5    0.52    1.75
   6  -7   5   10.49    1.50
   6  -7   5   11.50    1.44
  -6  -7  -5   14.51    3.61
   6   7   5   10.60    1.74
   6   7   5   11.20    2.19
   6   7   5   11.54    3.06
   7  -7   5   16.57    1.83
  -7  -7  -5   20.59    4.25
   7  -7   5   19.85    2.48
   7   7   5   15.15    3.69
   7   7   5   18.04    2.42
   7   7   5   21.18    3.36
  -8  -7  -5    4.56    2.85
   8   7   5    7.07    3.28
   8   7   5    6.39    1.92
   9  -7   5   20.58    2.26
   9  -7   5   18.42    2.12
  -9  -7  -5   24.74    4.64
   9   7   5   21.56    2.35
   9   7   5   16.80    4.32
   9   7   5   18.51    3.15
  10  -7   5    0.53    1.17
  10  -7   5    2.03    1.29
 -10  -7  -5    3.16    2.82
  10   7   5    1.61    2.26
  10   7   5    0.12    1.58
  10   7   5    1.79    1.57
  11  -7   5    0.10    1.06
  11  -7   5    0.58    1.16
  11   7   5    0.14    0.91
  11   7   5   -0.41    1.59
  11   7   5    4.38    2.84
  12  -7   5    1.49    1.41
  12   7   5    1.97    1.82
  12   7   5   -0.25    2.03
  13  -8  -5    1.38    1.43
  13   8  -5    3.41    2.96
  13   8  -5    3.23    1.91
  12  -8  -5   -1.53    1.01
  12   8  -5    7.20    3.54
  12   8  -5    1.03    1.29
  11  -8  -5    0.16    1.08
  11   8  -5   -0.44    2.66
  11   8  -5    0.11    1.28
  11   8  -5    2.45    1.83
 -10  -8   5    3.18    2.94
  10  -8  -5    0.81    1.40
  10   8  -5    0.34    1.01
  10   8  -5   -0.07    1.40
  10   8  -5    1.08    2.74
  -9  -8   5   -3.47    1.92
   9  -8  -5    0.33    1.12
   9   8  -5    0.99    1.29
   9   8  -5   -0.18    2.06
   9   8  -5    4.59    1.67
  -8  -8   5   24.32    4.55
   8  -8  -5   23.69    2.50
   8   8  -5   23.99    2.48
   8   8  -5   21.59    4.30
   8   8  -5   23.70    2.80
   7  -8  -5    7.50    1.57
  -7  -8   5   10.08    3.08
   7  -8  -5    8.98    2.10
  -7  -8   5    8.85    1.96
   7   8  -5    7.56    2.04
   7   8  -5   11.78    2.32
   7   8  -5    4.34    2.69
  -6  -8   5   22.67    2.30
  -6  -8   5   33.29    4.86
   6  -8  -5   23.04    2.11
  -6  -8   5   24.73    2.64
   6  -8  -5   22.26    2.29
   6   8  -5   26.41    2.23
   6   8  -5   24.81    2.57
   6   8  -5   26.83    4.35
   5  -8  -5    1.14    1.06
  -5  -8   5    1.93    1.28
  -5  -8   5    2.04    1.12
  -5  -8   5    1.80    2.13
   5   8  -5    3.03    2.12
   5   8  -5    2.34    1.04
   5   8  -5    1.02    1.01
  -4  -8   5    0.98    0.92
  -4  -8   5    1.83    1.25
   4  -8  -5    1.51    0.83
   4   8  -5    2.06    1.35
   4   8  -5    2.93    1.91
   3  -8  -5   -0.27    0.61
   3  -8  -5    0.29    0.63
  -3  -8   5    0.95    0.87
  -3  -8   5    1.86    0.88
   3   8  -5   -0.59    0.63
   3   8  -5    0.07    1.38
   3   8  -5    0.24    1.26
   2  -8  -5   21.52    1.70
   2  -8  -5   21.52    1.96
  -2  -8   5   21.90    2.05
  -2  -8   5   24.54    1.74
   2   8  -5   18.94    2.26
  -2   8   5   19.64    1.63
  -2   8   5   21.34    1.51
   2   8  -5   22.61    1.54
  -2   8   5   18.79    1.87
   1  -8  -5   -0.55    0.92
   1  -8  -5    0.83    0.82
  -1  -8   5    1.44    0.94
  -1  -8   5    1.05    0.77
  -1   8   5    1.65    0.64
   1   8  -5    0.88    1.36
  -1   8   5    1.05    0.92
  -1   8   5    1.67    1.09
   1   8  -5    0.25    0.54
   1   8  -5    0.74    0.84
   0  -8  -5    0.75    0.80
   0  -8  -5    0.91    1.27
   0  -8   5    0.59    0.75
   0  -8   5    0.39    0.52
   0   8   5   -0.57    0.75
   0   8   5    0.46    0.66
   0   8  -5    0.85    0.81
   0   8  -5    0.57    1.15
   0   8  -5    1.01    0.55
   0   8   5    1.80    1.24
   1  -8   5    9.92    1.48
  -1  -8  -5   10.37    1.61
   1  -8   5   14.25    0.99
  -1  -8  -5    9.15    2.20
  -1   8  -5    9.91    1.52
  -1   8  -5    6.87    1.71
   1   8   5    9.00    2.14
   1   8   5   12.50    1.64
   1   8   5    9.64    1.50
  -2  -8  -5   51.15    3.47
   2  -8   5   47.13    2.30
  -2  -8  -5   43.75    3.99
   2  -8   5   45.57    2.72
   2  -8   5   50.32    2.24
   2   8   5   38.81    3.66
   2   8   5   47.55    2.97
  -2   8  -5   41.73    3.85
  -2   8  -5   44.82    2.86
   2   8   5   45.41    2.98
   3  -8   5    6.22    0.83
  -3  -8  -5    6.49    1.55
   3  -8   5    9.19    1.28
   3  -8   5    7.76    1.02
  -3  -8  -5   10.68    2.63
  -3   8  -5    7.13    1.46
   3   8   5    4.71    1.30
  -3   8  -5    5.04    1.20
   3   8   5    6.46    1.50
  -4  -8  -5    7.81    1.74
   4  -8   5    9.34    0.97
   4  -8   5   10.75    1.40
   4  -8   5    8.45    1.15
  -4  -8  -5    7.96    2.81
   4   8   5   12.00    1.83
  -4   8  -5   11.68    1.67
  -4   8  -5    6.70    1.30
   4   8   5   11.74    2.06
   4   8   5    6.73    2.30
   5  -8   5   57.76    3.05
   5  -8   5   54.08    2.92
   5  -8   5   54.63    2.82
  -5  -8  -5   55.18    5.09
   5   8   5   53.78    3.44
   5   8   5   52.08    3.79
   6  -8   5    3.78    0.98
   6  -8   5    5.79    1.15
   6  -8   5    2.39    1.01
   6   8   5    3.13    1.94
   6   8   5    7.84    1.79
   6   8   5    2.77    1.47
   7  -8   5    0.48    0.81
  -7  -8  -5    1.26    2.62
   7   8   5    8.91    3.01
   7   8   5    0.85    1.45
   7   8   5    1.45    1.28
   8  -8   5   99.24    5.18
   8  -8   5  107.89    5.12
  -8  -8  -5  108.39    8.22
   8   8   5  107.60    7.20
   8   8   5   98.90    5.77
   8   8   5   89.95    7.56
  -9  -8  -5   35.12    5.80
   9  -8   5   35.99    2.92
   9  -8   5   39.07    2.81
   9   8   5   47.33    3.65
   9   8   5   45.74    6.50
 -10  -8  -5    7.38    3.80
  10  -8   5    4.65    1.36
  10  -8   5    2.32    1.33
  10   8   5    1.29    2.52
  10   8   5    3.22    1.73
  11  -8   5    0.04    1.06
  11  -8   5    0.82    1.27
  11   8   5    5.51    2.88
  12  -8   5    2.37    1.28
  12  -8   5    0.83    0.91
  12  -8   5    1.38    1.48
  12   8   5    5.27    2.93
  12   8   5   -0.45    1.71
  12  -9  -5    3.82    1.76
  12   9  -5    8.49    3.51
  12   9  -5    2.32    1.67
  11  -9  -5    0.96    1.26
  11   9  -5    1.57    1.46
  10  -9  -5    1.38    1.46
 -10  -9   5    5.30    3.19
  10   9  -5    2.23    1.56
  10   9  -5    5.55    3.34
  -9  -9   5   11.43    3.67
   9  -9  -5    5.49    1.73
   9   9  -5    6.39    3.14
   9   9  -5    5.55    1.74
   8  -9  -5   31.70    2.94
  -8  -9   5   42.81    6.01
   8   9  -5   24.34    4.88
   8   9  -5   34.12    2.94
   7  -9  -5    4.52    1.40
  -7  -9   5    0.38    2.14
   7   9  -5    2.37    1.23
   7   9  -5    3.80    2.68
  -6  -9   5    4.79    1.82
  -6  -9   5    3.54    2.69
   6  -9  -5    9.63    1.87
  -6  -9   5    4.17    1.45
   6  -9  -5    7.19    1.50
   6   9  -5    3.84    1.51
   6   9  -5    2.87    2.07
   6   9  -5    6.59    1.43
   5  -9  -5   -0.38    0.79
   5  -9  -5    0.82    1.14
  -5  -9   5   -0.84    1.14
  -5  -9   5    0.79    1.02
   5   9  -5    0.86    1.00
   5   9  -5    0.70    1.16
  -4  -9   5   31.27    2.52
   4  -9  -5   29.45    2.29
  -4  -9   5   34.75    2.92
   4   9  -5   30.56    3.62
   4   9  -5   32.86    2.24
   4   9  -5   31.18    2.76
  -3  -9   5    0.93    0.96
   3  -9  -5    1.37    1.28
  -3  -9   5    1.62    1.10
   3   9  -5    1.00    0.80
   3   9  -5    1.91    1.15
  -2  -9   5    3.40    0.98
  -2  -9   5    7.50    1.60
   2  -9  -5    3.52    1.26
   2  -9  -5    4.21    1.16
  -2   9   5    3.61    1.26
   2   9  -5    3.82    0.89
   2   9  -5    2.41    1.13
  -2   9   5    2.60    0.93
   2   9  -5    1.46    1.57
   1  -9  -5    3.23    1.43
  -1  -9   5    1.97    0.92
   1  -9  -5    5.14    1.20
  -1  -9   5    4.32    1.25
  -1   9   5    4.01    0.89
   1   9  -5    4.28    0.87
   1   9  -5    4.94    1.32
  -1   9   5    4.17    1.25
   1   9  -5    6.91    2.01
  -1   9   5    5.32    1.45
   0  -9  -5   39.77    3.43
   0   9   5   37.53    2.44
   0   9  -5   37.53    2.72
   0   9  -5   40.59    3.38
   0   9  -5   38.56    2.14
   0   9   5   41.61    3.30
   0   9   5   35.95    2.68
  -1  -9  -5   -0.31    1.42
   1  -9   5    1.10    0.77
   1  -9   5    0.07    0.51
  -1  -9  -5   -1.33    0.64
  -1   9  -5    0.17    0.88
   1   9   5    0.75    0.81
   1   9   5    0.87    1.45
  -1   9  -5    1.02    1.19
   1   9   5   -0.96    0.77
  -2  -9  -5    2.10    1.12
   2  -9   5    3.45    1.02
   2  -9   5    1.61    0.68
   2  -9   5    2.66    0.67
  -2  -9  -5    2.49    2.09
   2   9   5    2.04    1.75
  -2   9  -5    2.54    1.26
   2   9   5    3.72    1.24
   3  -9   5    4.60    0.90
   3  -9   5    4.52    1.03
  -3  -9  -5    3.80    1.42
  -3  -9  -5    4.98    2.22
   3  -9   5    5.77    0.84
   3   9   5    4.73    2.65
  -3   9  -5    4.92    1.32
   3   9   5    6.03    1.48
   4  -9   5    0.30    0.63
   4  -9   5    0.15    0.63
  -4  -9  -5    1.07    1.78
  -4   9  -5    0.14    0.81
   4   9   5    1.18    1.08
   4   9   5   -1.52    1.41
  -5  -9  -5    0.18    2.17
   5  -9   5    0.60    0.71
   5  -9   5   -0.23    0.60
   5  -9   5    0.58    0.73
   5   9   5    1.25    1.21
   5   9   5    2.09    2.20
  -5   9  -5    0.75    0.81
   6  -9   5   -0.69    0.75
   6  -9   5    0.25    0.70
  -6  -9  -5   -0.97    1.94
   6  -9   5    1.24    0.78
  -6   9  -5   -0.15    0.62
   6   9   5    0.45    0.90
   6   9   5   -2.00    1.74
  -7  -9  -5    7.63    3.48
   7  -9   5    6.83    1.22
   7  -9   5    6.14    1.11
   7   9   5    7.35    1.79
   7   9   5    7.44    3.04
  -8  -9  -5   -0.14    2.57
   8  -9   5    0.96    0.75
   8  -9   5   -0.42    0.88
   8  -9   5    1.53    0.91
   8   9   5    0.40    1.39
   8   9   5    1.98    2.09
   9  -9   5    0.04    0.97
   9  -9   5    1.04    0.79
  -9  -9  -5    9.30    3.57
   9   9   5   -0.39    1.26
   9   9   5    0.51    2.66
  10  -9   5   -0.52    1.01
 -10  -9  -5    5.37    3.06
  10  -9   5   -0.16    0.75
  10   9   5   -0.32    1.32
  10   9   5    5.62    3.34
  11  -9   5    3.82    1.47
  11  -9   5    2.92    1.04
  11   9   5    4.48    3.16
  11   9   5    3.25    2.06
  11 -10  -5    3.64    1.77
  11  10  -5    7.73    2.18
  11  10  -5    8.50    4.69
 -10 -10   5    2.93    3.26
  10 -10  -5    5.28    1.84
  10  10  -5    3.86    1.67
  10  10  -5    4.55    3.28
  -9 -10   5    9.92    3.53
   9 -10  -5    2.69    1.50
   9  10  -5    1.93    1.46
   9  10  -5   -0.08    1.78
  -8 -10   5   -0.24    2.66
   8 -10  -5   -0.73    0.96
   8  10  -5    1.05    1.42
   8  10  -5    3.59    3.03
   7 -10  -5    0.16    1.02
  -7 -10   5   -2.07    1.48
   7  10  -5    1.24    1.98
   7  10  -5    0.46    1.11
  -6 -10   5    0.87    1.19
   6 -10  -5   -0.30    0.95
   6  10  -5   -0.12    1.76
  -5 -10   5    5.72    1.71
   5 -10  -5    7.53    1.53
  -5 -10   5    5.82    1.68
   5  10  -5    4.41    2.25
   5  10  -5    8.28    1.53
  -4 -10   5   29.93    2.47
   4 -10  -5   31.41    2.39
  -4 -10   5   30.05    2.85
   4  10  -5   29.59    2.32
   4  10  -5   32.56    4.49
   3 -10  -5    5.36    1.26
  -3 -10   5    5.46    1.42
  -3 -10   5    4.97    1.60
   3  10  -5    7.56    1.38
  -2 -10   5    4.46    1.23
  -2 -10   5    4.77    1.48
   2 -10  -5    5.86    1.57
   2 -10  -5    3.79    1.16
   2  10  -5    4.82    2.04
  -2  10   5    3.93    1.03
   2  10  -5    4.94    1.06
  -1 -10   5    3.20    0.97
  -1 -10   5    3.21    1.28
   1 -10  -5    4.81    1.63
   1 -10  -5    4.05    1.23
   1  10  -5    3.58    0.96
  -1  10   5    3.52    1.35
   1  10  -5    5.44    1.99
  -1  10   5    1.77    1.14
   0 -10  -5    0.75    0.93
   0 -10  -5   -0.12    1.29
   0 -10   5    1.40    1.00
   0 -10   5    0.98    0.76
   0  10  -5    0.77    1.31
   0  10   5   -0.32    0.95
   0  10  -5   -0.46    0.59
   0  10   5    1.91    1.31
   1 -10   5    0.84    0.89
  -1 -10  -5    1.30    1.03
  -1 -10  -5    0.40    1.55
   1 -10   5    0.35    0.62
   1  10   5    2.50    1.17
   1  10   5    0.13    1.49
  -1  10  -5    1.32    1.27
  -2 -10  -5   10.93    2.13
  -2 -10  -5    6.35    2.44
   2 -10   5    8.43    1.45
   2 -10   5    8.61    1.16
  -2  10  -5    8.81    1.96
   2  10   5    7.77    1.66
   2  10   5    8.49    2.40
  -3 -10  -5   -1.44    1.64
   3 -10   5    0.43    0.73
   3 -10   5    3.67    0.85
   3  10   5    0.69    1.04
   3  10   5    2.22    2.01
  -3  10  -5    2.19    1.08
   4 -10   5   11.65    1.20
   4 -10   5   11.89    1.38
   4 -10   5   13.54    1.38
  -4 -10  -5   17.12    3.62
   4  10   5   12.17    2.03
  -4  10  -5   18.02    1.72
   5 -10   5    5.47    1.02
   5 -10   5    6.19    1.23
   5 -10   5    6.21    1.12
  -5 -10  -5    4.74    2.92
   5  10   5    4.22    1.54
   5  10   5    6.18    2.57
  -5  10  -5    4.71    0.99
   6 -10   5    6.91    1.15
  -6 -10  -5    9.08    3.22
   6 -10   5    6.09    1.26
   6 -10   5    6.23    1.13
   6  10   5    9.91    1.91
   6  10   5    3.27    2.28
   7 -10   5    0.69    0.79
  -7 -10  -5   -0.32    2.78
   7 -10   5   -0.20    0.56
   7 -10   5   -0.73    0.87
   7  10   5    0.66    2.02
   7  10   5   -0.88    1.16
   8 -10   5   17.44    1.46
   8 -10   5   19.03    1.81
   8 -10   5   19.40    2.02
  -8 -10  -5   21.38    4.96
   8  10   5   19.52    2.84
   8  10   5   19.50    4.30
   9 -10   5    1.93    1.08
  -9 -10  -5   -0.33    1.89
   9 -10   5    1.53    1.13
   9 -10   5    2.70    0.78
   9  10   5    0.88    3.06
   9  10   5    2.33    1.28
  10 -10   5    6.98    1.10
  10 -10   5    8.17    1.81
 -10 -10  -5    2.97    3.16
  10  10   5    2.89    1.68
  10  10   5    6.87    3.31
  10 -11  -5    5.78    1.97
  10  11  -5    8.82    3.94
  10  11  -5    7.03    2.04
   9 -11  -5   15.62    2.68
   9  11  -5   17.57    5.28
   9  11  -5   11.73    2.30
   8 -11  -5    0.29    1.47
   8  11  -5    2.46    2.43
   8  11  -5    0.35    1.14
   7 -11  -5    5.17    1.68
   7  11  -5    4.83    1.51
   7  11  -5    1.53    2.28
   6 -11  -5   14.32    2.35
   6  11  -5   12.54    2.03
   6  11  -5   11.09    3.29
   5 -11  -5    2.82    1.43
  -5 -11   5    0.92    1.21
   5  11  -5    2.20    1.16
   5  11  -5    1.05    1.82
  -4 -11   5    8.53    1.66
  -4 -11   5    5.54    1.77
   4  11  -5    5.11    1.35
  -3 -11   5    2.86    1.43
   3 -11  -5    0.99    1.11
  -3 -11   5    1.17    1.19
   3  11  -5    0.32    1.64
   3  11  -5    2.59    1.09
   2 -11  -5    0.65    0.99
  -2 -11   5    4.01    1.12
   2 -11  -5    0.66    1.27
  -2 -11   5   -0.68    1.02
   2  11  -5   -1.71    1.50
   2  11  -5    2.51    1.10
   1 -11  -5    1.53    1.29
  -1 -11   5    2.11    1.40
  -1 -11   5    0.20    0.88
   1 -11  -5    2.39    1.56
  -1  11   5    1.65    1.23
   1  11  -5    2.56    0.96
  -1  11   5    1.66    1.13
   1  11  -5    1.42    1.58
   0 -11  -5    3.19    1.77
   0 -11   5    1.17    0.85
   0  11  -5    1.56    2.09
   0  11   5    1.06    1.11
   0  11  -5    1.42    0.78
   0  11   5    0.29    1.24
   1 -11   5   -0.22    0.68
   1 -11   5    0.91    0.98
  -1 -11  -5    0.33    1.60
   1  11   5    0.86    1.15
  -1  11  -5    2.16    1.47
   2 -11   5    1.45    0.77
  -2 -11  -5    3.03    2.09
   2 -11   5    3.90    0.98
   2 -11   5    1.72    0.92
   2  11   5    0.76    1.16
   2  11   5    5.51    2.28
  -2  11  -5    0.92    1.19
  -3 -11  -5    1.01    1.89
   3 -11   5    1.36    0.80
   3 -11   5    1.16    0.69
   3 -11   5    0.06    0.70
   3  11   5    1.09    1.11
  -3  11  -5    0.75    0.94
   3  11   5    0.00    1.53
   4 -11   5    3.27    0.98
   4 -11   5    4.54    0.92
  -4 -11  -5    5.06    2.46
   4 -11   5    4.76    1.08
   4  11   5    2.40    1.11
   4  11   5    6.21    2.28
  -4  11  -5    5.32    1.23
  -5 -11  -5    0.27    2.23
   5 -11   5    3.52    1.01
   5  11   5    0.01    1.73
   5  11   5    0.54    1.25
   6 -11   5   13.36    1.40
  -6 -11  -5   15.63    4.11
   6 -11   5   12.59    1.27
   6  11   5   13.82    2.17
   6  11   5   21.06    4.10
   7 -11   5   12.93    1.23
   7 -11   5   14.10    1.51
   7 -11   5   16.26    1.82
  -7 -11  -5   19.17    4.65
   7  11   5   13.65    3.85
   7  11   5   15.43    2.49
   8 -11   5   39.77    2.59
  -8 -11  -5   45.86    6.87
   8 -11   5   34.15    2.65
   8 -11   5   32.02    1.92
   8  11   5   40.78    6.23
   8  11   5   34.84    3.34
   9 -11   5    2.34    1.20
   9 -11   5    1.58    0.50
   9  11   5    2.02    1.57
   9  11   5    5.03    2.95
   9 -12  -5   13.76    2.59
   9  12  -5    2.51    2.99
   9  12  -5   10.75    2.23
   8 -12  -5    3.84    1.67
   8  12  -5    8.39    1.91
   8  12  -5    0.53    1.99
   7 -12  -5    0.09    1.40
   7  12  -5    0.13    1.08
   7  12  -5    2.12    2.04
   6 -12  -5   11.40    2.20
   6  12  -5    9.59    1.94
   6  12  -5    9.44    3.15
   5 -12  -5    1.30    1.47
   5  12  -5   -0.10    1.03
   5  12  -5   -0.45    1.87
   4  12  -5   25.13    2.28
   4  12  -5   21.95    4.39
  -3 -12   5    1.18    1.20
   3  12  -5    3.83    2.07
   3  12  -5    4.13    1.22
  -2 -12   5    3.36    1.42
  -2 -12   5    2.19    1.07
   2  12  -5   -0.14    1.63
  -2  12   5    1.14    0.80
   2  12  -5    1.00    0.98
  -1 -12   5   -0.74    0.95
   1 -12  -5   -0.75    1.31
  -1 -12   5   -0.93    0.82
   1  12  -5   -0.48    1.67
  -1  12   5    2.33    1.29
  -1  12   5   -0.72    0.98
   0 -12   5   36.07    2.89
   0 -12  -5   39.68    3.80
   0 -12   5   35.60    2.42
   0  12   5   38.67    3.05
   0  12  -5   31.99    3.41
   0  12   5   27.89    3.11
   1 -12   5   -0.97    0.79
  -1 -12  -5    3.12    1.91
   1 -12   5    0.51    0.83
  -1  12  -5    0.69    1.31
   1  12   5    2.36    1.72
   1  12   5   -0.51    1.12
   2 -12   5   46.03    2.68
   2 -12   5   50.47    3.22
   2 -12   5   50.50    2.82
  -2 -12  -5   50.00    4.87
   2  12   5   48.68    4.52
   2  12   5   47.63    3.54
   3 -12   5   -1.33    0.72
   3 -12   5    0.66    0.80
  -3 -12  -5    2.16    1.95
   3 -12   5   -1.23    0.63
   3  12   5    2.01    1.92
   3  12   5    9.92    1.87
  -3  12  -5    1.45    1.15
   4 -12   5    5.01    1.18
   4 -12   5    5.52    1.15
   4 -12   5    7.66    1.16
  -4 -12  -5   11.99    3.36
   4  12   5   11.74    2.17
   4  12   5    4.93    2.39
   5 -12   5    6.10    1.12
  -5 -12  -5    3.52    2.80
   5 -12   5    5.04    1.17
   5 -12   5    5.27    1.04
   5  12   5    4.86    1.70
   6 -12   5    3.92    0.89
   6 -12   5    4.40    1.31
   6 -12   5    2.71    0.95
   6  12   5    3.61    1.69
   6  12   5   -0.45    1.71
   7 -12   5    2.81    0.99
   7 -12   5    2.00    0.64
   7 -12   5    3.76    1.18
   7  12   5    4.14    1.68
   7  12   5   -1.14    1.74
   8 -12   5    1.15    1.01
   8 -12   5    1.53    0.37
   8  12   5    2.01    1.33
   8  12   5   11.88    3.42
   8 -13  -5    7.20    2.08
   8  13  -5    1.87    2.36
   8  13  -5    0.30    1.28
   7 -13  -5   -0.33    1.45
   7  13  -5    1.94    2.15
   6 -13  -5    0.39    1.23
   6  13  -5   -1.34    1.96
   6  13  -5   10.62    2.14
   5  13  -5    1.73    1.14
   4  13  -5   13.41    1.91
  -3 -13   5    5.68    1.40
   3  13  -5   -0.06    1.60
   3  13  -5    2.19    1.06
  -2 -13   5   12.24    1.86
   2  13  -5   15.26    1.73
   2  13  -5   15.04    3.25
  -1 -13   5   -0.24    1.02
   1  13  -5    2.20    2.11
  -1  13   5    0.82    1.00
  -1  13   5   -0.41    1.14
   1  13  -5    0.69    0.86
   0 -13   5    7.43    1.42
   0 -13  -5   13.24    3.02
   0 -13   5    8.41    1.80
   0  13   5    9.53    1.96
   0  13  -5    8.01    2.50
   0  13   5   12.62    2.35
  -1 -13  -5    9.17    2.89
   1 -13   5   -0.19    0.92
   1 -13   5    3.92    1.08
   1  13   5    1.58    1.61
  -1  13  -5    1.78    1.41
   1  13   5   -1.10    1.10
   2 -13   5    2.69    1.14
   2 -13   5    2.68    0.90
  -2 -13  -5    2.56    2.11
   2 -13   5    1.55    0.96
  -2  13  -5    2.44    1.41
   2  13   5    2.37    1.89
   2  13   5    4.04    1.59
   3 -13   5    0.53    0.81
   3 -13   5    0.46    0.84
   3 -13   5   -1.08    0.70
  -3 -13  -5    0.46    1.91
   3  13   5   -1.40    1.05
   3  13   5    0.97    1.74
  -4 -13  -5    0.33    1.91
   4 -13   5    2.65    0.91
   4  13   5    7.10    2.91
   4  13   5    0.06    1.26
   5 -13   5    1.34    0.89
   5 -13   5    1.05    0.85
   5 -13   5    1.39    0.75
  -5 -13  -5    2.19    2.65
   5  13   5   -0.49    1.18
   5  13   5    0.83    1.93
   6 -13   5    3.91    0.78
   6  13   5    1.99    2.17
   6  13   5    6.67    1.93
   7 -13   5    3.85    1.19
   7  13   5   -1.85    2.52
   7  13   5    5.41    1.65
   6 -14  -5    5.20    1.71
   6  14  -5    3.34    1.47
   5 -14  -5    4.01    1.64
   5  14  -5    4.88    1.58
   5  14  -5    0.09    3.76
   4  14  -5    2.05    1.27
   4  14  -5   -1.11    2.34
  -3 -14   5    3.82    1.49
   3  14  -5    0.48    2.36
   2  14  -5   -1.77    2.00
   2  14  -5    3.97    1.23
   1  14  -5    9.45    3.09
   0 -14  -5   17.35    3.20
   0 -14   5   16.84    1.88
   0  14   5    9.30    2.20
   0  14   5   16.14    2.59
   1 -14   5    4.68    1.19
  -1 -14  -5    5.07    2.36
   1  14   5    1.49    1.49
   1  14   5    1.06    1.49
  -1  14  -5    2.94    1.89
   2 -14   5    0.30    1.01
  -2 -14  -5   -0.02    2.20
   2  14   5    0.70    2.07
   2  14   5    2.71    1.48
   3 -14   5    1.65    0.89
  -3 -14  -5   -2.99    1.75
   3  14   5    3.04    2.23
   3  14   5    0.21    1.28
  -4 -14  -5    5.83    3.53
   4 -14   5    1.42    0.95
   4  14   5    3.84    1.61
   5 -14   5    3.40    1.03
   5  14   5   -1.67    1.24
   2  15  -5    5.97    1.71
   0  15   5    9.95    2.29
   1 -15   5    1.54    1.09
   1  15   5    2.70    1.53
   2  15   5    3.09    1.86
  15   0  -6   15.79    3.19
  14   0  -6   11.87    2.69
  14   0  -6   13.24    3.67
  14   0  -6   14.51    2.57
  13   0  -6    0.24    1.09
  13   0  -6    2.49    2.24
  13   0  -6   -0.28    0.97
  12   0  -6    4.19    1.60
  12   0  -6    3.04    1.36
  12   0  -6    0.19    1.89
  11   0  -6   28.02    2.83
  11   0  -6   28.61    2.92
  11   0  -6   31.21    4.43
  10   0  -6    0.86    1.01
  10   0  -6    2.03    1.74
  10   0  -6    3.57    1.33
   9   0  -6   24.26    3.50
[truncated: 873,252 more chars]
