# Supplementary material for: γ-Selective C(sp3)–H amination via controlled migratory hydroamination
Source: Nat Commun. 2021 Sep 27;12:5657. doi: 10.1038/s41467-021-25696-z (PMC8476554; doi:10.1038/s41467-021-25696-z)
Supplement: Supplementary file 5 — Supplementary Data 3 [file 41467_2021_25696_MOESM5_ESM.xlsx]

## Sheet: Sheet1
	Supplementary Data 3. Cartesian coordinates of the optimized geometries
	===============================
	2a
	===============================
	C 3.659461498 0.874242485 0.707534552
	C 4.422896385 -0.228433266 1.098000884
	C 3.802196741 -1.452244759 1.360952258
	C 2.421257019 -1.572748184 1.234273195
	C 1.652522087 -0.468511790 0.842494369
	C 2.276719093 0.758493245 0.578426898
	C 0.180130512 -0.671858251 0.718656123
	O -0.449892879 0.490855277 0.381863534
	O -0.390318781 -1.721806049 0.918182373
	N -1.862619281 0.317011058 0.089132808
	C -2.199404716 1.454234838 -0.767234087
	C -3.703085423 1.386360765 -1.048784852
	O -4.452510834 1.430943847 0.156663164
	C -4.094031334 0.355245084 1.014771819
	C -2.602334261 0.389867276 1.355006099
	H 4.142805099 1.824975252 0.502717018
	H 5.500654221 -0.134151340 1.197057009
	H 4.395131111 -2.310141087 1.664155483
	H 1.915205598 -2.511809587 1.431552291
	H 1.679094195 1.610619545 0.276046336
	H -1.630088925 1.370553970 -1.697824955
	H -1.954017043 2.414498806 -0.285090148
	H -3.928379297 0.465828747 -1.610851288
	H -4.011614323 2.247385979 -1.648098826
	H -4.689361572 0.463342875 1.925373077
	H -4.338528156 -0.610807896 0.545466006
	H -2.361403227 1.313403130 1.904907703
	H -2.329245806 -0.478130907 1.958976030
	===============================
	L8
	===============================
	C -1.359326482 -1.039008498 1.789780140
	C -1.716704607 -2.361872435 2.077218533
	C -0.007514368 -0.676246226 1.938907146
	H -2.752976894 -2.671220064 1.980744004
	H 0.297628969 0.347967654 1.738589883
	C -0.769333661 -3.300903320 2.495468140
	C 0.947332323 -1.598706365 2.341837406
	H -1.086555362 -4.313946247 2.713931561
	H 1.990402579 -1.322868228 2.457141399
	C 0.571666420 -2.920842886 2.622559309
	C -6.128605366 -1.877942920 1.080847621
	C -6.643874645 -1.643237233 2.360553741
	C -4.900024891 -1.317919493 0.716931283
	H -4.512115955 -1.511452198 -0.278376788
	C -5.928195477 -0.836731851 3.258482218
	C -4.170007706 -0.515062153 1.601200581
	H -6.349595070 -0.660481572 4.242797852
	C -4.717426777 -0.277658373 2.876642942
	H -4.181883812 0.354640037 3.580752850
	H -6.664607525 -2.490398645 0.365239203
	C -3.053388119 1.056193829 -1.416925669
	C -2.459147453 0.055108000 -0.624847293
	C -3.064833641 0.969490170 -2.801471710
	H -3.528468132 1.735515356 -3.414495945
	C -1.856292486 -1.024360895 -1.279920459
	C -2.460020304 -0.123016894 -3.441363096
	H -1.383324385 -1.809558749 -0.698226750
	C -1.847372293 -1.120598793 -2.674962282
	H -1.366497397 -1.970460534 -3.145074606
	H -3.519977093 1.913398385 -0.937445819
	P -2.538657904 0.260979265 1.210229158
	O -2.521367788 -0.113388434 -4.804846287
	C -1.935340762 -1.194477558 -5.512361526
	H -0.855132818 -1.264463544 -5.326502800
	H -2.404754877 -2.152844667 -5.252039909
	H -2.103913307 -0.989414513 -6.571107864
	O -7.824773312 -2.140424967 2.830777168
	C -8.604108810 -2.952723265 1.966776013
	H -8.910789490 -2.408002377 1.063713670
	H -8.066045761 -3.862794638 1.668751717
	H -9.492723465 -3.233045816 2.535302401
	O 1.583415747 -3.748647213 3.014180899
	C 1.267480016 -5.097557545 3.321254492
	H 0.557986915 -5.169031143 4.156583309
	H 0.850175560 -5.625272274 2.452937126
	H 2.208294868 -5.570521355 3.608497620
	===============================
	A
	===============================
	C -7.783758163 1.333527207 4.240931034
	C -8.699283600 1.430948019 5.298709869
	C -6.418915272 1.007042766 4.581068993
	H -9.720943451 1.708741069 5.075392723
	C -8.306036949 1.158078551 6.624429703
	C -6.034514904 0.731481791 5.927204609
	H -9.054848671 1.222825646 7.410512447
	C -7.009793758 0.806594193 6.952103615
	H -6.723824024 0.594471753 7.978496552
	C -4.671151161 0.412378728 6.162263393
	N -5.505092621 1.016694546 3.555191278
	C -4.235972881 0.716105282 3.818500519
	C -3.778337717 0.397268951 5.113086700
	H -4.346724510 0.184185371 7.174652576
	H -3.557276011 0.737713158 2.970828295
	H -2.731839657 0.152300850 5.265506744
	N -8.030804634 1.479149699 2.895401239
	C -9.273639679 2.081911564 0.908223748
	H -10.295845985 2.405295372 0.689011872
	C -8.259889603 2.937625885 0.096552394
	H -8.280810356 3.960166931 0.509921968
	H -8.669186592 3.039995670 -0.925106585
	C -6.813891411 2.400360823 0.058028627
	C -9.076523781 2.206822872 2.412172079
	O -9.759799957 3.020982504 3.073131084
	H -9.163939476 1.033540368 0.612411678
	Cs -7.101930141 4.723457813 3.464833736
	Ni -6.267434597 1.636919856 1.821981907
	H -6.175463676 3.227032185 -0.300185800
	C -6.682007313 1.271149755 -0.984468520
	H -7.303566933 0.413028747 -0.691224694
	H -7.070307732 1.598010421 -1.969099283
	C -5.241286755 0.782984614 -1.171703219
	H -4.850607872 0.365480393 -0.233826652
	H -5.164593220 0.010172530 -1.945910215
	H -4.583618641 1.613767743 -1.457282066
	===============================
	A'
	===============================
	C 0.772202432 -0.134923458 -3.835560083
	C 0.705232143 0.165425330 -2.347138882
	O 1.688588619 0.646069825 -1.733527780
	N -0.471710086 -0.196961522 -1.770672441
	C -1.012428761 0.389211953 -0.672522545
	C -2.076333046 -0.356354833 -0.030380247
	C -0.709781051 1.662092686 -0.140856400
	C -2.799104929 0.188931212 1.075867534
	C -1.409651041 2.167920351 0.969327331
	H 0.068564817 2.249166727 -0.615058422
	C -3.388572454 -2.278824568 -0.054419667
	C -3.871232748 -0.589231312 1.588732123
	C -2.427330732 1.457494617 1.589388609
	H -1.145670295 3.155320406 1.343835950
	C -4.178024292 -1.805308461 1.010159969
	H -4.453449726 -0.205958322 2.423032999
	H -2.964295864 1.868096948 2.440119505
	H -5.008370399 -2.405747175 1.369916797
	N -2.355044127 -1.593132496 -0.543425441
	C 0.891728520 -1.631179571 -4.223240376
	H -3.567197561 -3.252745867 -0.502069294
	H 1.829782844 -2.023941517 -3.807830095
	H 1.627116799 0.418382376 -4.239720821
	H -0.145024791 0.261061668 -4.290526390
	H 1.045793653 -1.631993294 -5.316598892
	Ni -0.913236976 -2.263203382 -1.890975118
	Cs 1.798296928 -0.380054116 1.159182787
	C -0.275067955 -2.546029329 -3.812341690
	H -1.176651001 -2.180292368 -4.347383976
	C -0.022722961 -3.992411613 -4.271099567
	H -0.847806215 -4.627118111 -3.923467159
	H 0.877254009 -4.383201599 -3.772123337
	C 0.122443117 -4.217720985 -5.788964748
	H -0.757998288 -3.834903479 -6.321354389
	H 1.000370383 -3.705019474 -6.197366714
	H 0.223273322 -5.283766270 -6.032941341
	P 0.033133492 -3.901540279 -0.602154076
	C 1.778212786 -4.148985386 -1.135120869
	C 2.473321199 -2.994153500 -1.513130307
	C 2.468127489 -5.371825695 -1.170108557
	H 1.937283039 -2.052462101 -1.574545741
	H 1.954151154 -6.292489529 -0.910384059
	C 3.816411972 -3.027078390 -1.889060974
	C 3.803608894 -5.427258492 -1.554868340
	H 4.296933174 -2.108340263 -2.205558777
	H 4.339439869 -6.370358467 -1.599157214
	C 4.489018440 -4.256222725 -1.914457321
	C 0.288652211 -3.713813305 1.244409204
	C -0.792446911 -3.265058994 2.023251534
	C 1.513306618 -3.934355021 1.911096334
	H 2.372088671 -4.294850349 1.353500843
	C -0.672615290 -3.025250673 3.393941402
	C 1.650483012 -3.703337669 3.280355930
	H -1.538022757 -2.672698021 3.943694115
	H 2.589312315 -3.892239571 3.793558598
	C 0.557889342 -3.243021727 4.033340931
	C -0.758961320 -5.564625740 -0.616112947
	C -0.449119449 -6.595326424 0.281252503
	C -1.798262000 -5.782164574 -1.538964152
	H 0.322701156 -6.446594715 1.031753421
	H -2.064318657 -4.978699207 -2.221642256
	C -1.125822425 -7.816095352 0.252609104
	C -2.483974695 -6.989327908 -1.578119516
	H -0.858059525 -8.589468956 0.963569582
	H -3.287062645 -7.161855698 -2.287584782
	C -2.149701595 -8.017024994 -0.683568239
	O 0.792823434 -3.036780119 5.362289906
	C -0.302931458 -2.665996552 6.188386917
	H -0.718561351 -1.690535426 5.900354862
	H -1.103295922 -3.416972876 6.159611225
	H 0.093237288 -2.600772619 7.203190327
	O -2.882493496 -9.160928726 -0.795129359
	C -2.595181942 -10.234370232 0.088225245
	H -1.564947605 -10.595677376 -0.032125235
	H -2.753520966 -9.950891495 1.137714982
	H -3.288625002 -11.035295486 -0.174721658
	O 5.790691376 -4.420413971 -2.284823895
	C 6.498642445 -3.285393000 -2.762193441
	H 6.012341499 -2.846510887 -3.643245935
	H 6.598387718 -2.512231827 -1.987712026
	H 7.491535664 -3.643864870 -3.039274693
	H -1.751188397 -3.082391977 1.554643750
	===============================
	TS1
	===============================
	C -2.422864199 0.142478898 -3.473408222
	C -3.172069311 -0.145765141 -2.324672461
	C -1.035387993 0.481998205 -3.299498558
	H -4.226950645 -0.362353474 -2.435919762
	C -2.574968815 -0.150533900 -1.052405119
	C -0.443410039 0.496814370 -1.996280789
	H -3.184744358 -0.403421968 -0.188249290
	C -1.236396670 0.155394599 -0.875355005
	H -0.785836577 0.151532218 0.113351196
	C 0.920654595 0.889669776 -1.900125980
	N -0.331441253 0.854294717 -4.425861835
	C 0.939392328 1.251730919 -4.279271126
	C 1.601360798 1.272711515 -3.039892435
	H 1.406241894 0.892359853 -0.927448273
	H 1.443591237 1.563397169 -5.186216831
	H 2.640521765 1.585592866 -2.997458458
	N -2.898529053 0.104032271 -4.774416447
	C -4.585739613 0.298120499 -6.507351875
	H -5.680417061 0.307044983 -6.527083874
	C -4.020847797 1.399676800 -7.445842743
	H -4.267295361 2.370006800 -6.981475353
	H -4.628664017 1.380623460 -8.364953041
	C -2.508261919 1.296270013 -7.750865936
	C -4.159984112 0.523929775 -5.065957069
	O -4.900715828 1.178373337 -4.296556950
	H -4.233657360 -0.677335143 -6.857124805
	Cs -2.722603798 3.496369839 -4.369322300
	Ni -1.402948737 0.395104676 -6.268531799
	N -0.577119827 -1.689580441 -6.433822632
	C -0.797770321 -2.567035198 -5.279269695
	C -2.248773098 -3.076347589 -5.331108093
	O -2.494122982 -3.773105383 -6.547500610
	C -2.274998665 -2.921515226 -7.661215782
	C -0.824340940 -2.416816235 -7.684007645
	H -0.627891779 -1.989832759 -4.367533684
	H -0.110094935 -3.421807766 -5.311668396
	H -2.410073996 -3.787508965 -4.515290260
	H -2.929785490 -2.224293947 -5.213510036
	H -2.471364021 -3.509021997 -8.563100815
	H -2.957580566 -2.061558247 -7.640428066
	H -0.665477753 -1.726585865 -8.513834000
	H -0.145692348 -3.275275230 -7.771029472
	C 1.489875674 -0.398790449 -6.862661362
	O 1.108703375 -1.594140053 -6.452977180
	C 2.956813335 -0.155173823 -6.698400974
	C 3.792346478 -1.059432745 -6.027763367
	C 3.491440773 1.030977130 -7.221127987
	C 5.146379948 -0.769927979 -5.872364521
	C 4.846584320 1.313243032 -7.068012714
	C 5.676083088 0.414743096 -6.391421795
	H 3.371960163 -1.975523114 -5.627731323
	H 2.825445414 1.715729594 -7.735914707
	H 5.790741444 -1.468121171 -5.345384121
	H 5.257382393 2.233359814 -7.474639416
	H 6.733047485 0.636254191 -6.270056248
	O 0.733908534 0.466319978 -7.317188263
	H -2.116363525 2.326833010 -7.858442307
	C -2.238356829 0.609219670 -9.103070259
	H -1.163643003 0.398132592 -9.182582855
	H -2.743487358 -0.369137734 -9.123716354
	C -2.663621664 1.407442093 -10.349510193
	H -2.455082655 0.863599539 -11.280241013
	H -3.735396147 1.638990641 -10.338596344
	H -2.123346329 2.361703873 -10.391752243
	===============================
	B
	===============================
	C -2.861579180 0.650263608 -3.781929731
	C -3.796547651 0.934157193 -2.787436485
	C -1.581748724 0.149388433 -3.354456902
	H -4.756261349 1.344575524 -3.072130203
	C -3.498290539 0.706628978 -1.424784303
	C -1.282954097 -0.075247183 -1.976933241
	H -4.262876511 0.928220809 -0.684502184
	C -2.277667046 0.211526930 -1.009368062
	H -2.068828106 0.038503792 0.042460259
	C 0.016015310 -0.561592698 -1.675748229
	N -0.659956217 -0.075376652 -4.328959465
	C 0.536325991 -0.537857592 -4.023683548
	C 0.923188567 -0.791082203 -2.688579082
	H 0.281755686 -0.754100382 -0.638825119
	H 1.192381978 -0.722663045 -4.869938374
	H 1.918683410 -1.168912292 -2.477809906
	N -3.037794352 0.793425202 -5.157745838
	C -3.983484745 1.883572936 -7.145110130
	H -4.196265697 2.928332090 -7.391688347
	C -2.858267307 1.347606659 -8.048601151
	H -1.932637215 1.903949380 -7.852525711
	H -3.124238491 1.581535816 -9.092616081
	C -2.585295439 -0.153958663 -7.957612991
	C -3.745398521 1.851990223 -5.636721134
	O -4.164487362 2.805673361 -4.946206093
	H -4.914997101 1.334044814 -7.330374718
	Cs -1.109082937 3.664923906 -4.362486362
	Ni -1.562913656 -0.201721281 -6.265368938
	N -1.362736344 -2.108403206 -6.216601849
	C -0.818644524 -2.828676939 -7.345386505
	C -0.185629070 -4.135142803 -6.840638638
	O -1.131544948 -4.921131134 -6.122010231
	C -1.691561222 -4.196788788 -5.033565521
	C -2.354649067 -2.896236897 -5.521683693
	H -0.058278572 -2.211122990 -7.833048344
	H -1.581360579 -3.103449106 -8.104251862
	H 0.163733065 -4.755876064 -7.673774242
	H 0.674008310 -3.889245272 -6.192810535
	H -2.423207760 -4.861996651 -4.560772896
	H -0.907777369 -3.944397211 -4.297838688
	H -2.738480091 -2.335001945 -4.660184860
	H -3.221642733 -3.182309389 -6.149991035
	C 0.757748902 1.265592933 -7.019747734
	O 0.266980529 0.098169647 -7.167359352
	C 2.231350660 1.405212402 -7.326280117
	C 3.000391006 0.277855188 -7.642862320
	C 2.848482609 2.660388947 -7.269162655
	C 4.366564751 0.404660046 -7.892066002
	C 4.213597775 2.789696932 -7.521782398
	C 4.976160049 1.660401583 -7.831631660
	H 2.507347822 -0.687541902 -7.687969208
	H 2.235644341 3.524550200 -7.033013821
	H 4.957139492 -0.474646032 -8.135846138
	H 4.685214520 3.768367052 -7.480250835
	H 6.040751457 1.759077430 -8.027716637
	O 0.122454837 2.274847507 -6.616796970
	H -1.812410474 -0.453843951 -8.672231674
	C -3.799061775 -1.061847329 -8.018991470
	H -3.466755629 -2.099756002 -7.961269379
	H -4.436088085 -0.897043884 -7.140840054
	C -4.624986649 -0.896822929 -9.312344551
	H -3.997482300 -1.052526593 -10.197805405
	H -5.442417145 -1.625460744 -9.348118782
	H -5.067454338 0.100966029 -9.394603729
	===============================
	TS2
	===============================
	C -2.825139761 0.366311550 -3.637893677
	C -3.777754068 0.485116422 -2.621460676
	C -1.468689203 0.083842382 -3.239940166
	H -4.795489311 0.739295483 -2.887580633
	C -3.426207066 0.279696405 -1.271238685
	C -1.121446013 -0.124204665 -1.870188594
	H -4.203617096 0.359926760 -0.515348077
	C -2.134606838 -0.028424794 -0.885158181
	H -1.884097695 -0.195443869 0.158849433
	C 0.244026601 -0.397197843 -1.586610675
	N -0.524250388 0.076375544 -4.227995396
	C 0.745436668 -0.165128618 -3.927802563
	C 1.171376586 -0.420910686 -2.608019590
	H 0.544091761 -0.582000494 -0.557982624
	H 1.431967020 -0.153060764 -4.770305157
	H 2.219588757 -0.623436391 -2.410482883
	N -3.057529926 0.466330409 -5.004359245
	C -4.254433155 1.227975130 -6.990250587
	H -4.803536892 2.134902239 -7.258367062
	C -3.016105413 1.077008963 -7.900958061
	H -2.211273193 1.740421653 -7.559547901
	H -3.291520357 1.467954040 -8.895618439
	C -2.487668514 -0.347868830 -8.150776863
	C -3.986067533 1.330909729 -5.487830162
	O -4.572990417 2.214470863 -4.826864719
	H -4.944247723 0.389325052 -7.149406433
	Cs -1.680842400 3.604516029 -4.267355442
	Ni -1.406117201 -0.069772311 -6.142256737
	N -1.706775308 -1.828431129 -6.846603870
	C -0.670808136 -2.548761606 -7.550718307
	C 0.046800166 -3.462017298 -6.543996334
	O -0.871737599 -4.328913689 -5.886019707
	C -1.899660945 -3.601058483 -5.220457077
	C -2.662281275 -2.707285881 -6.211261272
	H 0.045510989 -1.836702704 -7.969810009
	H -1.076806068 -3.177017689 -8.367917061
	H 0.778586566 -4.108013630 -7.042741299
	H 0.568945467 -2.827181816 -5.807856083
	H -2.561360359 -4.347115517 -4.765604973
	H -1.470868468 -2.966720343 -4.426043510
	H -3.406393766 -2.107128143 -5.677851677
	H -3.180726767 -3.364572048 -6.933619022
	C 0.664964378 1.631512284 -6.959962845
	O 0.360170037 0.397404164 -7.077898979
	C 2.084310055 2.001406908 -7.322742462
	C 3.013199091 1.008178115 -7.658784389
	C 2.491168737 3.340634108 -7.304121017
	C 4.329846859 1.349653006 -7.965502262
	C 3.806101322 3.684542418 -7.614641190
	C 4.729150772 2.688427210 -7.943917274
	H 2.681465864 -0.024673732 -7.672900200
	H 1.755993366 4.097368717 -7.049540520
	H 5.045501232 0.573335409 -8.223496437
	H 4.113736629 4.727180958 -7.602298260
	H 5.755081654 2.954785109 -8.184776306
	O -0.108060680 2.535028696 -6.544157982
	H -1.566777706 -0.306553215 -8.733758926
	C -3.513098001 -1.287488937 -8.764123917
	H -3.027364731 -2.237331152 -9.004495621
	H -4.296460629 -1.522742748 -8.033592224
	C -4.174457550 -0.740148723 -10.043078423
	H -3.420825720 -0.422609240 -10.773409843
	H -4.790258884 -1.514446616 -10.512939453
	H -4.823698521 0.117258988 -9.839061737
	===============================
	C
	===============================
	N -1.963571429 -1.856092095 0.213747159
	C 0.309464842 0.088396393 5.626629353
	C 0.079104327 0.315756321 4.255576611
	C -0.152289376 1.697541714 3.856565952
	C -0.066972993 2.756749392 4.827944756
	C 0.205602571 2.458325624 6.184460163
	C 0.377519071 1.136193991 6.558748722
	H 0.442883402 -0.937295079 5.953064442
	C -0.314651012 4.078536034 4.368874073
	H 0.272452742 3.265697718 6.908960342
	H 0.578731000 0.897337198 7.601128101
	C -0.656366944 4.302004337 3.055748224
	C -0.762747049 3.185323000 2.191350222
	H -0.235301524 4.904116631 5.073304176
	H -0.851358354 5.303399563 2.682584524
	H -1.058107972 3.329500914 1.151398063
	N -0.523460865 1.942457914 2.566336632
	N 0.105679661 -0.666518211 3.314449072
	C -0.513427019 -1.838820338 3.473984241
	O -1.460194826 -2.096401215 4.271784782
	C -0.766621590 -2.697938442 0.038696740
	C -0.021979850 -2.959281683 2.545975447
	H 0.875721455 -3.361127615 3.036132574
	H -0.764688134 -3.763900995 2.565876722
	C 0.352019966 -2.566527843 1.102759004
	H 0.747350574 -1.545135260 1.114253521
	H 1.172646403 -3.211852789 0.763031244
	H -1.137572050 -3.733524323 0.072256900
	C -0.173530281 -2.478817463 -1.371375799
	H 0.266039252 -1.473822832 -1.430751085
	H 0.664971173 -3.175120354 -1.499935746
	Cs -3.307340384 0.312943965 4.281241894
	C -3.015405893 0.347108871 0.314541429
	O -4.015239239 -0.161315277 1.216105342
	C -4.259864807 -1.547029972 0.941341162
	C -2.985711098 -2.368906260 1.119879007
	C -1.708574533 -0.429890215 0.432810903
	H -2.860537052 1.396520019 0.584857941
	H -3.404600143 0.294374883 -0.714554012
	H -5.041095734 -1.872131705 1.638691902
	H -4.636662006 -1.656651497 -0.087589569
	H -3.198815346 -3.413673878 0.862005889
	H -2.692261934 -2.348459959 2.183074951
	H -1.024032116 -0.059952695 -0.338458598
	H -1.231218934 -0.216360703 1.398440719
	C -1.185112357 -2.672333241 -2.501138210
	H -0.722149372 -2.508283615 -3.480116367
	H -1.595281601 -3.689915180 -2.489593267
	H -2.025113821 -1.981765270 -2.388090134
	===============================
	TS3
	===============================
	C 1.397756934 -0.075422540 -3.047967434
	C 0.509262383 0.708969355 -2.071139812
	O 0.832353294 1.861173153 -1.719516277
	N -0.550699651 -0.011642485 -1.635979056
	C -1.572228312 0.489424050 -0.877913237
	C -2.391819000 -0.521376491 -0.254126400
	C -1.895728707 1.840143204 -0.646807432
	C -3.522987366 -0.154374301 0.540564537
	C -3.002403021 2.179752350 0.150789499
	H -1.276168823 2.603497505 -1.098175645
	C -2.808367014 -2.791035891 0.078472689
	C -4.299080372 -1.204090595 1.101718068
	C -3.809917688 1.218733907 0.736280024
	H -3.230789423 3.232608557 0.303235650
	C -3.947715998 -2.515228748 0.849569380
	H -5.170680046 -0.959888339 1.702925920
	H -4.668714046 1.499679208 1.340270162
	H -4.537230968 -3.340693474 1.238559961
	N -2.019025564 -1.836411357 -0.434956372
	C 1.239082932 -1.597213864 -2.995279789
	H -2.514907360 -3.813059807 -0.130537122
	H 1.407858253 -1.656020999 -1.441731572
	H 2.434003353 0.210169911 -2.833759546
	H 1.170185328 0.289485872 -4.059757233
	H 2.170793295 -2.147778273 -3.123003244
	Ni -0.220671535 -2.070322514 -1.386504531
	Cs 0.892912567 0.145335168 1.407225013
	C 0.087613352 -2.240812063 -3.539423704
	H -0.725098133 -1.601854920 -3.881910563
	C 0.191629216 -3.600600243 -4.198196411
	H -0.776428223 -4.119100094 -4.153368950
	H 0.900805295 -4.230860710 -3.646256685
	C 0.634695709 -3.530281067 -5.672944546
	H -0.064604871 -2.924551010 -6.261390686
	H 1.623779178 -3.064501286 -5.755712509
	H 0.688479602 -4.526861668 -6.131323338
	P 0.593608141 -4.014695168 -0.403521240
	C 2.207974434 -4.578001022 -1.090558410
	C 3.270378590 -3.669420958 -1.216386557
	C 2.382786751 -5.862092972 -1.638824224
	H 3.148179531 -2.658565283 -0.839033008
	H 1.585068822 -6.594112873 -1.569326282
	C 4.457727432 -4.009003162 -1.866513252
	C 3.555762053 -6.211092949 -2.296493530
	H 5.245373249 -3.268909693 -1.948662877
	H 3.682781219 -7.196346760 -2.733843088
	C 4.600559235 -5.285440922 -2.424454212
	C 0.904193223 -3.774553299 1.407661915
	C -0.205570668 -3.573693037 2.248095751
	C 2.182233572 -3.624773741 1.977199197
	H 3.066212177 -3.797152996 1.371303439
	C -0.062121175 -3.207965612 3.588516235
	C 2.342474937 -3.253082275 3.310458899
	H -0.949772596 -3.068965912 4.195454121
	H 3.330080271 -3.145483494 3.749364853
	C 1.222061515 -3.034400463 4.126511097
	C -0.407616228 -5.560429096 -0.382431626
	C -0.275136620 -6.567063808 0.581870914
	C -1.358363986 -5.737058640 -1.403846860
	H 0.451657057 -6.454771042 1.381565452
	H -1.478868246 -4.954125404 -2.148916483
	C -1.063061357 -7.718472004 0.544275165
	C -2.145793915 -6.879786015 -1.458614588
	H -0.936789751 -8.475615501 1.309509039
	H -2.884361029 -7.023055553 -2.240856647
	C -2.004081964 -7.877454281 -0.482359886
	O 1.484246731 -2.665409803 5.415911674
	C 0.388318211 -2.511295795 6.306552410
	H -0.287123412 -1.705065727 5.986832619
	H -0.189075246 -3.439957380 6.404200077
	H 0.820006609 -2.252734900 7.274837494
	O -2.827674627 -8.954769135 -0.616483510
	C -2.729657412 -10.002657890 0.336934388
	H -1.731399894 -10.460612297 0.335799426
	H -2.960598946 -9.651666641 1.351783156
	H -3.467283726 -10.750208855 0.039864555
	O 5.698635101 -5.719098568 -3.105763197
	C 6.740046978 -4.788253307 -3.361828804
	H 6.376961231 -3.922385454 -3.931547642
	H 7.208315849 -4.434392929 -2.433291435
	H 7.483548641 -5.323001862 -3.955578566
	H -1.209493160 -3.682396650 1.851221681
	===============================
	D
	===============================
	C -7.644848824 1.088237882 3.630758047
	C -8.653598785 0.722875118 4.532585144
	C -6.278043270 0.817131281 4.014454365
	H -9.681219101 0.955005348 4.283913612
	C -8.339847565 0.042221062 5.727213860
	C -5.977984428 0.116559900 5.220779419
	H -9.153563499 -0.246853426 6.388411045
	C -7.040414810 -0.274542272 6.074462414
	H -6.816734314 -0.805624723 6.995265961
	C -4.608521461 -0.130502447 5.502182007
	N -5.292450428 1.296637416 3.191316128
	C -4.022511482 1.061243534 3.498439550
	C -3.636334419 0.329618007 4.640050411
	H -4.342387676 -0.679256618 6.402378559
	H -3.286688328 1.488270640 2.822763920
	H -2.582670212 0.151898175 4.832379818
	N -7.793642998 1.650422096 2.385473013
	C -8.960580826 2.530096531 0.459654242
	H -9.652890205 3.355821848 0.273982763
	C -7.630304337 2.767206430 -0.225852937
	H -5.322699547 4.012351513 1.711896658
	H -7.386196136 3.794193506 -0.489793181
	C -6.753050327 1.787742019 -0.549704313
	C -8.903836250 2.312873602 1.989504099
	O -9.815711975 2.760288000 2.713167191
	H -9.431539536 1.623910546 0.054597288
	Cs -7.392861366 4.600818634 4.119174957
	Ni -6.025355339 2.527877331 1.666231751
	H -7.018867016 0.755857170 -0.317097068
	C -5.466927528 1.990193009 -1.308674216
	H -5.256109238 3.062235594 -1.389190555
	H -4.638193607 1.558801889 -0.729493439
	C -5.500955105 1.337858200 -2.701586008
	H -4.545845509 1.469699025 -3.221688032
	H -5.696747303 0.261709124 -2.628031492
	H -6.290963650 1.777659297 -3.319859743
	===============================
	TS4
	===============================
	C -8.192535400 1.148607492 3.757321358
	C -9.125021935 1.028273463 4.801187515
	C -6.820655823 0.867659748 4.010752678
	H -10.172581673 1.206931710 4.594351768
	C -8.686735153 0.613594532 6.074238777
	C -6.382993221 0.451127768 5.300842285
	H -9.419642448 0.500664294 6.869084835
	C -7.353489399 0.323407680 6.327938080
	H -7.032735825 0.006313563 7.316561699
	C -4.993624687 0.206732839 5.472182274
	N -5.940571785 1.055196047 2.955860853
	C -4.630857944 0.768405139 3.151575804
	C -4.133223534 0.351183832 4.381052494
	H -4.620899200 -0.113776959 6.440581322
	H -3.988646984 0.901295781 2.288673878
	H -3.071313858 0.148009643 4.480113983
	N -8.408775330 1.583563805 2.451177120
	C -9.389168739 2.061033487 0.349370062
	H -10.181517601 2.688009977 -0.073443882
	C -8.004214287 2.628791094 0.091390863
	H -5.788108826 1.632693887 0.356173486
	H -7.928171635 3.707120657 0.258984953
	C -6.941338539 2.053799391 -0.658739805
	C -9.601300240 1.907159805 1.869282961
	O -10.687911034 2.066335917 2.438337326
	H -9.484814644 1.062781811 -0.096187465
	Cs -8.704281807 4.494064808 4.247103214
	Ni -6.853718281 1.706975460 1.401028752
	H -7.131431580 1.075792074 -1.109068274
	C -6.011300564 2.937539577 -1.483285785
	H -5.825757980 3.866898298 -0.931803346
	H -6.562663078 3.216555357 -2.391910553
	C -4.684835911 2.281797409 -1.869476438
	H -4.091151237 2.050192356 -0.978211880
	H -4.850249290 1.344508171 -2.412770510
	H -4.091648102 2.941299915 -2.510507584
	===============================
	E
	===============================
	C -7.814451218 0.982360721 4.217701435
	C -8.880058289 0.781089008 5.105559349
	C -6.476920128 0.709881842 4.702568531
	H -9.881674767 1.013955712 4.767220974
	C -8.648635864 0.269743800 6.400302410
	C -6.262194633 0.179975629 6.008550167
	H -9.502167702 0.105510950 7.053699970
	C -7.380032063 -0.041928481 6.854259491
	H -7.222426414 -0.446458995 7.849746227
	C -4.920152664 -0.076624975 6.393976212
	N -5.430776596 1.028709292 3.863410234
	C -4.188376904 0.775545180 4.268020153
	C -3.890506029 0.209855646 5.524398327
	H -4.720861912 -0.498558342 7.375760555
	H -3.398720026 1.042261720 3.572109938
	H -2.856197834 0.017286096 5.791723728
	N -7.852486610 1.422668695 2.924854279
	C -8.443387032 2.582719326 0.927377284
	H -9.198030472 3.296554804 0.570587754
	C -6.965915203 3.077980757 0.811699271
	H -5.291521549 3.220045805 -0.510006368
	H -6.962673187 4.158507347 1.063535571
	C -6.355780602 2.960602045 -0.595573425
	C -8.813902855 2.209423542 2.366899490
	O -9.801949501 2.690527916 2.960189581
	H -8.547868729 1.669468284 0.325268716
	Cs -7.560682297 4.488098145 4.446826458
	Ni -6.062348843 1.964673996 2.204625845
	H -6.374000072 1.905583620 -0.910762370
	C -6.952721119 3.825101376 -1.731982231
	H -7.112237930 4.846461773 -1.354233265
	H -6.206311226 3.913204193 -2.535515070
	C -8.253581047 3.295567036 -2.349579811
	H -8.565608025 3.906114340 -3.205475569
	H -8.119254112 2.267812252 -2.708809376
	H -9.077489853 3.285621166 -1.631867647
	===============================
	TS5
	===============================
	C -2.545410156 0.177239090 -3.682952642
	C -3.432789564 0.042182684 -2.606476545
	C -1.154407620 0.411801964 -3.396916389
	H -4.486817837 -0.083424665 -2.819021463
	C -2.959831715 0.080813535 -1.283225417
	C -0.687923908 0.462435246 -2.046206474
	H -3.667788744 -0.048864853 -0.467967182
	C -1.617492318 0.274278790 -0.994971097
	H -1.265617847 0.299811810 0.032911308
	C 0.692668855 0.744099617 -1.837567449
	N -0.326417267 0.678948939 -4.473154068
	C 0.963794708 0.970962703 -4.221695900
	C 1.506085396 0.998311639 -2.929267645
	H 1.086005807 0.767665803 -0.824653327
	H 1.571466208 1.208994031 -5.086044788
	H 2.560138941 1.228464723 -2.801550388
	N -2.867735386 0.139558911 -5.027107239
	C -4.025025368 0.664397359 -7.061683655
	H -4.872721195 1.285234332 -7.388128757
	C -2.647971630 1.050887227 -7.651765823
	H -2.535009861 2.148468018 -7.518682003
	C -2.525812864 0.775045037 -9.151802063
	C -3.998464108 0.704819143 -5.532906055
	O -4.865633965 1.317991734 -4.872879028
	H -4.267764091 -0.366371453 -7.363205433
	Cs -2.528950214 3.504423618 -4.524027824
	Ni -1.283638358 0.249900132 -6.338130951
	N -0.506118178 -1.725292087 -6.677631378
	C -0.682356000 -2.665503979 -5.564810276
	C -2.153695107 -3.116090059 -5.552718639
	O -2.496085882 -3.728496313 -6.790246964
	C -2.329729795 -2.809373617 -7.859681606
	C -0.867784619 -2.348308563 -7.956142426
	H -0.429099083 -2.147489548 -4.636480331
	H -0.031641152 -3.539027691 -5.695796490
	H -2.294177055 -3.867549181 -4.770176888
	H -2.795238256 -2.248653173 -5.348185062
	H -2.611002922 -3.327200174 -8.781311989
	H -2.977007866 -1.933050156 -7.728221416
	H -0.744161487 -1.597150207 -8.738862038
	H -0.224019334 -3.214226484 -8.156064034
	C 1.545090675 -0.413647085 -7.049932003
	O 1.159595609 -1.657181978 -6.811341763
	C 3.015981674 -0.208071589 -6.915347576
	C 3.870557547 -1.210486889 -6.431721687
	C 3.545513391 1.038072586 -7.285089016
	C 5.234912395 -0.959844708 -6.307181835
	C 4.911146641 1.280582070 -7.164089203
	C 5.758788109 0.283748776 -6.673046112
	H 3.456603527 -2.172903299 -6.151741028
	H 2.867786646 1.798329830 -7.658928394
	H 5.893042564 -1.734930515 -5.924605846
	H 5.316810131 2.246663809 -7.451943874
	H 6.824371338 0.474058867 -6.577751160
	O 0.777336657 0.512160718 -7.338761330
	H -1.512448549 1.055178404 -9.477486610
	C -3.549993277 1.468528390 -10.080682755
	H -3.369038343 1.153747082 -11.118734360
	H -4.562348366 1.123940349 -9.829460144
	C -3.509094954 2.999195337 -10.008799553
	H -4.203236103 3.456988573 -10.723014832
	H -3.779756308 3.354138136 -9.007853508
	H -2.501863480 3.375012636 -10.230866432
	H -2.607444525 -0.308176219 -9.329732895
	===============================
	F
	===============================
	C -2.591749191 0.554327011 -2.769955158
	C -3.478297710 0.514652312 -1.690294743
	C -1.208272338 0.859823942 -2.485200644
	H -4.522600174 0.308075130 -1.882125497
	C -3.025208235 0.760875165 -0.373173565
	C -0.764793754 1.109154105 -1.153216720
	H -3.745890856 0.710892379 0.439109355
	C -1.706027627 1.056446433 -0.092965499
	H -1.374882102 1.240135550 0.925100803
	C 0.609502077 1.422515631 -0.982422292
	N -0.364032835 0.958854735 -3.548940897
	C 0.904160202 1.265315890 -3.362200260
	C 1.443365693 1.498381495 -2.076174736
	H 0.989509106 1.605201364 0.020013982
	H 1.504016280 1.341800094 -4.265896797
	H 2.495892763 1.740427613 -1.967260242
	N -2.883022308 0.356321603 -4.106055737
	C -4.096960068 0.246963367 -6.150740623
	H -5.030878544 0.617283404 -6.596404076
	C -2.853713274 0.874919534 -6.769677639
	H -2.830828190 1.948419452 -6.538014889
	C -2.595291138 0.664495349 -8.249079704
	C -4.118894100 0.545764923 -4.651254654
	O -5.115388393 1.011739850 -4.068730354
	H -4.078382969 -0.841734827 -6.291521072
	Cs -3.327092171 3.797896862 -3.628197432
	Ni -1.362956524 0.549389124 -5.469995975
	N -0.684364915 -1.182993293 -5.928253651
	C -1.436634779 -2.387844563 -5.648287296
	C -1.946697712 -3.080411434 -6.918800831
	O -0.872946858 -3.341803312 -7.816878796
	C -0.215681449 -2.132433176 -8.191102028
	C 0.315099388 -1.384523392 -6.958985806
	H -2.268328190 -2.142108202 -4.978567600
	H -0.785578489 -3.111402988 -5.120718956
	H -2.403635979 -4.049263477 -6.687198639
	H -2.704259634 -2.445095539 -7.408923149
	H 0.607265711 -2.419698000 -8.855201721
	H -0.907550871 -1.489684105 -8.755356789
	H 0.725481153 -0.412323505 -7.247753620
	H 1.142511725 -1.989681363 -6.539601803
	C -0.270057648 2.967380762 -6.343536377
	O -1.154687405 3.439278603 -5.578407288
	C 0.552029431 3.914305925 -7.178579807
	C 0.342632413 5.294927120 -7.087389469
	C 1.522041678 3.424928904 -8.062837601
	C 1.090839028 6.176551819 -7.865735054
	C 2.270088434 4.305407047 -8.843629837
	C 2.056667328 5.682661533 -8.746282578
	H -0.416112810 5.656576157 -6.401197433
	H 1.671235442 2.352378845 -8.125449181
	H 0.922141254 7.247725964 -7.789641857
	H 3.019181728 3.918854713 -9.529695511
	H 2.639622688 6.368517399 -9.355453491
	O -0.016864153 1.724835038 -6.485758781
	H -1.515840650 0.725280523 -8.430978775
	C -3.293920279 1.714943051 -9.145068169
	H -3.273307323 1.365427136 -10.186090469
	H -4.354953289 1.787411213 -8.866969109
	C -2.635616541 3.100482702 -9.072216034
	H -3.157708883 3.825641870 -9.706884384
	H -2.621737242 3.498163462 -8.051306725
	H -1.591956854 3.053799868 -9.403922081
	H -2.914051294 -0.343056530 -8.539971352
	===============================
	TS6
	===============================
	C -2.528568745 0.157330126 -3.241189003
	C -3.420841694 -0.077901803 -2.191929817
	C -1.186995506 0.560520530 -2.894852638
	H -4.443881512 -0.340533674 -2.427792072
	C -3.000763655 0.037078425 -0.847979844
	C -0.775373518 0.683629215 -1.534584403
	H -3.720841408 -0.171550885 -0.060312692
	C -1.712077141 0.402100563 -0.507712960
	H -1.406370044 0.483900487 0.531772912
	C 0.555640161 1.120265841 -1.300901532
	N -0.355976075 0.890520513 -3.929214954
	C 0.874449492 1.314611793 -3.677490950
	C 1.376346231 1.433412194 -2.363789082
	H 0.911356509 1.210807204 -0.277208418
	H 1.461680055 1.575227261 -4.553361893
	H 2.394429207 1.775988579 -2.206799746
	N -2.784921646 0.074169964 -4.597789764
	C -4.001572609 0.354636371 -6.648696423
	H -4.879696846 0.920862257 -6.986250877
	C -2.744582415 0.919918478 -7.281755447
	H -2.437385321 1.856943130 -6.803982258
	C -2.764419794 1.101170540 -8.781425476
	C -3.988530397 0.415684938 -5.118714333
	O -4.977510929 0.852099597 -4.493425369
	H -4.170865536 -0.678411603 -6.975516319
	Cs -3.127327442 3.541170835 -3.915319920
	Ni -1.134334087 0.476520360 -5.820159912
	N -1.285478234 -0.759767711 -7.260666847
	C -0.392468721 -0.732337177 -8.400806427
	C 0.616738737 -1.882431984 -8.251923561
	O -0.051494237 -3.134540558 -8.154219627
	C -0.958645046 -3.153206825 -7.061459541
	C -1.991975427 -2.015820265 -7.166464329
	H 0.138622344 0.222354442 -8.420973778
	H -0.924391866 -0.877847850 -9.358156204
	H 1.269618630 -1.945896029 -9.129720688
	H 1.233134151 -1.702042341 -7.355048180
	H -1.451367259 -4.131780624 -7.080634594
	H -0.415319502 -3.041203260 -6.107618809
	H -2.610247850 -2.022336721 -6.264225483
	H -2.632402658 -2.207337856 -8.049398422
	C -0.061599433 3.052394629 -6.637222767
	O -1.035207272 3.554992676 -6.011515141
	C 0.858868122 3.981373787 -7.395907402
	C 0.581041217 5.351926804 -7.457149029
	C 1.993558407 3.483025551 -8.048712730
	C 1.422286987 6.212974548 -8.160604477
	C 2.837812901 4.342845917 -8.750150681
	C 2.553672791 5.709689617 -8.808150291
	H -0.304537743 5.719294071 -6.949119091
	H 2.195169449 2.418510199 -7.993022442
	H 1.198052287 7.275800228 -8.206790924
	H 3.716918707 3.948804140 -9.253618240
	H 3.210539579 6.379870415 -9.356860161
	O 0.221984088 1.810054064 -6.700485706
	H -1.744240165 1.266703725 -9.141267776
	C -3.613946676 2.313851118 -9.234654427
	H -3.790473223 2.225416183 -10.314488411
	H -4.605248928 2.276576757 -8.763539314
	C -2.944936514 3.665077209 -8.946142197
	H -3.586686850 4.498012066 -9.255212784
	H -2.700756788 3.793339491 -7.886758804
	H -1.998260498 3.753534317 -9.491928101
	H -3.132642269 0.186515212 -9.262686729
	===============================
	G
	===============================
	N -1.796998858 -1.729834318 0.650985658
	C 0.579490542 0.204549387 5.591275215
	C 0.246131063 0.487183243 4.254133224
	C -0.123431750 1.861339211 3.952633858
	C -0.070626989 2.868215084 4.980441093
	C 0.307501078 2.519546032 6.299095631
	C 0.614790082 1.199854970 6.581963062
	H 0.815344036 -0.822702289 5.845883369
	C -0.458866209 4.186097145 4.618449211
	H 0.345371187 3.287589550 7.067318439
	H 0.896229327 0.921175838 7.595422745
	C -0.896159351 4.452397346 3.342236042
	C -0.955676198 3.381410599 2.417214632
	H -0.409854323 4.973556995 5.367580891
	H -1.198808432 5.451807499 3.042784691
	H -1.322580695 3.558331490 1.405497551
	N -0.589271128 2.145511150 2.700558662
	N 0.280762047 -0.441924721 3.252641439
	C -0.312542617 -1.628419042 3.387671709
	O -1.145175815 -1.966614604 4.281874657
	C 0.624153614 -1.377536654 0.130331963
	C -0.011171181 -2.644626141 2.277818441
	H 1.066914797 -2.845629454 2.268804789
	H -0.507906020 -3.573467970 2.571579218
	C -0.423682451 -2.269522667 0.816468775
	H -0.433825225 -3.225080013 0.266913086
	H 0.693536460 -0.422075510 0.662357450
	C 0.386925608 -1.175283909 -1.373004436
	H 0.457794935 -2.147380829 -1.880948067
	H -0.637720525 -0.827824831 -1.548198223
	Cs -3.218861103 0.172343031 4.504700184
	C -3.393639803 0.132152990 0.598603249
	O -4.315934181 -0.607534707 1.412740469
	C -4.206826687 -1.997929931 1.082701802
	C -2.800990105 -2.518457651 1.366597414
	C -1.958167553 -0.290567994 0.876181901
	H -3.531837940 1.192328334 0.838799536
	H -3.642813206 -0.026373629 -0.462248027
	H -4.946181774 -2.528136730 1.692054272
	H -4.456591129 -2.136466980 0.019098569
	H -2.734328508 -3.562490463 1.031678677
	H -2.637926817 -2.524150610 2.457683325
	H -1.306807280 0.269006670 0.200818554
	H -1.655244350 0.032563958 1.876534820
	C 1.382448912 -0.190654397 -1.995597243
	H 1.214353919 -0.068546839 -3.071669102
	H 1.297113657 0.797918022 -1.528638005
	H 2.416235924 -0.528521955 -1.855281234
	H 1.602144480 -1.855948567 0.269866318
	===============================
	(PAr3)2Ni–OBz
	===============================
	C -0.007254341 1.871008039 -1.628745437
	C 1.337442398 2.235250235 -1.792632818
	C -0.864692271 2.039705753 -2.727720976
	H 2.032716751 2.107928753 -0.966780543
	H -1.905496359 1.750614524 -2.648864508
	C 1.810292840 2.779288054 -2.985934973
	C -0.409658313 2.587561369 -3.921406269
	H 2.852753639 3.065944433 -3.060216427
	H -1.079618692 2.737679720 -4.762022018
	C 0.926067054 2.984345913 -4.052950859
	C 1.973765373 -1.817119837 0.112372495
	C 2.495662451 -1.771866918 1.413490415
	C 1.064557552 -0.841624439 -0.292545378
	H 0.676932335 -0.877227426 -1.307146311
	C 2.103909254 -0.748727918 2.286732197
	C 0.659890056 0.182045698 0.573902547
	H 2.526513577 -0.733096421 3.286464453
	C 1.194586039 0.218363121 1.873011947
	H 0.885985851 1.005000353 2.557095766
	H 2.267030954 -2.595173597 -0.582949400
	C -3.058199644 0.639856875 0.934636235
	C -2.130575657 0.491585702 -0.112076662
	C -4.274906158 -0.023402683 0.913128138
	H -4.999124527 0.102056846 1.710979819
	C -2.458430767 -0.362731934 -1.170771003
	C -4.615941525 -0.823259532 -0.184070602
	H -1.756050825 -0.517016172 -1.984783649
	C -3.697547913 -1.004940391 -1.225718737
	H -3.936450243 -1.631923556 -2.077177763
	H -2.821510077 1.306377053 1.760769963
	P -0.574034989 1.442337990 0.067096040
	O -5.867088318 -1.369645953 -0.146760285
	C -6.387060642 -1.925891280 -1.346669912
	H -6.376908779 -1.185804009 -2.156303883
	H -5.834477425 -2.822775602 -1.655801415
	H -7.418479919 -2.207287073 -1.125055075
	O 3.388185024 -2.671711206 1.918560028
	C 3.808058262 -3.744172573 1.089500308
	H 2.963612795 -4.377157688 0.784399450
	H 4.327501297 -3.385519505 0.190406755
	H 4.500856876 -4.336679459 1.690108061
	O 1.262271523 3.555101871 -5.246355534
	C 2.574376345 4.086042881 -5.386343479
	H 2.757516146 4.882269382 -4.656110287
	H 3.340281248 3.305131912 -5.291080952
	H 2.620009899 4.507828236 -6.391938686
	C -3.800548315 3.906013489 -0.319301069
	C -4.829701424 3.734116316 0.617647827
	C -3.940515518 3.267599583 -1.563131452
	H -4.761535168 4.221192837 1.586795092
	H -3.174566031 3.389011621 -2.318577051
	C -5.940782070 2.934709787 0.348422736
	C -5.040404797 2.467257977 -1.845000625
	H -6.702620029 2.814449787 1.109824657
	H -5.135278225 1.958498597 -2.798965454
	C -6.038189411 2.273438215 -0.882123947
	C -4.334665775 8.161299706 1.189673424
	C -3.708338499 8.566720009 2.377034426
	C -3.907513857 6.995784283 0.555844069
	H -4.404205322 6.685067654 -0.359417707
	C -2.667454720 7.797806263 2.914427996
	C -2.868014097 6.218962193 1.083151340
	H -2.200289249 8.133061409 3.835096598
	C -2.250461578 6.635992527 2.274981976
	H -1.433457255 6.048875332 2.687224150
	H -5.143538952 8.738400459 0.756835043
	C -0.035331506 5.481495857 -1.231801391
	C -1.437522650 5.384756565 -1.282421350
	C 0.687270582 5.959238529 -2.313814640
	H 1.770007730 6.022204399 -2.284390688
	C -2.090325356 5.806767464 -2.445598602
	C 0.025990833 6.312612057 -3.496124506
	H -3.174013376 5.766802788 -2.506448269
	C -1.371543407 6.249535084 -3.558167219
	H -1.903560877 6.533023357 -4.459054947
	H 0.486682385 5.157112122 -0.334550172
	P -2.245734215 4.721395493 0.224727258
	O 0.833344221 6.693397999 -4.530114651
	C 0.261808217 6.766372681 -5.829111576
	H -0.195573226 5.809110641 -6.108216763
	H -0.482105374 7.570209503 -5.905226707
	H 1.087511063 6.986073494 -6.508859158
	O -4.040482044 9.687093735 3.081009388
	C -5.071978569 10.520973206 2.576894522
	H -4.825749874 10.916293144 1.582013965
	H -6.033506870 9.992433548 2.522492170
	H -5.159740448 11.351054192 3.280456543
	O -7.049444675 1.427662730 -1.235517025
	C -8.000692368 1.071643472 -0.239789039
	H -7.516004562 0.574978232 0.608476102
	H -8.568780899 1.943481922 0.110413097
	H -8.686174393 0.370223522 -0.718722522
	Ni -0.824130535 3.320965290 1.406189561
	O 0.263488859 4.669818401 2.674781561
	C 0.268111110 3.758028746 3.564831257
	O -0.301783025 2.637518883 3.355678320
	C 0.959625840 4.000505924 4.869540691
	C 1.558148026 5.239397526 5.131340027
	C 1.011063337 2.988891602 5.837134838
	C 2.203118563 5.462841988 6.347120762
	C 1.658479571 3.213153362 7.051341057
	C 2.255595684 4.450453758 7.309645176
	H 1.508219957 6.010343075 4.369390488
	H 0.538367867 2.037122488 5.617637157
	H 2.665721655 6.426094532 6.545948982
	H 1.696579099 2.424647570 7.798505783
	H 2.758966446 4.625072956 8.257083893
	===============================
	(PAr3)2Ni–H
	===============================
	C -1.359326482 -1.039008498 1.789780140
	C -1.716704607 -2.361872435 2.077218533
	C -0.007514368 -0.676246226 1.938907146
	H -2.752976894 -2.671220064 1.980744004
	H 0.297628969 0.347967654 1.738589883
	C -0.769333661 -3.300903320 2.495468140
	C 0.947332323 -1.598706365 2.341837406
	H -1.086555362 -4.313946247 2.713931561
	H 1.990402579 -1.322868228 2.457141399
	C 0.571666420 -2.920842886 2.622559309
	C -6.128605366 -1.877942920 1.080847621
	C -6.643874645 -1.643237233 2.360553741
	C -4.900024891 -1.317919493 0.716931283
	H -4.512115955 -1.511452198 -0.278376788
	C -5.928195477 -0.836731851 3.258482218
	C -4.170007706 -0.515062153 1.601200581
	H -6.349595070 -0.660481572 4.242797852
	C -4.717426777 -0.277658373 2.876642942
	H -4.181883812 0.354640037 3.580752850
	H -6.664607525 -2.490398645 0.365239203
	C -3.053388119 1.056193829 -1.416925669
	C -2.459147453 0.055108000 -0.624847293
	C -3.064833641 0.969490170 -2.801471710
	H -3.528468132 1.735515356 -3.414495945
	C -1.856292486 -1.024360895 -1.279920459
	C -2.460020304 -0.123016894 -3.441363096
	H -1.383324385 -1.809558749 -0.698226750
	C -1.847372293 -1.120598793 -2.674962282
	H -1.366497397 -1.970460534 -3.145074606
	H -3.519977093 1.913398385 -0.937445819
	P -2.538657904 0.260979265 1.210229158
	O -2.521367788 -0.113388434 -4.804846287
	C -1.935340762 -1.194477558 -5.512361526
	H -0.855132818 -1.264463544 -5.326502800
	H -2.404754877 -2.152844667 -5.252039909
	H -2.103913307 -0.989414513 -6.571107864
	O -7.824773312 -2.140424967 2.830777168
	C -8.604108810 -2.952723265 1.966776013
	H -8.910789490 -2.408002377 1.063713670
	H -8.066045761 -3.862794638 1.668751717
	H -9.492723465 -3.233045816 2.535302401
	O 1.583415747 -3.748647213 3.014180899
	C 1.267480016 -5.097557545 3.321254492
	H 0.557986915 -5.169031143 4.156583309
	H 0.850175560 -5.625272274 2.452937126
	H 2.208294868 -5.570521355 3.608497620
	===============================
	s-A-dis
	===============================
	C -5.017611027 3.708194494 -7.319844246
	C -5.186578751 4.498525143 -8.444730759
	C -5.385092258 4.222875118 -6.030322552
	H -4.910609722 4.104109287 -9.412271500
	C -5.716898918 5.803720474 -8.316587448
	C -5.919389725 5.541930199 -5.924857140
	H -5.842169762 6.399487019 -9.216103554
	C -6.079823494 6.326179028 -7.095420361
	H -6.491834641 7.327908039 -7.012078285
	C -6.268077850 5.988636017 -4.625298500
	N -5.204088211 3.411700010 -4.951105595
	C -5.541239262 3.868975401 -3.760741472
	C -6.082521439 5.158349514 -3.543621540
	H -6.685062408 6.984811783 -4.500855446
	H -5.385076046 3.195946455 -2.919076681
	H -6.343832970 5.472226143 -2.538107157
	N -4.509982586 2.408528090 -7.308103085
	C -3.639053583 0.235925764 -7.926984787
	H -4.424943924 -0.229882687 -7.315723419
	C -4.117195606 1.620129228 -8.364713669
	O -4.142045975 1.978384018 -9.534617424
	H -2.775636673 0.361368597 -7.257973671
	C -3.279003859 -0.670446992 -9.103561401
	H -4.154938698 -0.792319417 -9.748986244
	H -2.518728733 -0.178271696 -9.719680786
	H -4.470118523 2.025846958 -6.367457390
	C -2.779694557 -2.049036980 -8.634307861
	H -3.536632776 -2.521156311 -7.994380474
	H -1.886564255 -1.906794310 -8.007930756
	C -2.448120117 -2.959964037 -9.784111023
	H -1.660554409 -2.608892918 -10.452796936
	C -3.059994221 -4.114030838 -10.050621986
	H -3.856547594 -4.496963978 -9.416002274
	H -2.789217472 -4.719884872 -10.910650253
	===============================
	s-A
	===============================
	C -6.432991982 4.022166729 -7.883651733
	C -6.287965298 5.288281441 -7.334374905
	C -7.747485638 3.449810266 -8.015635490
	H -5.294077396 5.704996109 -7.257763863
	C -7.413619995 6.021741390 -6.909624100
	C -8.873728752 4.217871189 -7.577215672
	H -7.260692596 7.012685299 -6.492128372
	C -8.685345650 5.509478569 -7.024238586
	H -9.553301811 6.072693348 -6.692913055
	C -10.159633636 3.644328594 -7.724814415
	N -7.904844284 2.197821856 -8.552065849
	C -9.128374100 1.699488878 -8.661802292
	C -10.293742180 2.388025761 -8.266556740
	H -11.029828072 4.212072372 -7.404149532
	H -9.200179100 0.702800393 -9.093604088
	H -11.264843941 1.920525074 -8.392331123
	N -5.365648270 3.257264614 -8.331882477
	C -3.188560486 2.464329243 -9.045023918
	H -2.218961239 2.919487715 -9.257394791
	C -6.354451180 -0.754751444 -8.309207916
	H -6.097532272 -1.696838856 -8.780192375
	C -4.034308910 3.586959839 -8.450321198
	O -3.559527397 4.662786961 -8.106407166
	H -3.618853807 2.140948057 -10.000451088
	Ni -6.674300671 0.646901667 -9.842144012
	C -3.008517265 1.234604001 -8.110874176
	H -1.974605203 0.888268292 -8.219150543
	H -3.107837200 1.550650120 -7.063875198
	C -3.926109791 0.023741493 -8.369448662
	H -3.828366756 -0.293644100 -9.416096687
	H -3.533382893 -0.810894370 -7.768098831
	C -5.394372940 0.202928752 -8.038268089
	H -6.803171635 -0.611749589 -10.774072647
	H -5.644425869 0.967148960 -7.305996895
	H -7.311355591 -0.734978139 -7.789591312
	C -4.844343185 1.831222415 -12.476090431
	C -4.196157455 0.606039822 -12.268319130
	C -4.237097263 2.764260292 -13.336216927
	H -4.672426224 -0.132765636 -11.628806114
	H -4.712483406 3.722631454 -13.522184372
	C -2.973465443 0.313722491 -12.873285294
	C -3.017716408 2.488869667 -13.940659523
	H -2.505991459 -0.645508647 -12.684341431
	H -2.537079811 3.207733870 -14.596660614
	C -2.374697208 1.261852741 -13.711563110
	C -8.741708755 2.447631836 -15.066007614
	C -9.626605988 1.364627719 -14.964766502
	C -7.795693398 2.654196501 -14.063508987
	H -7.129680157 3.508460283 -14.143697739
	C -9.547479630 0.502810419 -13.862520218
	C -7.704661846 1.800472617 -12.956467628
	H -10.241471291 -0.330212533 -13.808137894
	C -8.593818665 0.717318475 -12.873875618
	H -8.510467529 0.039229069 -12.028253555
	H -8.782992363 3.128901243 -15.907899857
	C -5.555722237 4.740226746 -11.065250397
	C -6.632686138 3.887752533 -11.367206573
	C -5.768444061 6.037127495 -10.616983414
	H -4.936650753 6.679299831 -10.348297119
	C -7.929501534 4.401371479 -11.220937729
	C -7.073496342 6.521753311 -10.450326920
	H -8.786381721 3.771510124 -11.443338394
	C -8.159953117 5.702184200 -10.775412560
	H -9.179948807 6.048833847 -10.659964561
	H -4.534911633 4.382007599 -11.151715279
	P -6.455780983 2.077917337 -11.630929947
	O -7.179617405 7.786618233 -9.951798439
	C -8.479608536 8.294200897 -9.690402985
	H -9.075110435 8.382154465 -10.609409332
	H -9.016229630 7.663041115 -8.970335007
	H -8.334898949 9.288372993 -9.263454437
	O -10.594648361 1.069396496 -15.879323959
	C -10.712002754 1.895145178 -17.028100967
	H -10.954810143 2.932549953 -16.760612488
	H -9.793191910 1.887754798 -17.629745483
	H -11.529821396 1.476943016 -17.617872238
	O -1.181834936 1.092671275 -14.347105026
	C -0.482380539 -0.127774894 -14.148331642
	H -0.222181112 -0.278038293 -13.092016220
	H -1.064521194 -0.990262985 -14.499223709
	H 0.433665603 -0.049168143 -14.736325264
	H -5.627050400 2.362068176 -8.739200592
	===============================
	s-A-TS
	===============================
	C -6.289119720 4.007316113 -7.769605160
	C -6.075326443 5.270134449 -7.235185623
	C -7.634373188 3.520042181 -7.909359932
	H -5.061638355 5.638030052 -7.167660713
	C -7.158221245 6.066852570 -6.811363220
	C -8.716637611 4.338889122 -7.453449726
	H -6.950825691 7.051588535 -6.402817726
	C -8.455895424 5.617783070 -6.901307583
	H -9.288625717 6.224322319 -6.556272984
	C -10.029445648 3.826377153 -7.590805054
	N -7.856968880 2.297327042 -8.480559349
	C -9.101749420 1.858841538 -8.589369774
	C -10.228232384 2.587171793 -8.152803421
	H -10.868761063 4.427687168 -7.249322414
	H -9.222353935 0.885797381 -9.061306953
	H -11.221895218 2.167353630 -8.271941185
	N -5.260949612 3.166259527 -8.178318977
	C -3.184310913 2.325961113 -9.092544556
	H -2.199429035 2.724757671 -9.344094276
	C -6.277620316 -0.989732087 -8.887028694
	H -5.818704128 -1.839470625 -9.389893532
	C -3.976939917 3.507152796 -8.547002792
	O -3.515764713 4.640362740 -8.466088295
	H -3.658659697 2.003845692 -10.027800560
	Ni -6.623304367 0.817347109 -9.876927376
	C -3.067427158 1.112373471 -8.127980232
	H -2.016714811 0.801617980 -8.100036621
	H -3.312530041 1.424092174 -7.103920937
	C -3.916820049 -0.118334524 -8.497538567
	H -3.696160793 -0.394409299 -9.538323402
	H -3.549057484 -0.958368242 -7.883251190
	C -5.421613216 0.013503445 -8.324870110
	H -6.981107235 -0.637653172 -10.362118721
	H -5.750283241 0.425785214 -7.368884087
	H -7.188307762 -1.264121056 -8.355421066
	C -4.900844097 1.857921600 -12.545324326
	C -4.225716591 0.651575983 -12.319844246
	C -4.307190418 2.799046993 -13.405074120
	H -4.676785946 -0.083369054 -11.657955170
	H -4.802011490 3.746322870 -13.597835541
	C -2.992630720 0.379225701 -12.912855148
	C -3.076911211 2.546180010 -13.996901512
	H -2.501799345 -0.564489663 -12.706554413
	H -2.604594469 3.271905661 -14.651371002
	C -2.408975601 1.334800243 -13.753951073
	C -8.760108948 2.361325264 -15.196428299
	C -9.562495232 1.212535024 -15.135793686
	C -7.860743523 2.623250246 -14.164442062
	H -7.254581451 3.523410797 -14.214033127
	C -9.454320908 0.344206333 -14.040571213
	C -7.739673138 1.762293577 -13.066216469
	H -10.087804794 -0.536909223 -14.016119003
	C -8.551207542 0.618607819 -13.019937515
	H -8.456621170 -0.053105194 -12.169364929
	H -8.829051971 3.049422503 -16.030868530
	C -5.660988808 4.701864243 -11.056269646
	C -6.731508255 3.866519213 -11.419189453
	C -5.884583473 5.980835915 -10.565191269
	H -5.058382988 6.604439259 -10.242858887
	C -8.032892227 4.371703148 -11.288434982
	C -7.193225384 6.458580971 -10.413109779
	H -8.882863998 3.750202179 -11.556091309
	C -8.272878647 5.653485298 -10.795356750
	H -9.295003891 5.997510433 -10.690457344
	H -4.638728142 4.344954967 -11.122569084
	P -6.527145386 2.069344521 -11.718939781
	O -7.311617374 7.704411030 -9.871181488
	C -8.615807533 8.190136909 -9.595167160
	H -9.209874153 8.308825493 -10.511700630
	H -9.148884773 7.527442932 -8.901182175
	H -8.481467247 9.168015480 -9.128911018
	O -10.475410461 0.857025087 -16.084175110
	C -10.618888855 1.684677720 -17.229019165
	H -10.949931145 2.696916342 -16.960344315
	H -9.683119774 1.754590869 -17.799606323
	H -11.382257462 1.211309195 -17.849205017
	O -1.206728578 1.189431190 -14.376826286
	C -0.472502261 -0.006059545 -14.152937889
	H -0.219682395 -0.132898256 -13.091843605
	H -1.023609519 -0.891018987 -14.497954369
	H 0.447137594 0.092664234 -14.732186317
	H -5.536417961 2.207013130 -8.409577370
	===============================
	s-B
	===============================
	C -2.651632786 0.130742565 -2.670124054
	C -3.131574869 0.266794592 -1.375705957
	C -1.267855406 0.404630870 -2.941535234
	H -4.183477879 0.094138138 -1.194881916
	C -2.273773193 0.635123491 -0.319995433
	C -0.406320304 0.743152857 -1.848626494
	H -2.685032845 0.733137906 0.680496931
	C -0.932926893 0.851550043 -0.538346469
	H -0.265499473 1.119929790 0.275857091
	C 0.961416304 0.984325171 -2.129844666
	N -0.790340543 0.370375752 -4.234475136
	C 0.502779186 0.616100729 -4.450040817
	C 1.417190075 0.916122675 -3.425866365
	H 1.633031964 1.227903247 -1.311123967
	H 0.829181969 0.565346360 -5.483147621
	H 2.458484173 1.090480447 -3.675788164
	N -3.482559919 -0.258863002 -3.726298571
	C -5.300914288 -0.113947317 -5.347085476
	H -6.267395973 -0.621824145 -5.258640289
	C -5.488677979 1.216324568 -6.109797478
	H -6.249805927 1.797172546 -5.574763775
	H -5.903740883 0.976697445 -7.098107815
	C -4.223596573 2.073989153 -6.292601109
	C -4.793807030 0.148514166 -3.937887907
	O -5.464547634 0.708698988 -3.083025694
	H -4.613410950 -0.765744925 -5.896298885
	Ni -1.924276829 0.275697142 -5.965682983
	H -4.556160450 3.015943050 -6.769553185
	C -3.088251114 1.428583980 -7.113306522
	H -3.538579941 0.966370702 -8.003714561
	C -2.107639790 2.512323141 -7.603339195
	H -1.322159052 2.087976694 -8.242545128
	H -2.601350546 3.314905643 -8.182381630
	H -1.600015163 3.008752823 -6.762075901
	H -3.851457596 2.378679276 -5.300371647
	P -1.228817344 -1.688909411 -6.805726528
	C -1.564906716 -3.161177874 -5.755444527
	C -2.233750105 -4.296311855 -6.226112366
	C -1.292523384 -3.081193447 -4.373725414
	H -2.468952894 -4.384328842 -7.282308578
	H -0.795617878 -2.202698708 -3.975132227
	C -2.627982855 -5.321227551 -5.361007690
	C -1.662209988 -4.098040581 -3.506886005
	H -3.155436039 -6.178339958 -5.763095379
	H -1.457557201 -4.035763264 -2.442767382
	C -2.346166134 -5.223794460 -3.993541241
	C -1.841841578 -2.169406176 -8.458175659
	C -1.084265113 -2.919736385 -9.365353584
	C -3.130522013 -1.756519437 -8.838958740
	H -3.712038517 -1.146786332 -8.155554771
	C -1.586876988 -3.256215334 -10.622937202
	C -3.646396637 -2.091519833 -10.082550049
	H -0.972139418 -3.832682610 -11.304203987
	H -4.636159420 -1.769954324 -10.390263557
	C -2.875448227 -2.840238333 -10.984662056
	C 0.593815267 -1.621592164 -7.041064739
	C 1.084371448 -0.620392382 -7.894217014
	C 1.522442937 -2.370175123 -6.300407887
	H 0.384286463 -0.013554992 -8.463848114
	H 1.177767754 -3.149244785 -5.627405167
	C 2.450220823 -0.370756328 -8.021860123
	C 2.888026714 -2.126184702 -6.411286831
	H 2.786209583 0.409695983 -8.694550514
	H 3.610472202 -2.701097965 -5.840450764
	C 3.363251209 -1.125208974 -7.270260334
	O -3.465888500 -3.105669737 -12.183177948
	C -2.724543810 -3.825961828 -13.156604767
	H -1.802461147 -3.298737764 -13.435395241
	H -2.467875719 -4.834942341 -12.806740761
	H -3.372553587 -3.903912067 -14.031275749
	O 4.716793537 -0.962802351 -7.302911758
	C 5.255460739 0.042881683 -8.149176598
	H 5.015606403 -0.142860666 -9.204691887
	H 4.895793915 1.043019056 -7.872130394
	H 6.337832451 0.001036623 -8.015287399
	O -2.693866491 -6.150069714 -3.057237864
	C -3.459726572 -7.271931171 -3.471307993
	H -4.414931297 -6.965583324 -3.918225288
	H -2.911724806 -7.896005154 -4.189826488
	H -3.654829741 -7.852690220 -2.568072796
	H -0.081745863 -3.239912271 -9.096114159
	H -3.017095566 -0.672716916 -4.535471439
	===============================
	s-B'
	===============================
	C -2.760733128 0.252055466 -2.931214333
	C -3.526271343 0.382262051 -1.790874720
	C -1.348954916 0.413668633 -2.864555597
	H -4.603288651 0.296754032 -1.863103271
	C -2.908704042 0.637154758 -0.544897199
	C -0.726162553 0.629689336 -1.599493861
	H -3.528904200 0.738131583 0.340391278
	C -1.539216280 0.739337444 -0.442628711
	H -1.064291358 0.916314602 0.518417478
	C 0.686676741 0.742203176 -1.573167443
	N -0.628704071 0.379937887 -4.035977364
	C 0.696022570 0.494678348 -3.963813066
	C 1.394897103 0.662596405 -2.751676559
	H 1.191612840 0.895431519 -0.623329282
	H 1.223976612 0.469890684 -4.912217617
	H 2.476513147 0.743939817 -2.767746449
	N -3.310126781 -0.052646987 -4.211434364
	C -4.942578793 -0.046825867 -6.039679050
	H -5.940487862 -0.479633540 -5.899030209
	C -5.001441002 1.043099880 -7.130614758
	H -5.813878059 1.734931827 -6.880702019
	H -5.281360626 0.541209877 -8.065571785
	C -3.696841717 1.832725286 -7.343423843
	C -4.503237247 0.522247732 -4.704506397
	O -5.068256855 1.425326109 -4.120430946
	H -4.262058735 -0.842847347 -6.356131077
	Ni -1.642747283 0.488843054 -5.750022888
	H -3.857066870 2.459113836 -8.239996910
	C -2.417470932 0.982897103 -7.498984814
	H -2.662120819 0.111567266 -8.131061554
	C -1.336761475 1.798619032 -8.239542007
	H -0.423401356 1.212021470 -8.402146339
	H -1.675765157 2.157171488 -9.227691650
	H -1.046557188 2.689852238 -7.666121006
	H -3.574975014 2.544423580 -6.513718128
	H -3.090445995 -0.978719771 -4.570154190
	===============================
	s-B-TS
	===============================
	C 0.661354661 -1.791179895 -4.812449932
	C 1.412594676 -1.163086176 -3.636061192
	O 2.629973173 -1.255753279 -3.527706146
	N 0.627721488 -0.456093103 -2.749749899
	C 0.999890149 0.004991740 -1.483789444
	C -0.034980830 -0.022589555 -0.494123071
	C 2.263955593 0.449590385 -1.142419100
	C 0.237371221 0.450193793 0.822577477
	C 2.525651217 0.886554241 0.176201478
	H 3.046453238 0.434957623 -1.888573050
	C -2.217170715 -0.557083845 0.048422180
	C -0.834004402 0.417121261 1.751448154
	C 1.543225646 0.901386678 1.141473174
	H 3.528884411 1.222092032 0.423301607
	C -2.061070442 -0.069642805 1.365464807
	H -0.666318178 0.760985672 2.768651724
	H 1.753322482 1.247792959 2.149717808
	H -2.888170958 -0.130178660 2.064096212
	N -1.246755600 -0.542385757 -0.851297319
	C -0.868250370 -1.928761959 -4.711354733
	H -3.155457258 -1.000659704 -0.276577026
	H -0.123963088 -3.303956985 -2.818164825
	H 1.128562689 -2.768240929 -4.970491409
	H 0.918774545 -1.184236050 -5.690777779
	H -1.318278909 -0.963805735 -4.443518162
	Ni -1.112205267 -2.866010189 -1.687551379
	C -1.409570456 -3.017472982 -3.782471418
	H -1.265352726 -4.020059109 -4.190071106
	C -2.627625465 -2.802417278 -3.061271191
	H -3.036288977 -1.790156841 -3.089329243
	C -3.631855965 -3.919357777 -2.862064123
	H -3.124936342 -4.873742104 -2.678979874
	H -4.276217461 -3.729168177 -1.995757699
	H -4.293512821 -4.059614182 -3.733313084
	P -0.283882350 -3.884074926 0.094092079
	C 1.533423662 -3.788475513 0.299018234
	C 2.241992712 -3.038039207 -0.641885281
	C 2.260758400 -4.452589989 1.305304766
	H 1.699730515 -2.560631752 -1.446340084
	H 1.743020654 -5.069657803 2.034888983
	C 3.628678322 -2.908127785 -0.590977848
	C 3.641545057 -4.334129810 1.373683691
	H 4.117053509 -2.311640263 -1.351704478
	H 4.216084003 -4.838583469 2.144322872
	C 4.333600998 -3.555109501 0.428318918
	C -0.993340313 -3.395162106 1.720974326
	C -2.383490324 -3.515811682 1.859056115
	C -0.265893608 -2.879289865 2.804031610
	H 0.809150219 -2.753632784 2.725216150
	C -3.037547588 -3.170317173 3.040548325
	C -0.905047119 -2.519501209 3.986828566
	H -4.112361431 -3.292855263 3.110179901
	H -0.347924799 -2.125604391 4.831226349
	C -2.291725636 -2.670943975 4.117423534
	C -0.650824964 -5.688946724 0.079365522
	C -0.791830301 -6.453812599 1.243176579
	C -0.802541912 -6.333221912 -1.161538839
	H -0.701434433 -5.980492592 2.216763258
	H -0.708330512 -5.745184898 -2.071242809
	C -1.075859904 -7.820038319 1.186446667
	C -1.082204700 -7.691086292 -1.233804107
	H -1.184745908 -8.378087997 2.109204054
	H -1.207257986 -8.193725586 -2.187657356
	C -1.223886132 -8.444583893 -0.058260035
	O -2.818635941 -2.304562807 5.322153568
	C -4.210182190 -2.491573811 5.532569408
	H -4.812464237 -1.885898829 4.841709137
	H -4.499042988 -3.545881271 5.425670147
	H -4.407185555 -2.167772770 6.556177139
	O -1.512123227 -9.765479088 -0.234718814
	C -1.685487032 -10.577550888 0.916506767
	H -0.773818672 -10.616771698 1.527785659
	H -2.518504381 -10.225584984 1.540089607
	H -1.912607312 -11.579343796 0.547309279
	O 5.685688972 -3.502258301 0.589983761
	C 6.438030720 -2.734516859 -0.339682639
	H 6.328477859 -3.115985394 -1.363115191
	H 6.143684387 -1.676730275 -0.322170049
	H 7.480981827 -2.824288845 -0.030160420
	H -2.969913721 -3.895449400 1.025030971
	H -1.253472209 -2.144886255 -5.716806889
	H -0.371577442 -0.615345001 -2.806396008
	===============================
	s-C
	===============================
	C 1.157894373 -1.768867612 -4.663585663
	C 1.710520148 -0.940196753 -3.509578705
	O 2.382670879 0.070492804 -3.700650215
	N 1.397174835 -1.429883122 -2.265947819
	C 1.789920449 -0.932463586 -1.020121694
	C 1.099336028 -1.452166438 0.122980706
	C 2.832981825 -0.038278006 -0.838685811
	C 1.536494851 -1.070863962 1.429051399
	C 3.215223789 0.366016507 0.457800627
	H 3.348442078 0.343220085 -1.707524657
	C -0.459213525 -2.926956415 0.993595958
	C 0.888590693 -1.676205873 2.533837080
	C 2.591353893 -0.136023775 1.575456858
	H 4.022833824 1.084367275 0.561787903
	C -0.088161424 -2.620224476 2.319934607
	H 1.190657735 -1.398549080 3.540833712
	H 2.899497747 0.161305323 2.573689461
	H -0.584187090 -3.121750116 3.144708395
	N 0.075231001 -2.338176250 -0.066109106
	C -0.383453280 -1.783112526 -4.795235157
	H -1.222859383 -3.665653944 0.764651597
	H -1.573931217 -4.097352028 -1.392788529
	H 1.526123285 -2.800097942 -4.579544544
	H 1.600452542 -1.334078670 -5.562104702
	H -0.795360923 -0.797841489 -4.546394825
	Ni -1.528535962 -2.543897152 -1.745344639
	C -1.137019277 -2.864680290 -4.046150208
	H -0.656253159 -3.839476585 -3.970618248
	C -2.476622105 -2.767942429 -3.804853916
	H -2.959573507 -1.817285776 -4.028213501
	C -3.400107145 -3.928114176 -3.550652504
	H -2.836880207 -4.839503765 -3.347853184
	H -4.042144299 -3.749213219 -2.681365490
	H -4.050794125 -4.080826759 -4.424679279
	P -2.543140173 -0.452141792 -1.225907326
	C -1.314064503 0.891856730 -1.048028946
	C -0.600334466 1.275578380 -2.193137407
	C -0.894857883 1.406008482 0.190740645
	H -0.885801017 0.880213499 -3.163993359
	H -1.406696558 1.114531755 1.102206230
	C 0.495251715 2.129966736 -2.125481844
	C 0.198068038 2.260072947 0.274586558
	H 1.049005389 2.347150803 -3.029024601
	H 0.547205091 2.634152174 1.231267929
	C 0.914566875 2.606453657 -0.877575696
	C -3.835828781 0.234281823 -2.347913980
	C -4.893491745 -0.618637621 -2.692654133
	C -3.845343351 1.538367748 -2.869137526
	H -3.048987389 2.230790615 -2.615071535
	C -5.926467419 -0.205663130 -3.533318043
	C -4.864876747 1.962379456 -3.714583874
	H -6.723292828 -0.899292171 -3.774502516
	H -4.874815941 2.967768192 -4.123849392
	C -5.910858154 1.094254851 -4.056708336
	C -3.467015505 -0.499154627 0.359145731
	C -4.053709507 0.644789159 0.917153358
	C -3.686330795 -1.735546827 0.987888694
	H -3.917693138 1.608751655 0.433903933
	H -3.265882254 -2.634404421 0.543397427
	C -4.818969727 0.574596703 2.080436707
	C -4.451451778 -1.822446823 2.145018578
	H -5.257290363 1.479528308 2.484730005
	H -4.631780148 -2.774463892 2.634238958
	C -5.020686150 -0.667898774 2.700441360
	O -6.854979038 1.604789257 -4.897367954
	C -7.924936295 0.761281729 -5.298000813
	H -7.562668324 -0.125574261 -5.835208893
	H -8.530097008 0.436988026 -4.440752983
	H -8.544884682 1.358719110 -5.968755245
	O -5.756026268 -0.856756628 3.831607342
	C -6.393817902 0.267434388 4.420824528
	H -5.666493893 1.022541165 4.747655392
	H -7.109653950 0.734762907 3.731512547
	H -6.930526733 -0.113599002 5.291440010
	O 2.021357536 3.376137495 -0.679573536
	C 2.850205660 3.650624752 -1.802905560
	H 3.192310810 2.727108002 -2.285732269
	H 2.331204176 4.270144939 -2.546290398
	H 3.708413363 4.202079773 -1.414627075
	H -4.915878773 -1.630822420 -2.297244787
	H -0.601979911 -1.931196213 -5.862605095
	H 0.756124020 -2.220688820 -2.220043182
	===============================
	s-C'
	===============================
	C 0.084428251 -2.179818869 -2.161463737
	C 0.955008566 -0.924988270 -2.117985964
	O 2.169078827 -0.975752831 -2.111229658
	N 0.264437586 0.296074271 -2.036059856
	C 0.949966550 1.552642822 -2.051837921
	C 0.800917745 2.402991772 -0.919559419
	C 1.745487809 1.938168406 -3.108595133
	C 1.439725161 3.679960966 -0.921247065
	C 2.389460802 3.196833611 -3.100349188
	H 1.882303596 1.258461952 -3.942283154
	C -0.046248406 2.747501373 1.214283705
	C 1.258509636 4.503948689 0.218181804
	C 2.231111765 4.056039333 -2.036693335
	H 3.009878635 3.481534958 -3.944468021
	C 0.513478756 4.041375160 1.279382825
	H 1.724383593 5.485505581 0.244450107
	H 2.721333027 5.025538445 -2.029219151
	H 0.366449744 4.642838001 2.170253992
	N 0.074873202 1.959457278 0.154638723
	C -1.437538624 -2.004807234 -2.008843184
	H -0.591673374 2.313859463 2.046911955
	H -1.816954613 -1.342181683 -2.800978422
	H 0.473724723 -2.822219133 -1.364473343
	H 0.322640449 -2.686742067 -3.104716301
	H -1.902615905 -2.978402615 -2.211112261
	Ni -0.669524789 0.044339806 0.180728719
	C -1.912803054 -1.512271881 -0.652047098
	H -1.889973164 -2.238728285 0.157468230
	C -2.661041260 -0.359535903 -0.505732000
	H -2.867019176 0.231048614 -1.403725505
	H -0.592893660 -0.351143122 1.710972786
	C -3.506153345 -0.028183613 0.694889545
	H -4.552836418 -0.320556581 0.527286947
	H -3.128190041 -0.542244375 1.581386447
	H -3.491717815 1.047741890 0.899922132
	H -0.686072409 0.313424677 -2.385382175
	===============================
	s-C-dis
	===============================
	C -5.205155849 3.635118246 -7.431890011
	C -5.506985664 4.502000809 -8.468847275
	C -5.269735336 4.102821350 -6.075220585
	H -5.454039097 4.144120693 -9.487175941
	C -5.875788689 5.838046074 -8.186889648
	C -5.642300129 5.455447674 -5.814251900
	H -6.106938362 6.495533943 -9.019983292
	C -5.946189404 6.317526340 -6.898470879
	H -6.229645729 7.346266270 -6.696346283
	C -5.683270454 5.857582092 -4.455049038
	N -4.963811874 3.218468428 -5.085686684
	C -5.015050411 3.635498762 -3.835335016
	C -5.371119499 4.954186440 -3.465079308
	H -5.961819649 6.880110264 -4.212410927
	H -4.764467239 2.904594660 -3.068072319
	H -5.393307209 5.233896255 -2.416732788
	N -4.822613716 2.300376892 -7.575351238
	C -4.253118038 0.118088730 -8.483741760
	H -5.166218758 -0.487446845 -8.566787720
	C -1.493755341 -3.834853411 -8.809089661
	H -2.377421856 -4.440234661 -9.034279823
	C -4.651945591 1.572044015 -8.727930069
	O -4.819617271 2.024465084 -9.854289055
	H -3.875857115 -0.026005464 -7.464825153
	C -3.213897228 -0.372669876 -9.508445740
	H -3.597527266 -0.138614729 -10.508287430
	H -2.287386179 0.200874776 -9.387139320
	C -2.936349630 -1.841946721 -9.361830711
	H -3.779506683 -2.509525776 -9.553637505
	C -1.768164873 -2.368807316 -8.987534523
	H -0.678757906 -4.170004845 -9.463438034
	H -0.931517065 -1.695869684 -8.790027618
	H -1.181272388 -4.058146954 -7.780570984
	H -4.651048183 1.855222583 -6.678833008
	===============================
	s-D
	===============================
	C 1.040228963 -1.241745472 -4.532155514
	C 1.399695516 -0.462953448 -3.278420448
	O 2.545089722 -0.109099068 -3.018853188
	N 0.321345955 -0.164758638 -2.454573870
	C 0.377700418 0.397584856 -1.174862027
	C -0.619761646 0.030773273 -0.204520077
	C 1.363645554 1.306440353 -0.817308247
	C -0.605076671 0.671641588 1.075131536
	C 1.388969183 1.886913180 0.466575176
	H 2.123661280 1.555916309 -1.543730497
	C -2.495921612 -1.212765098 0.399292171
	C -1.625307679 0.332442939 1.998836398
	C 0.419644624 1.594983459 1.396850109
	H 2.181787729 2.589485168 0.706904888
	C -2.587826967 -0.585994661 1.656276584
	H -1.625188112 0.803462923 2.977946520
	H 0.423840940 2.057166815 2.379500151
	H -3.371322632 -0.877042532 2.346897840
	N -1.547746301 -0.943074226 -0.489617616
	C 0.503247619 -2.682903051 -4.325411320
	H -3.188722372 -2.002396584 0.123175502
	H 1.156506658 -3.202857971 -3.611530066
	H 1.960806847 -1.262537479 -5.120781422
	H 0.295932412 -0.666292846 -5.101400852
	H 0.670341432 -3.182732344 -5.293033123
	Ni -1.225951552 -2.534282684 -1.897643685
	C -0.981839657 -2.800612211 -3.895505667
	H -1.536451340 -1.990925431 -4.413513184
	C -1.600468397 -4.120928764 -4.399411678
	H -2.578262091 -4.269217968 -3.919638395
	H -0.973308563 -4.960583687 -4.066158772
	C -1.807363272 -4.218706131 -5.922038555
	H -2.488926888 -3.430788040 -6.265985966
	H -0.867179632 -4.100872993 -6.472174644
	H -2.238556385 -5.184804916 -6.214351177
	P -0.417562038 -4.037786484 -0.357034117
	C 1.390070915 -3.865184307 -0.616437435
	C 1.928357482 -2.572726011 -0.521304190
	C 2.207041979 -4.879833221 -1.141103029
	H 1.314586639 -1.759629488 -0.151012093
	H 1.823216081 -5.889765739 -1.244468927
	C 3.218026161 -2.278434753 -0.947208405
	C 3.497096300 -4.598640919 -1.580869317
	H 3.561121702 -1.253651142 -0.908900976
	H 4.121912956 -5.370861530 -2.018529892
	C 4.000445366 -3.292010784 -1.515978217
	C -0.707551599 -3.786811352 1.452847123
	C -1.932300448 -4.223316193 1.979371309
	C 0.166386679 -3.103127718 2.314384460
	H 1.130251050 -2.760895252 1.953109145
	C -2.281867981 -4.006373882 3.312687159
	C -0.171723604 -2.870501757 3.643197775
	H -3.231855392 -4.377446175 3.679824352
	H 0.507169485 -2.352052212 4.313191891
	C -1.396324992 -3.320766926 4.154483795
	C -0.767102182 -5.825926781 -0.509691417
	C -0.175456628 -6.771834373 0.339695632
	C -1.681526780 -6.273429871 -1.476148844
	H 0.523303390 -6.443972588 1.104650736
	H -2.150136232 -5.550822735 -2.135306358
	C -0.468038917 -8.129876137 0.227045462
	C -1.987183690 -7.623713493 -1.597135901
	H 0.008956661 -8.835475922 0.897065043
	H -2.692102194 -7.980017185 -2.341256618
	C -1.380104423 -8.560005188 -0.748760760
	O -1.626096725 -3.051123619 5.472664356
	C -2.812425613 -3.557143211 6.065314293
	H -3.713420630 -3.130590916 5.603397846
	H -2.863609552 -4.652357101 5.999959469
	H -2.775326252 -3.261872530 7.115505695
	O -1.744246244 -9.857623100 -0.946145952
	C -1.156817555 -10.859467506 -0.128398612
	H -0.065651633 -10.891998291 -0.247245580
	H -1.397084594 -10.710084915 0.932803869
	H -1.582343340 -11.807486534 -0.462090552
	O 5.238653183 -3.095412970 -2.044922829
	C 5.656184196 -1.747515559 -2.261491299
	H 4.905800819 -1.184962511 -2.829815149
	H 5.852794170 -1.230264425 -1.312459469
	H 6.586750507 -1.811796784 -2.828437805
	H -2.627413273 -4.766308784 1.342811108
	H -0.555409193 -0.607549191 -2.720059872
	===============================
	s-D'
	===============================
	C -7.835233688 0.996435285 4.164065838
	C -8.823744774 0.789764762 5.101854801
	C -6.468119621 0.975582898 4.553089142
	H -9.861932755 0.844689906 4.792877674
	C -8.492547035 0.520702958 6.449222565
	C -6.133533001 0.693060637 5.911081791
	H -9.287567139 0.359038055 7.170460224
	C -7.175412655 0.463838875 6.845844269
	H -6.915320396 0.254802197 7.879916191
	C -4.759683132 0.671973050 6.261951923
	N -5.503952026 1.245090008 3.608288765
	C -4.228205204 1.221264601 3.984118938
	C -3.810940266 0.932858109 5.299561977
	H -4.475338936 0.456734836 7.288293362
	H -3.503891945 1.444298506 3.206661224
	H -2.751765490 0.929316938 5.533562660
	N -8.136776924 1.267572284 2.789596081
	C -9.223171234 2.497703075 0.947638631
	H -10.120337486 3.118178129 0.874045134
	C -8.067391396 3.125581980 0.113921456
	H -7.831704140 4.096919060 0.564855993
	H -8.495159149 3.338336229 -0.882165015
	C -6.788399220 2.271342516 0.006036381
	C -8.880279541 2.420128822 2.420271635
	O -9.128176689 3.288638830 3.233600140
	H -9.463631630 1.502680540 0.553636372
	Ni -6.144172192 1.746260285 1.805355072
	H -6.040020943 2.907829046 -0.495483398
	C -7.007030010 1.045197725 -0.901479840
	H -7.744023323 0.361194938 -0.450439602
	H -7.446709156 1.346502423 -1.871122599
	C -5.724018574 0.252791137 -1.172761440
	H -5.304313660 -0.127063572 -0.232148811
	H -5.894931793 -0.598901570 -1.842090845
	H -4.962678909 0.894882858 -1.631970286
	H -8.247262001 0.456407130 2.188031197
	===============================
	s-E
	===============================
	C 0.406499445 -2.058967352 -1.967768073
	C 1.333409429 -0.847326994 -2.091552258
	O 2.464064837 -0.993717730 -2.601879358
	N 0.858502567 0.287905276 -1.516630888
	C 1.467157722 1.514252067 -1.658134460
	C 1.160896063 2.482382059 -0.629352272
	C 2.317408323 1.923941493 -2.696469307
	C 1.659811735 3.818668842 -0.706868351
	C 2.802512884 3.244894743 -2.756311417
	H 2.587431192 1.205213428 -3.458690882
	C 0.106610492 2.918187857 1.401869535
	C 1.306008816 4.708570957 0.342240691
	C 2.486484766 4.187917233 -1.796554327
	H 3.441804409 3.525364399 -3.590263844
	C 0.527830124 4.263186932 1.387885928
	H 1.657095075 5.736706734 0.305437326
	H 2.865252018 5.204134464 -1.858123183
	H 0.240781203 4.924598217 2.199636221
	N 0.408390015 2.057526112 0.436508209
	C -1.096462607 -1.744542241 -1.819278121
	H -0.485032469 2.522930384 2.223278999
	H -1.367888212 -0.991988003 -2.568382502
	H 0.745478511 -2.637675762 -1.098214507
	H 0.587873220 -2.677420378 -2.853552818
	H -1.660455465 -2.654129505 -2.069578886
	Ni -0.042963024 0.043093462 0.337643802
	C -1.548148155 -1.262986302 -0.450771272
	H -1.680160046 -2.026661396 0.314352214
	C -2.091202736 -0.005573260 -0.255003661
	H -2.172479868 0.665251255 -1.109606624
	H 0.929830790 -0.856157601 1.316692948
	C -2.845588684 0.398249954 0.988847911
	H -3.933111668 0.323644817 0.848367214
	H -2.575919151 -0.241498217 1.837637901
	H -2.628100872 1.437221527 1.266134977
	Cs 3.698710918 -0.331064910 0.324423879
	===============================
	s-E-dim
	===============================
	C -5.247871876 -0.301088035 -1.117568970
	C -4.164232254 -0.243694589 -0.049557488
	N -2.903018236 -0.523719549 -0.476275951
	O -4.501934052 0.041761994 1.122442007
	C -6.093384743 -1.582919478 -0.914364994
	C -5.275815010 -2.820059538 -1.170540571
	C -4.824993134 -3.652875185 -0.229696423
	C -1.888978839 -0.840319395 0.411782205
	C -0.568545282 -0.940857649 -0.168698788
	N -0.440933257 -0.622411966 -1.492606759
	C 0.744976163 -0.704817057 -2.081868410
	C 1.905413747 -1.113177657 -1.395429373
	C 1.811381102 -1.418824434 -0.055211369
	C 0.560709655 -1.337919712 0.608887553
	C 0.389629811 -1.622978330 1.986428499
	C -0.870421231 -1.512660623 2.538178682
	C -1.996615529 -1.125146747 1.780458212
	H -4.805445194 -0.290290833 -2.116669655
	H -5.886979580 0.583166361 -1.016505241
	H -6.954905033 -1.546159387 -1.595258355
	H -6.482698917 -1.584034204 0.110272549
	H -4.974832535 -2.984670877 -2.207730293
	H -5.102934361 -3.467024088 0.809463084
	H 0.775171936 -0.411408663 -3.127047777
	H 2.852373600 -1.167289615 -1.923109889
	H 2.689655304 -1.722530842 0.509278059
	H 1.247079015 -1.920780540 2.583164454
	H -1.012279987 -1.732494950 3.593966722
	H -2.968772650 -1.052920461 2.247015715
	C 0.559006810 3.566879272 -2.433792353
	C -0.611666977 4.547779083 -2.560266495
	N -1.842145205 4.107013702 -2.173750877
	O -0.378515065 5.690072536 -3.014336824
	C 0.574607849 2.684711218 -1.180046678
	C 0.636365175 3.378687859 0.154497966
	C 0.562959194 4.691254616 0.402791113
	C -2.829647779 5.054915905 -1.814349890
	C -4.166108131 4.610953331 -1.966193676
	N -4.331171989 3.357471704 -2.545485735
	C -5.614732265 2.892261505 -2.723044634
	C -6.724471569 3.613929987 -2.332160950
	C -6.583368778 4.878320217 -1.720329165
	C -5.274071693 5.408580303 -1.527804852
	C -4.985187054 6.656229973 -0.926149130
	C -3.663105965 7.088273048 -0.777058005
	C -2.586204767 6.313347816 -1.213968039
	H 1.466496587 4.175315857 -2.500321627
	H 0.541562736 2.904408693 -3.306456804
	H 1.423577785 1.989114046 -1.246648788
	H -0.314391792 2.042317629 -1.206261635
	H 0.739165246 2.700203419 1.007883191
	H 0.481684983 5.388511658 -0.429821193
	H -5.688688278 1.908915877 -3.169968128
	H -7.711505413 3.188391209 -2.491787672
	H -7.449245453 5.449728012 -1.399819493
	H -5.808611870 7.276301384 -0.580675840
	H -3.466930866 8.053878784 -0.315705508
	H -1.570051312 6.674298763 -1.122504592
	Ni -2.098819256 0.216850415 -2.220950603
	Ni -2.676248312 2.422667980 -2.824984550
	H -1.405893922 1.622782946 -3.150246859
	H -3.346646070 1.112881899 -3.211224079
	Cs -3.092630148 2.897636890 0.889255941
	Cs -2.892270088 5.450990200 -5.070673466
	C 0.588099778 5.307019711 1.774966598
	H -0.311988771 5.911309719 1.956282735
	H 0.654873908 4.545654774 2.561019897
	H 1.441427946 5.987072945 1.895053864
	C -3.916304350 -4.823249817 -0.477335215
	H -2.959583044 -4.689080715 0.044528466
	H -4.349535465 -5.762633324 -0.108078323
	H -3.701112986 -4.944638729 -1.544388294
	===============================
	s-E-TS
	===============================
	C -0.086136602 -2.120863914 -2.366030216
	C 0.910164654 -1.003468633 -2.058811903
	O 2.128131866 -1.269328475 -2.147498369
	N 0.379867703 0.207641900 -1.734568119
	C 1.183935404 1.366100311 -1.806980968
	C 0.854965270 2.372251511 -0.873401761
	C 2.255200386 1.575789332 -2.699857235
	C 1.615985274 3.581060886 -0.785424948
	C 2.986036062 2.767148495 -2.637846947
	H 2.514507532 0.803705215 -3.412187099
	C -0.511160970 3.023212671 0.951450706
	C 1.274886489 4.503216743 0.249067500
	C 2.682000637 3.756153107 -1.698594809
	H 3.799090385 2.927672386 -3.341936827
	C 0.185165882 4.206242085 1.089730263
	H 1.824562192 5.434364319 0.344431520
	H 3.264741659 4.673231602 -1.654685378
	H -0.120474778 4.906467915 1.862414241
	N -0.175782040 2.075002432 0.010405998
	C -1.558577538 -1.780620098 -2.138675451
	H -1.347832322 2.769583702 1.590266347
	H -1.858160496 -0.946048558 -2.781375408
	H 0.200263008 -2.996167183 -1.767944217
	H 0.096015684 -2.405065060 -3.409756660
	H -2.176426172 -2.647738695 -2.418490648
	Ni -1.031123757 0.432382435 -0.385519326
	Cs 3.127531290 0.186221063 0.509721458
	C -1.795681715 -1.430969715 -0.689521968
	H -1.336413741 -2.123869658 0.023008846
	C -2.847970009 -0.651218176 -0.199742407
	H -3.485607386 -0.150651321 -0.931203187
	H -2.068229198 0.764306426 0.572546601
	C -3.518390179 -0.953199506 1.127338171
	H -4.270170212 -1.739131093 0.979513407
	H -2.790198565 -1.314697027 1.859192729
	H -4.019020081 -0.076011606 1.546052694
	===============================
	s-F-dim
	===============================
	C -5.152506351 -0.219014138 -0.925148189
	C -4.020248890 -0.342447191 0.098513804
	N -2.798058748 -0.584665000 -0.448210388
	O -4.263921738 -0.193774194 1.316294789
	C -6.531171322 0.044077255 -0.292299360
	C -6.779956341 1.487709403 0.069801003
	C -6.936975956 2.013100147 1.294020891
	C -1.728321433 -1.003680825 0.330720156
	C -0.454617351 -1.067911386 -0.349973232
	N -0.411715299 -0.622315824 -1.641246796
	C 0.731968164 -0.639057934 -2.312802315
	C 1.933501124 -1.113300323 -1.749924183
	C 1.924482703 -1.559218526 -0.446379036
	C 0.721128166 -1.545115948 0.304261178
	C 0.642170966 -1.955267906 1.657016635
	C -0.572365105 -1.880910873 2.306392908
	C -1.740978241 -1.410979629 1.671628714
	H -5.165195465 -1.150161982 -1.505337596
	H -4.886240005 0.563578367 -1.645824552
	H -6.655987740 -0.608166277 0.575518847
	H -7.297018051 -0.244890049 -1.025876999
	H -6.862406254 2.161968470 -0.782873511
	H -7.172453403 3.078130484 1.351766825
	H 0.692126751 -0.241578802 -3.322636366
	H 2.844018698 -1.108851790 -2.340769768
	H 2.835917473 -1.918593049 0.025293035
	H 1.535001636 -2.313841343 2.160741091
	H -0.641838491 -2.191238642 3.346373796
	H -2.670587540 -1.363439202 2.218781948
	C 0.515864849 3.443184614 -2.384134293
	C -0.610697746 4.471535683 -2.527920723
	N -1.856679797 4.063572884 -2.148233175
	O -0.339929909 5.605536938 -2.977310896
	C 0.494037986 2.687439919 -1.047437668
	C 0.548623800 3.609216928 0.152199626
	C 0.543887377 3.233224630 1.439213276
	C -2.829369068 5.034743786 -1.820866585
	C -4.169559956 4.655695915 -2.075847864
	N -4.349799156 3.414030075 -2.676774263
	C -5.624616146 3.061060429 -3.053844690
	C -6.720346451 3.864248514 -2.801722050
	C -6.574058056 5.089144230 -2.115122557
	C -5.265375614 5.517205715 -1.742166400
	C -4.964995861 6.732812405 -1.083436728
	C -3.640412092 7.082601070 -0.797040105
	C -2.572336674 6.260021687 -1.162813067
	H 1.452685118 3.995536566 -2.509921312
	H 0.438772291 2.717275858 -3.199590683
	H 1.336877584 1.984007955 -1.016499519
	H -0.408716261 2.066843748 -1.028164744
	H 0.617162406 4.676025391 -0.065683708
	H 0.623417497 4.008656502 2.202672958
	H -5.712113380 2.090543747 -3.528609991
	H -7.704226494 3.524548531 -3.113968372
	H -7.431934357 5.714780807 -1.888820648
	H -5.780732632 7.396275043 -0.806354105
	H -3.435652733 8.023005486 -0.289955825
	H -1.547727227 6.561856270 -0.982684493
	Ni -2.117151499 0.226848543 -2.207931280
	Ni -2.718894720 2.409359217 -2.840151072
	H -1.454966545 1.578798652 -3.112764835
	H -3.396319866 1.101261735 -3.217239380
	Cs -3.260716438 2.927848816 0.907657683
	Cs -2.799963474 5.507537365 -5.083016872
	C 0.489291608 1.814777374 1.942157626
	H -0.240875244 1.695039988 2.753264189
	H 0.235992029 1.098897576 1.157820702
	H 1.456771731 1.509581804 2.361830235
	C -6.847467422 1.281414747 2.609329462
	H -6.391592026 1.918621302 3.378672600
	H -7.842608452 1.008479595 2.986789703
[truncated: 79 more rows]
