# Supplementary material for: γ-Selective C(sp3)–H amination via controlled migratory hydroamination
Source: Nat Commun. 2021 Sep 27;12:5657. doi: 10.1038/s41467-021-25696-z (PMC8476554; doi:10.1038/s41467-021-25696-z)
Supplement: Supplementary file 6 — Supplementary Data 4 [file 41467_2021_25696_MOESM6_ESM.xlsx]

## Sheet: Sheet1
	Supplementary Data 4. Vibrational frequencies (in cm-1) of the optimized structures
	===============================
	2a
	===============================
	39.64 44.85 70.57 91.42 160.66 176.23
	233.91 256.63 296.80 367.53 380.33 415.77
	440.56 453.82 466.26 499.50 514.63 631.00
	643.75 694.06 697.63 719.09 806.17 814.82
	868.97 870.48 882.10 884.38 941.29 956.68
	962.68 991.88 1012.79 1017.67 1024.16 1054.70
	1078.72 1101.00 1108.94 1124.40 1132.75 1162.75
	1197.78 1207.53 1214.10 1231.85 1284.71 1300.66
	1312.02 1337.30 1349.47 1362.05 1369.39 1398.39
	1403.98 1431.68 1491.95 1498.16 1503.94 1515.99
	1527.33 1536.16 1640.55 1661.38 1815.03 2988.87
	2997.43 3000.07 3007.74 3103.16 3111.16 3114.76
	3130.39 3180.78 3193.15 3203.95 3220.06 3226.76
	===============================
	L8
	===============================
	22.40 24.35 28.73 29.65 32.91 38.67
	87.78 89.55 91.22 136.34 144.74 146.19
	185.18 186.57 196.68 249.82 266.96 267.49
	273.08 300.06 300.34 330.51 339.33 340.29
	409.10 409.87 424.24 424.84 424.92 457.20
	488.36 504.53 504.78 540.75 541.41 544.44
	619.13 635.38 635.58 649.13 649.38 651.73
	728.28 728.56 729.04 816.59 817.71 818.05
	829.90 830.32 833.17 846.14 847.03 847.41
	958.87 959.49 962.64 973.74 974.30 974.88
	1026.52 1026.67 1027.04 1074.21 1074.48 1074.73
	1112.75 1112.93 1120.67 1146.11 1146.18 1146.41
	1180.25 1180.39 1180.49 1213.24 1213.33 1213.56
	1217.91 1218.15 1222.57 1296.60 1296.83 1298.48
	1330.45 1333.02 1333.53 1348.58 1349.24 1349.58
	1447.19 1447.61 1447.69 1489.94 1489.98 1490.13
	1506.42 1506.53 1506.63 1518.71 1518.75 1519.24
	1545.24 1545.52 1546.34 1616.23 1616.64 1617.03
	1656.95 1657.09 1657.24 3008.74 3008.92 3009.13
	3070.08 3070.33 3070.42 3142.97 3143.03 3143.43
	3174.64 3174.86 3175.52 3193.97 3194.89 3195.53
	3209.54 3209.71 3210.37 3218.51 3218.95 3219.31
	===============================
	A
	===============================
	27.73 35.20 40.39 73.72 81.81 89.32
	111.43 121.14 129.15 165.46 177.34 194.98
	212.55 226.60 252.96 271.69 281.37 310.89
	329.94 347.22 415.48 449.80 470.33 479.17
	483.90 517.28 546.75 554.50 572.36 602.50
	650.84 672.41 736.67 762.42 781.21 796.87
	813.31 818.99 829.72 843.43 877.32 887.89
	900.84 933.96 936.59 968.12 976.60 986.05
	998.16 1006.50 1035.40 1067.87 1077.18 1101.72
	1109.14 1118.95 1145.82 1167.48 1195.02 1214.58
	1242.52 1249.74 1255.61 1285.53 1298.67 1323.48
	1340.69 1345.97 1358.34 1376.32 1400.68 1405.06
	1416.16 1426.81 1463.11 1487.62 1490.69 1494.70
	1501.64 1506.39 1515.42 1541.66 1605.21 1630.87
	1638.50 1649.37 2915.65 2934.34 2954.00 2974.17
	3011.19 3020.92 3060.24 3074.17 3088.33 3112.72
	3169.75 3178.35 3189.32 3191.38 3209.52 3243.17
	===============================
	A'
	===============================
	15.58 17.28 26.62 29.47 32.51 36.16
	44.31 46.58 48.65 54.41 58.03 69.45
	72.59 75.75 82.84 89.64 92.29 95.98
	105.01 110.90 115.09 129.19 129.85 141.92
	145.97 159.66 164.20 169.62 178.81 181.62
	184.33 190.85 202.11 204.63 215.60 236.45
	252.79 258.88 265.78 267.88 270.20 281.84
	287.19 293.20 294.87 306.92 325.24 338.63
	347.64 355.47 377.70 412.59 417.07 424.71
	429.96 437.68 444.86 450.00 456.58 482.29
	491.83 495.40 504.63 511.28 515.14 526.83
	541.85 544.77 548.19 555.67 574.49 599.52
	611.31 627.38 636.96 642.94 647.39 652.31
	659.02 664.52 720.46 723.03 728.66 730.81
	752.15 767.62 792.80 799.26 812.69 813.88
	818.24 820.39 826.29 829.98 838.45 844.91
	845.72 849.85 852.61 855.46 857.51 885.25
	907.22 917.51 922.74 951.05 960.83 964.75
	966.03 974.08 977.85 981.38 982.61 991.80
	998.67 1003.05 1023.10 1025.28 1026.62 1041.29
	1061.38 1064.13 1068.62 1072.42 1072.98 1096.82
	1100.21 1108.61 1116.02 1121.57 1123.70 1134.55
	1143.74 1144.97 1148.31 1162.54 1180.07 1180.29
	1180.54 1201.92 1211.28 1211.68 1212.68 1214.77
	1216.17 1218.60 1220.18 1242.42 1247.63 1251.25
	1292.69 1293.77 1299.72 1300.66 1302.62 1319.44
	1328.65 1332.56 1335.15 1338.77 1340.51 1345.05
	1347.79 1348.64 1359.53 1373.97 1382.42 1399.81
	1409.66 1437.88 1440.04 1444.90 1448.03 1463.49
	1481.29 1487.58 1489.64 1489.72 1490.06 1490.93
	1506.64 1506.65 1506.82 1507.05 1514.49 1517.90
	1518.12 1518.40 1518.81 1534.84 1536.23 1543.62
	1544.78 1592.46 1597.98 1611.34 1613.40 1614.20
	1623.37 1635.64 1643.72 1653.45 1654.93 2891.84
	2948.28 3005.11 3008.82 3009.02 3010.00 3015.33
	3029.78 3040.83 3046.90 3070.16 3072.00 3072.85
	3075.91 3089.56 3098.92 3143.82 3145.61 3146.75
	3156.59 3174.78 3176.11 3181.47 3183.05 3184.87
	3186.42 3192.22 3201.71 3203.40 3204.18 3208.31
	3208.53 3212.47 3215.83 3217.29 3218.81 3237.25
	===============================
	TS1
	===============================
	-904.67 16.81 24.14 26.51 36.02 37.71
	50.00 55.83 61.28 67.13 74.94 84.05
	85.26 105.43 108.48 119.46 124.50 132.31
	142.77 150.61 165.58 181.55 185.12 191.23
	194.62 201.90 218.44 230.98 251.66 266.44
	269.83 287.95 296.64 307.99 325.40 338.71
	344.50 392.51 410.56 416.25 434.28 441.56
	453.92 461.18 481.20 493.66 498.88 515.70
	523.82 531.70 551.25 574.48 589.15 596.47
	631.22 645.30 649.92 675.18 686.00 697.80
	723.49 732.42 757.53 780.54 787.61 789.39
	811.44 815.73 822.63 837.33 845.60 864.94
	867.96 871.45 873.78 886.75 893.20 906.37
	915.56 931.33 942.75 951.40 966.92 975.12
	979.61 985.29 990.53 997.75 1002.97 1007.20
	1013.36 1016.10 1053.39 1060.70 1065.13 1073.06
	1102.28 1103.49 1107.39 1110.16 1113.53 1122.84
	1134.63 1140.84 1158.93 1167.87 1183.61 1192.57
	1196.11 1206.59 1214.37 1225.26 1234.39 1244.26
	1252.63 1281.63 1285.66 1289.73 1294.30 1313.61
	1324.89 1330.32 1339.43 1345.95 1346.31 1347.18
	1350.24 1365.54 1369.32 1375.08 1380.67 1385.58
	1396.64 1406.72 1414.48 1417.46 1457.49 1474.02
	1481.67 1488.65 1489.61 1494.63 1500.65 1503.60
	1510.21 1513.32 1517.74 1527.58 1530.08 1532.02
	1588.53 1614.19 1624.86 1628.64 1644.10 1652.24
	1668.87 2898.98 2959.78 2984.45 2994.57 3016.22
	3031.98 3036.22 3038.89 3042.45 3047.52 3057.88
	3078.63 3092.08 3106.93 3110.04 3111.54 3130.24
	3145.98 3169.29 3176.37 3176.51 3188.04 3189.38
	3197.89 3199.86 3215.46 3221.45 3228.17 3234.98
	===============================
	B
	===============================
	18.28 19.37 23.76 32.08 34.83 38.01
	50.22 56.43 63.86 73.27 85.21 98.09
	107.28 109.21 118.07 132.41 138.08 139.68
	150.65 158.17 171.00 174.49 182.53 204.23
	208.05 216.24 220.81 235.49 257.79 273.28
	278.55 287.87 296.32 305.75 316.85 326.98
	342.92 420.13 427.23 437.92 440.64 453.13
	455.09 468.35 479.66 495.15 508.91 533.42
	538.16 548.04 554.14 559.92 569.84 599.81
	632.59 638.74 669.33 672.98 690.97 701.72
	702.93 729.78 768.19 781.92 794.41 799.71
	820.35 826.59 835.27 844.28 851.34 856.27
	870.12 878.94 884.40 893.82 906.32 912.87
	921.04 942.31 952.22 970.68 974.05 978.76
	982.45 984.29 998.36 1004.83 1005.11 1018.02
	1019.20 1040.08 1053.25 1061.15 1067.10 1075.09
	1097.68 1098.28 1103.30 1111.88 1125.44 1132.73
	1138.25 1149.93 1162.15 1169.09 1191.68 1192.71
	1204.56 1209.87 1217.72 1230.55 1239.64 1253.63
	1267.98 1282.01 1286.70 1291.54 1310.46 1327.08
	1333.93 1338.48 1348.19 1352.22 1359.59 1361.02
	1375.25 1377.72 1382.37 1392.35 1406.06 1411.00
	1413.95 1420.05 1426.88 1432.80 1466.09 1479.41
	1486.19 1491.34 1492.68 1497.41 1500.13 1502.43
	1509.93 1511.01 1515.11 1523.38 1530.96 1545.00
	1614.03 1626.91 1635.92 1649.62 1657.44 1658.67
	1671.80 2879.71 2907.22 2962.47 2970.02 2980.64
	3035.32 3043.58 3049.82 3053.14 3062.33 3074.97
	3076.17 3088.05 3097.56 3098.21 3101.77 3106.27
	3129.76 3168.97 3175.65 3177.40 3180.08 3194.26
	3195.27 3196.71 3206.36 3211.57 3216.69 3244.50
	===============================
	TS2
	===============================
	-322.44 18.44 24.07 25.55 29.30 35.03
	40.88 47.54 56.33 63.33 72.32 85.59
	98.50 104.90 112.14 115.06 131.38 135.27
	147.66 151.04 175.93 183.97 192.35 195.12
	201.87 211.57 216.07 228.72 237.44 271.11
	274.47 284.70 293.49 323.20 328.33 350.07
	378.98 420.25 431.40 437.95 445.99 449.35
	455.77 475.31 486.08 490.87 502.18 508.71
	524.21 541.10 548.29 553.88 561.58 597.47
	632.72 638.44 641.32 670.73 690.98 696.65
	703.00 729.90 765.35 774.61 790.51 801.32
	818.22 826.99 833.63 847.62 850.37 855.93
	869.98 884.74 886.77 895.99 906.33 911.91
	927.72 937.58 952.15 959.47 970.78 975.95
	982.34 989.06 992.81 1004.19 1012.27 1018.17
	1024.37 1039.64 1053.28 1063.90 1066.73 1076.67
	1101.03 1102.80 1103.15 1116.51 1124.38 1132.37
	1144.55 1152.66 1161.39 1165.91 1192.59 1203.38
	1204.21 1207.05 1215.66 1233.78 1240.62 1248.62
	1257.12 1290.77 1294.48 1301.17 1320.08 1333.34
	1333.77 1340.00 1354.22 1358.07 1361.47 1366.45
	1367.28 1381.89 1391.05 1394.32 1402.76 1407.86
	1413.21 1417.88 1423.30 1425.18 1462.34 1479.63
	1485.97 1486.98 1488.68 1491.69 1496.70 1501.26
	1508.30 1510.89 1516.52 1526.96 1531.00 1539.99
	1602.49 1625.14 1629.80 1637.09 1656.33 1657.81
	1669.07 2913.84 2938.52 2958.81 2974.89 2981.32
	3036.35 3042.07 3048.39 3057.06 3074.73 3076.37
	3091.57 3093.19 3103.74 3106.14 3109.38 3117.80
	3134.07 3169.12 3172.12 3177.81 3180.04 3189.94
	3191.59 3194.41 3207.44 3208.04 3216.71 3240.32
	===============================
	C
	===============================
	22.11 35.55 39.51 45.19 57.38 76.07
	79.73 96.80 104.79 114.51 124.96 142.58
	150.64 178.83 178.92 186.92 232.96 244.95
	257.54 268.91 291.67 294.48 323.83 358.20
	397.94 431.29 436.31 443.75 477.74 485.16
	494.67 500.96 523.04 532.24 551.70 569.66
	589.29 617.57 622.11 671.64 681.27 739.76
	753.19 771.55 800.90 809.25 814.99 826.50
	847.33 855.10 870.15 879.09 886.92 901.24
	936.86 943.56 948.08 968.91 972.03 989.80
	1009.26 1020.51 1051.57 1055.91 1061.54 1071.32
	1094.12 1098.60 1105.38 1115.81 1121.07 1133.14
	1139.70 1166.86 1172.77 1190.68 1208.96 1230.24
	1243.18 1251.26 1256.93 1262.37 1285.60 1299.57
	1311.16 1321.57 1334.37 1336.56 1351.22 1359.23
	1372.48 1383.19 1385.93 1391.14 1405.94 1411.67
	1417.26 1422.29 1438.89 1448.60 1459.12 1471.97
	1487.55 1495.50 1497.04 1502.70 1505.47 1510.49
	1514.83 1518.93 1523.52 1529.56 1541.31 1592.72
	1614.89 1623.70 1650.09 2983.31 2994.96 3001.43
	3003.20 3018.48 3028.06 3034.70 3035.44 3038.81
	3062.78 3064.47 3073.32 3083.49 3087.68 3095.95
	3096.90 3100.38 3129.40 3133.56 3161.10 3167.03
	3183.46 3196.96 3210.56
	===============================
	TS3
	===============================
	-947.93 19.98 23.30 26.58 27.83 31.33
	31.87 41.18 45.89 50.67 52.16 57.54
	62.05 63.71 68.11 75.75 82.12 92.29
	95.33 97.68 104.48 111.34 121.92 132.20
	145.75 155.61 158.51 163.23 168.65 178.11
	188.69 194.28 203.68 209.70 215.23 234.07
	240.66 248.18 259.89 264.70 267.16 283.94
	284.85 296.86 299.89 303.40 327.39 329.12
	342.06 350.44 362.98 402.15 415.80 416.68
	425.96 428.30 433.44 443.16 450.92 463.72
	494.06 497.08 499.41 511.29 511.59 517.35
	537.24 542.10 548.18 550.51 558.76 574.40
	608.36 615.47 633.51 636.75 640.85 645.59
	650.97 659.00 670.54 689.07 721.63 726.83
	730.51 747.96 758.34 790.09 793.82 801.92
	814.81 815.86 817.66 818.51 827.28 829.64
	830.74 832.35 848.95 850.88 859.52 878.82
	880.34 904.13 915.82 934.65 942.68 958.14
	959.50 961.98 969.04 975.40 976.25 987.89
	990.55 994.44 1025.63 1026.41 1027.35 1028.18
	1039.95 1068.88 1071.81 1072.28 1072.71 1083.73
	1105.72 1112.12 1115.33 1116.89 1120.36 1131.38
	1142.87 1149.37 1151.63 1153.13 1162.49 1179.58
	1180.39 1180.68 1189.19 1209.16 1211.54 1212.47
	1214.43 1217.45 1219.37 1223.28 1232.11 1253.25
	1260.75 1277.75 1293.16 1294.57 1300.75 1301.43
	1317.38 1322.32 1329.20 1331.29 1335.23 1343.56
	1345.69 1346.97 1348.00 1352.01 1373.03 1395.91
	1409.24 1413.18 1428.74 1442.46 1447.86 1449.72
	1461.42 1467.09 1480.17 1489.86 1489.94 1490.32
	1494.01 1500.21 1505.91 1506.59 1506.90 1507.22
	1514.87 1517.65 1518.39 1518.92 1535.87 1542.01
	1544.76 1545.52 1593.38 1604.60 1610.89 1614.64
	1618.10 1623.38 1648.48 1654.64 1656.72 1661.94
	3006.23 3009.83 3010.09 3010.39 3016.80 3024.50
	3057.61 3069.27 3071.74 3072.09 3076.16 3085.15
	3101.45 3127.67 3144.74 3145.72 3147.42 3153.11
	3161.93 3177.02 3178.35 3181.00 3184.02 3186.70
	3190.73 3195.46 3199.10 3201.40 3205.42 3209.85
	3213.88 3216.49 3217.00 3218.69 3223.49 3246.01
	===============================
	D
	===============================
	19.27 24.77 38.50 53.77 70.16 77.97
	94.52 101.14 133.77 146.78 157.39 174.86
	177.69 190.43 211.05 236.12 276.95 283.28
	302.17 336.80 364.35 385.20 428.62 443.53
	475.83 480.07 486.40 509.88 538.51 549.82
	565.69 601.47 635.86 668.61 696.60 762.05
	769.31 797.45 801.20 813.75 832.95 848.72
	883.02 886.14 901.93 940.90 950.63 954.42
	975.16 975.90 986.32 1012.11 1062.37 1067.10
	1097.07 1100.44 1118.42 1144.53 1166.02 1205.46
	1218.89 1244.01 1255.86 1273.18 1280.25 1300.09
	1328.13 1341.13 1349.86 1373.25 1390.94 1402.19
	1419.79 1425.13 1463.68 1480.84 1493.00 1493.62
	1510.42 1518.40 1541.87 1606.28 1631.01 1640.62
	1663.66 1674.61 2152.77 3019.31 3032.38 3034.29
	3078.68 3105.91 3106.88 3112.37 3145.43 3169.25
	3171.74 3177.00 3188.11 3191.71 3207.32 3238.71
	===============================
	TS4
	===============================
	-602.24 16.05 28.83 51.76 53.56 76.02
	82.27 95.79 129.24 159.68 180.75 200.63
	218.41 228.81 257.94 278.50 288.15 306.89
	346.26 392.51 415.50 421.08 443.22 468.66
	494.60 503.65 522.27 535.51 550.99 576.92
	588.89 630.85 657.63 698.31 731.31 744.63
	774.19 809.53 818.01 824.63 836.51 857.71
	880.23 880.42 888.63 930.40 937.37 955.74
	958.61 984.19 1020.87 1054.69 1068.72 1089.45
	1100.69 1115.27 1124.40 1140.49 1145.69 1196.45
	1207.70 1225.79 1253.55 1265.23 1275.65 1280.90
	1295.95 1322.45 1337.84 1351.10 1386.58 1399.37
	1417.98 1427.55 1456.12 1473.26 1476.47 1490.43
	1500.67 1507.52 1511.76 1516.06 1558.45 1591.29
	1616.51 1698.54 1954.58 3027.77 3039.48 3042.92
	3070.92 3083.67 3098.00 3108.45 3116.28 3118.19
	3170.74 3184.69 3189.71 3200.06 3220.64 3240.04
	===============================
	E
	===============================
	24.27 31.40 38.45 41.95 70.24 83.73
	98.52 110.38 120.79 148.52 174.48 187.48
	204.07 219.64 246.25 268.25 282.63 301.07
	328.63 350.99 415.03 430.09 446.93 473.70
	484.79 511.72 544.82 555.97 595.63 606.22
	646.53 673.40 702.71 760.69 777.18 796.72
	810.21 824.66 829.63 831.34 876.60 882.12
	887.67 912.24 933.45 953.12 964.20 975.59
	985.68 1012.72 1034.06 1066.15 1076.88 1096.57
	1105.76 1122.02 1141.11 1166.18 1204.44 1218.34
	1237.05 1254.61 1261.33 1286.72 1290.17 1311.34
	1332.03 1347.76 1366.24 1375.53 1392.41 1396.56
	1425.92 1432.05 1463.38 1473.64 1485.67 1488.37
	1497.52 1514.36 1523.46 1538.21 1606.27 1629.08
	1637.62 1659.53 2881.81 2991.05 2995.78 3009.13
	3028.11 3033.15 3035.71 3057.11 3090.27 3133.22
	3171.65 3180.34 3192.05 3194.08 3210.44 3239.32
	===============================
	TS5
	===============================
	-932.38 16.11 26.30 28.30 34.07 35.93
	37.18 49.87 53.14 57.82 68.86 74.25
	90.94 103.87 108.55 110.84 123.50 133.38
	142.26 148.66 160.08 167.10 188.63 192.54
	198.33 208.65 225.53 230.27 242.51 255.68
	269.00 274.07 293.82 312.38 338.08 342.89
	372.37 398.01 399.33 416.52 429.63 431.37
	440.19 454.22 474.69 495.03 499.31 501.29
	511.40 527.63 549.02 549.81 591.72 597.70
	631.09 637.77 651.81 673.71 684.15 690.82
	696.51 721.32 756.30 774.24 782.50 807.02
	809.13 818.28 821.12 838.32 850.46 866.09
	866.18 867.46 871.02 873.55 883.62 898.97
	903.06 907.52 915.30 948.20 959.31 962.16
	963.58 968.34 983.78 998.62 1005.98 1011.24
	1014.57 1032.21 1052.50 1064.99 1068.78 1076.98
	1102.28 1103.25 1107.42 1109.86 1111.14 1119.13
	1133.80 1135.89 1153.98 1164.18 1183.33 1196.08
	1196.58 1203.25 1211.34 1219.40 1235.72 1251.90
	1261.56 1269.98 1285.33 1291.31 1291.62 1296.53
	1309.20 1329.96 1336.20 1339.39 1345.59 1349.31
	1360.52 1366.60 1368.61 1377.17 1380.88 1387.43
	1389.80 1406.20 1417.37 1421.26 1454.63 1469.99
	1477.66 1484.86 1488.51 1494.19 1501.63 1503.69
	1509.66 1510.82 1518.63 1522.30 1525.99 1530.48
	1576.84 1606.56 1617.15 1622.71 1645.29 1654.56
	1663.62 2861.76 2988.15 2989.89 3010.82 3022.39
	3024.94 3026.00 3036.59 3038.68 3043.48 3050.13
	3051.40 3091.37 3097.97 3110.85 3113.02 3127.17
	3137.34 3167.40 3176.49 3176.79 3187.14 3188.09
	3195.38 3200.39 3216.52 3220.99 3234.73 3237.14
	===============================
	F
	===============================
	17.77 23.51 25.79 29.99 34.21 38.97
	49.94 56.29 63.25 68.79 72.05 86.43
	89.43 97.40 105.69 118.66 125.93 133.65
	138.84 141.26 157.61 168.47 176.51 190.48
	194.26 204.75 227.91 233.81 249.14 260.75
	279.32 285.49 293.24 306.75 327.87 348.49
	352.93 409.71 419.97 424.65 434.11 436.43
	448.86 454.84 471.87 482.69 485.97 510.41
	515.68 548.25 549.08 550.02 583.70 600.35
	630.11 632.27 648.66 680.32 691.35 701.95
	702.82 729.32 769.16 784.97 805.33 817.73
	824.87 828.92 839.79 847.57 851.54 855.78
	856.00 867.43 878.72 892.73 896.27 898.15
	915.56 930.35 950.60 967.29 973.38 980.06
	980.13 982.12 999.72 1003.52 1016.73 1021.30
	1026.00 1036.56 1053.06 1060.82 1062.07 1077.33
	1079.99 1098.24 1104.23 1123.03 1128.38 1131.31
	1133.03 1151.67 1163.91 1168.94 1188.02 1191.80
	1193.00 1205.12 1213.58 1233.09 1249.15 1252.11
	1266.20 1275.96 1285.63 1288.84 1303.60 1311.64
	1334.25 1334.85 1351.29 1355.01 1356.90 1362.54
	1368.91 1380.63 1385.28 1386.93 1412.88 1416.44
	1419.40 1428.55 1431.67 1436.09 1465.82 1467.37
	1477.02 1481.84 1486.46 1491.24 1500.21 1501.23
	1501.83 1513.75 1517.52 1521.67 1532.46 1543.77
	1613.48 1622.78 1634.93 1655.19 1658.12 1664.07
	1677.00 2917.16 2923.93 2975.67 3014.45 3016.86
	3018.29 3029.15 3036.57 3038.17 3054.22 3064.05
	3074.98 3077.53 3081.01 3086.20 3102.84 3103.11
	3107.71 3170.21 3174.87 3177.51 3181.13 3187.82
	3194.75 3195.43 3209.76 3209.88 3219.36 3248.52
	===============================
	TS6
	===============================
	-297.22 18.04 28.37 30.80 33.75 38.56
	44.86 56.19 61.40 67.70 69.33 91.15
	91.66 97.37 109.93 115.04 127.05 141.62
	144.57 159.09 162.55 180.10 190.15 194.00
	203.97 212.73 218.00 231.89 244.84 267.42
	275.96 282.76 294.92 300.95 328.55 346.79
	375.74 393.38 420.10 427.20 444.50 450.76
	453.72 455.54 479.68 487.47 496.96 508.73
	524.90 531.05 544.34 552.34 580.08 598.48
	632.61 639.58 651.29 678.19 688.93 698.56
	702.54 731.29 768.72 785.75 802.55 817.63
	822.31 830.11 839.00 844.56 855.40 863.24
	870.04 875.87 889.77 891.62 894.10 914.24
	916.64 941.13 952.61 965.34 974.82 976.10
	978.78 983.06 1002.14 1003.95 1013.41 1017.90
	1033.20 1047.84 1053.21 1066.01 1069.88 1081.22
	1099.39 1103.41 1103.73 1123.96 1126.09 1134.33
	1154.12 1159.93 1160.68 1168.24 1192.59 1199.82
	1203.05 1204.52 1217.13 1240.28 1249.05 1260.96
	1261.99 1281.57 1291.34 1294.33 1320.31 1322.04
	1334.04 1338.49 1353.68 1355.89 1361.53 1364.64
	1374.50 1379.26 1391.05 1393.52 1410.52 1413.92
	1419.36 1424.33 1427.26 1438.74 1464.06 1468.97
	1486.21 1490.32 1492.30 1493.81 1497.21 1503.50
	1507.13 1511.17 1518.79 1525.08 1530.89 1541.49
	1608.19 1622.66 1632.40 1643.93 1657.71 1661.50
	1665.72 2918.20 2948.35 2975.16 2982.94 3024.31
	3033.13 3036.22 3039.09 3054.63 3060.21 3074.15
	3080.11 3080.92 3098.04 3100.95 3104.12 3119.36
	3119.64 3168.16 3171.40 3177.37 3179.27 3191.22
	3193.66 3198.32 3211.29 3211.70 3216.62 3242.34
	===============================
	G
	===============================
	11.15 30.56 37.69 45.63 58.14 63.58
	76.04 90.27 92.30 114.57 126.68 135.75
	158.23 169.70 178.95 202.37 240.08 265.89
	271.26 275.12 284.95 297.38 331.55 339.06
	360.29 431.97 439.02 445.74 467.59 484.72
	494.41 497.09 530.18 543.24 566.66 575.02
	594.76 634.15 650.24 675.57 724.45 739.80
	755.84 768.48 801.73 813.44 823.92 831.10
	854.04 862.37 866.64 889.08 890.85 907.05
	912.35 938.05 944.76 952.39 969.16 972.22
	989.25 1021.27 1051.35 1055.45 1058.24 1070.94
	1090.80 1093.53 1111.36 1115.45 1126.05 1139.21
	1140.90 1156.14 1166.78 1205.79 1221.61 1237.66
	1242.96 1250.29 1257.27 1260.22 1283.32 1304.23
	1309.03 1324.97 1329.83 1336.13 1338.79 1347.95
	1373.65 1375.79 1385.80 1393.77 1407.33 1417.42
	1421.02 1427.48 1428.50 1449.73 1456.81 1468.21
	1494.40 1496.02 1497.07 1498.26 1512.28 1513.70
	1515.66 1519.70 1526.71 1531.80 1540.89 1590.74
	1614.33 1623.39 1650.39 2971.97 2977.29 2996.76
	3001.98 3024.72 3029.03 3038.12 3046.82 3050.86
	3069.95 3075.44 3088.73 3090.47 3092.34 3100.82
	3102.86 3104.38 3119.60 3134.30 3161.35 3168.38
	3182.90 3197.05 3214.21
	===============================
	(PAr3)2Ni–OBz
	===============================
	10.38 22.11 23.27 23.83 25.06 27.26
	27.70 32.04 35.14 40.42 40.96 45.20
	47.90 50.12 60.52 64.10 68.87 71.83
	74.80 81.47 87.91 92.26 100.41 102.92
	107.56 109.13 112.74 116.71 120.36 122.58
	128.92 136.24 141.91 142.64 158.02 161.21
	164.21 171.04 172.85 181.51 182.83 200.30
	201.07 202.44 213.10 216.41 236.43 250.37
	251.21 251.98 257.75 266.37 267.68 268.07
	278.46 282.98 299.61 301.74 304.07 305.33
	322.79 327.00 335.77 339.32 348.83 353.60
	410.40 412.56 414.37 420.23 421.34 423.23
	426.28 427.25 429.85 435.58 438.20 440.60
	455.65 456.55 473.64 491.82 496.75 505.07
	505.72 514.85 517.91 521.98 537.33 538.65
	539.79 550.31 554.17 555.92 620.77 622.71
	629.72 637.16 639.12 640.03 641.45 645.10
	647.85 650.69 653.00 658.55 659.12 694.19
	701.98 722.25 723.14 723.83 725.80 728.50
	732.77 733.14 816.59 817.92 818.31 819.13
	820.01 820.08 820.67 821.90 822.31 825.71
	827.61 830.53 831.09 844.24 849.60 851.70
	854.70 861.27 867.06 868.24 870.58 944.12
	945.80 954.27 955.12 958.09 961.26 962.11
	975.91 978.08 983.97 984.87 1005.26 1009.47
	1016.93 1018.29 1020.91 1027.61 1027.98 1028.19
	1028.38 1028.70 1031.80 1053.45 1068.98 1070.09
	1071.41 1072.45 1073.91 1074.48 1105.10 1120.29
	1120.78 1123.71 1124.22 1125.37 1126.82 1148.98
	1149.71 1153.10 1153.78 1154.13 1155.80 1164.69
	1180.18 1180.50 1180.52 1180.86 1182.80 1183.61
	1193.33 1207.07 1214.05 1214.22 1214.66 1215.05
	1216.14 1216.17 1216.93 1217.67 1219.46 1220.16
	1223.85 1227.16 1291.64 1292.16 1299.01 1302.25
	1302.90 1306.02 1328.78 1330.89 1339.00 1340.50
	1341.28 1342.86 1344.61 1348.17 1349.00 1349.87
	1350.43 1352.38 1353.08 1361.86 1445.83 1446.72
	1450.42 1451.18 1452.45 1453.55 1454.42 1483.21
	1484.99 1485.37 1489.13 1489.43 1490.53 1490.68
	1505.44 1506.01 1506.85 1506.93 1508.46 1509.96
	1513.02 1513.21 1516.18 1516.49 1518.92 1519.16
	1536.67 1546.67 1547.19 1549.21 1549.55 1549.85
	1551.65 1582.31 1613.51 1613.84 1617.98 1618.07
	1619.40 1619.86 1647.78 1655.26 1655.43 1656.31
	1657.28 1658.65 1660.21 1661.18 3007.76 3007.97
	3016.27 3016.49 3019.92 3020.35 3068.57 3068.87
	3085.48 3085.75 3094.34 3095.63 3139.70 3139.88
	3142.02 3142.14 3144.66 3145.06 3171.20 3174.16
	3174.45 3178.89 3180.81 3181.24 3182.31 3182.35
	3182.54 3183.21 3187.35 3187.51 3195.87 3200.71
	3202.24 3206.64 3207.33 3209.18 3211.23 3214.96
	3216.65 3216.75 3216.80 3218.04 3218.36 3219.19
	3219.96 3225.68 3234.93
	===============================
	(PAr3)2Ni–H
	===============================
	22.40 24.35 28.73 29.65 32.91 38.67
	87.78 89.55 91.22 136.34 144.74 146.19
	185.18 186.57 196.68 249.82 266.96 267.49
	273.08 300.06 300.34 330.51 339.33 340.29
	409.10 409.87 424.24 424.84 424.92 457.20
	488.36 504.53 504.78 540.75 541.41 544.44
	619.13 635.38 635.58 649.13 649.38 651.73
	728.28 728.56 729.04 816.59 817.71 818.05
	829.90 830.32 833.17 846.14 847.03 847.41
	958.87 959.49 962.64 973.74 974.30 974.88
	1026.52 1026.67 1027.04 1074.21 1074.48 1074.73
	1112.75 1112.93 1120.67 1146.11 1146.18 1146.41
	1180.25 1180.39 1180.49 1213.24 1213.33 1213.56
	1217.91 1218.15 1222.57 1296.60 1296.83 1298.48
	1330.45 1333.02 1333.53 1348.58 1349.24 1349.58
	1447.19 1447.61 1447.69 1489.94 1489.98 1490.13
	1506.42 1506.53 1506.63 1518.71 1518.75 1519.24
	1545.24 1545.52 1546.34 1616.23 1616.64 1617.03
	1656.95 1657.09 1657.24 3008.74 3008.92 3009.13
	3070.08 3070.33 3070.42 3142.97 3143.03 3143.43
	3174.64 3174.86 3175.52 3193.97 3194.89 3195.53
	3209.54 3209.71 3210.37 3218.51 3218.95 3219.31
	===============================
	s-A-dis
	===============================
	6.73 34.80 50.98 61.04 76.24 105.64
	117.86 154.58 162.85 182.40 211.39 265.30
	282.52 311.57 411.24 437.22 444.61 452.99
	480.38 530.90 539.88 562.78 600.84 610.49
	658.39 662.30 704.16 731.95 760.78 775.54
	788.41 810.38 818.56 846.25 870.29 895.90
	926.33 940.40 943.10 964.17 973.12 993.60
	999.93 1021.81 1038.54 1049.53 1059.06 1072.45
	1095.17 1115.24 1134.05 1169.29 1192.18 1217.15
	1223.05 1250.59 1270.71 1283.52 1300.74 1309.29
	1328.05 1337.46 1367.94 1380.59 1410.68 1413.64
	1429.07 1465.13 1470.04 1479.64 1497.88 1505.58
	1512.82 1535.49 1581.56 1629.34 1651.68 1671.71
	1729.72 1784.04 3009.30 3020.20 3053.19 3056.00
	3065.96 3110.59 3134.86 3147.01 3160.56 3180.85
	3183.10 3200.30 3210.14 3230.93 3264.22 3533.27
	===============================
	s-A
	===============================
	18.80 24.19 25.99 29.69 37.56 38.72
	50.89 54.13 56.37 64.46 70.11 76.60
	81.19 88.13 94.74 103.11 111.48 113.17
	122.85 130.87 137.23 146.77 155.91 163.87
	168.99 179.35 181.96 187.19 191.91 198.93
	205.33 214.92 253.01 253.48 260.33 267.29
	271.83 275.90 283.48 293.89 303.07 322.16
	325.79 330.93 337.09 352.82 383.54 387.52
	414.62 420.35 426.10 428.89 433.13 445.12
	446.17 458.26 461.85 480.33 492.74 499.41
	506.64 507.65 521.86 535.37 535.69 548.52
	555.38 558.78 594.18 620.40 634.41 636.38
	640.02 649.55 650.39 654.13 656.14 662.98
	685.45 711.70 723.82 725.08 733.47 762.15
	774.30 776.16 805.89 814.78 817.58 818.73
	820.37 821.23 822.57 824.80 840.07 842.09
	846.54 854.73 859.15 875.21 889.95 908.44
	919.58 923.49 944.32 948.17 952.12 963.38
	971.88 975.71 991.37 992.67 996.02 997.73
	998.99 1005.15 1027.37 1027.74 1028.05 1038.67
	1071.84 1072.20 1073.45 1073.76 1077.99 1104.06
	1118.29 1121.89 1122.47 1125.23 1138.21 1147.36
	1150.82 1155.99 1169.53 1180.23 1180.46 1180.49
	1182.33 1213.10 1214.24 1215.97 1216.03 1219.09
	1222.05 1226.36 1239.30 1245.53 1273.73 1283.84
	1289.97 1298.72 1301.55 1304.73 1307.21 1316.36
	1326.39 1338.00 1342.11 1347.91 1349.52 1352.16
	1352.53 1366.07 1376.02 1386.32 1410.74 1421.69
	1435.23 1447.68 1450.68 1454.66 1469.85 1481.24
	1486.85 1487.03 1489.81 1490.33 1494.43 1502.91
	1506.85 1506.96 1507.38 1507.69 1518.75 1519.06
	1520.38 1543.74 1545.77 1547.90 1549.37 1573.61
	1594.59 1611.53 1615.83 1617.50 1627.76 1647.75
	1654.99 1656.95 1658.43 1666.88 1781.74 2992.79
	3009.46 3010.75 3011.82 3033.34 3052.58 3061.76
	3070.91 3074.25 3075.11 3079.37 3129.10 3138.56
	3142.41 3143.33 3146.25 3162.34 3170.43 3176.04
	3177.55 3178.61 3181.37 3182.91 3186.82 3191.50
	3197.01 3200.07 3204.75 3209.84 3212.70 3218.33
	3219.67 3219.97 3221.56 3241.71 3265.05 3422.78
	===============================
	s-A-TS
	===============================
	-779.92 18.78 24.26 27.51 30.92 36.35
	39.95 49.32 54.30 64.51 68.85 72.17
	81.94 83.58 89.59 95.94 100.51 106.70
	111.62 121.97 133.26 141.86 149.43 153.16
	162.44 171.22 179.15 183.06 185.40 187.29
	191.55 216.59 218.99 251.61 258.45 265.55
	270.32 275.76 283.91 295.22 301.55 322.53
	324.29 338.25 339.39 352.28 369.01 395.03
	415.52 420.92 425.56 428.25 432.41 441.46
	446.43 457.97 467.00 477.82 486.32 499.90
	504.82 507.42 522.70 528.72 535.33 547.78
	549.17 554.20 564.58 592.69 622.78 634.56
	642.61 649.23 649.81 652.14 658.51 664.00
	696.41 722.05 724.28 733.73 748.77 770.78
	773.31 802.50 815.64 818.20 819.97 820.75
	821.76 823.73 825.38 836.14 840.16 847.01
	847.72 853.72 859.25 886.85 896.10 907.61
	915.95 947.97 950.58 952.02 960.23 963.92
	974.19 981.77 984.96 990.81 992.91 994.54
	1013.65 1027.10 1027.38 1027.61 1042.20 1071.38
	1072.08 1072.68 1075.96 1077.02 1104.53 1120.23
	1121.91 1124.72 1126.38 1134.30 1144.06 1149.10
	1155.20 1162.07 1170.86 1180.17 1180.44 1182.23
	1190.52 1211.87 1213.77 1215.50 1216.16 1217.69
	1220.15 1222.50 1224.70 1240.40 1248.81 1276.52
	1288.83 1299.02 1301.36 1303.69 1304.40 1316.26
	1326.18 1335.35 1340.51 1346.95 1347.25 1349.84
	1351.66 1359.07 1374.88 1384.88 1410.99 1415.86
	1425.70 1447.56 1450.44 1454.29 1469.54 1481.32
	1487.20 1489.82 1490.31 1494.07 1499.54 1505.78
	1507.15 1507.21 1508.01 1510.00 1518.61 1518.88
	1519.50 1544.82 1544.93 1547.69 1548.38 1595.53
	1612.00 1616.29 1617.94 1626.93 1648.13 1655.06
	1656.90 1658.86 1667.69 1777.60 2029.46 2957.54
	3010.22 3010.48 3012.13 3027.63 3038.82 3058.30
	3072.34 3073.69 3074.36 3074.79 3109.33 3116.67
	3127.99 3141.61 3144.16 3146.62 3167.45 3169.00
	3177.20 3179.72 3179.82 3183.21 3184.29 3185.92
	3191.06 3199.43 3204.69 3206.14 3210.09 3210.40
	3220.19 3220.58 3221.59 3225.25 3264.67 3321.08
	===============================
	s-B
	===============================
	13.49 16.47 20.86 26.05 28.64 31.42
	32.91 39.67 48.23 48.93 54.96 62.04
	64.33 78.56 85.51 90.77 94.66 103.47
	112.55 130.18 142.91 150.58 157.78 164.56
	169.11 174.81 177.61 189.67 195.74 203.37
	210.56 233.13 235.22 258.55 263.39 263.79
	267.57 282.31 286.90 292.90 302.14 312.93
	313.61 325.33 338.60 340.53 344.34 374.50
	411.39 416.52 423.19 426.30 431.78 448.32
	461.50 463.84 477.95 483.35 495.71 504.53
	515.09 517.68 521.86 536.82 541.21 544.39
	548.06 566.27 596.19 615.54 621.61 634.82
	643.02 645.65 647.73 655.99 657.40 680.79
	724.38 726.80 728.12 729.30 759.49 774.61
	794.48 813.82 814.84 816.29 817.56 821.06
	828.16 830.21 831.98 839.05 847.53 851.27
	851.69 854.39 894.99 906.97 911.92 943.66
	948.74 952.49 958.52 960.45 963.52 973.29
	979.43 981.11 984.17 991.62 994.52 1015.17
	1026.14 1026.91 1027.61 1028.05 1070.09 1072.67
	1073.80 1075.04 1086.83 1102.50 1113.49 1114.44
	1118.24 1127.72 1129.75 1140.77 1145.62 1147.48
	1149.55 1168.03 1174.43 1179.86 1180.43 1180.55
	1212.34 1213.06 1213.83 1217.24 1218.88 1219.45
	1222.12 1233.69 1244.85 1258.14 1270.38 1299.38
	1299.99 1303.90 1305.42 1310.83 1324.31 1329.19
	1333.30 1336.99 1345.74 1349.81 1350.51 1360.20
	1368.91 1382.41 1387.02 1401.40 1407.70 1416.05
	1446.59 1449.44 1451.86 1466.53 1489.36 1489.73
	1489.86 1490.34 1493.85 1500.44 1504.57 1506.68
	1506.90 1507.00 1510.04 1512.60 1518.25 1518.36
	1518.82 1530.82 1545.06 1545.68 1547.05 1560.71
	1610.89 1613.19 1616.47 1624.30 1642.47 1654.93
	1656.64 1657.39 1663.02 1788.45 2922.34 2935.42
	2983.04 3004.10 3010.76 3010.98 3011.55 3017.26
	3028.76 3051.66 3056.62 3072.70 3073.02 3074.10
	3074.69 3104.29 3145.81 3145.89 3146.37 3175.09
	3182.09 3187.92 3188.62 3194.47 3196.77 3200.24
	3201.35 3203.82 3208.98 3210.10 3215.38 3218.03
	3220.78 3220.87 3221.15 3222.72 3258.78 3389.42
	===============================
	s-B'
	===============================
	31.65 53.96 71.84 111.22 131.67 147.37
	162.91 181.48 188.47 193.89 222.17 245.87
	262.24 286.98 295.44 316.84 359.79 370.54
	443.60 467.85 478.51 480.29 520.10 536.29
	545.44 563.57 597.98 634.08 657.52 671.84
	718.05 770.27 775.96 795.28 817.56 826.77
	839.33 858.96 904.01 911.21 924.20 952.51
	954.40 961.23 985.20 991.95 996.22 1010.09
	1034.72 1067.28 1083.79 1101.26 1109.35 1125.64
	1160.91 1164.12 1171.36 1213.23 1230.38 1249.35
	1261.11 1268.25 1296.05 1307.14 1330.47 1364.66
	1379.06 1386.71 1391.25 1408.46 1413.51 1421.71
	1462.55 1477.58 1482.30 1496.55 1505.95 1510.09
	1513.24 1520.35 1549.33 1629.86 1639.59 1667.63
	1823.76 2942.46 2952.73 2973.54 3017.79 3036.66
	3040.83 3050.06 3065.93 3081.96 3106.72 3186.08
	3190.66 3200.95 3206.29 3220.38 3240.63 3526.48
	===============================
	s-B-TS
	===============================
	-765.95 13.58 24.05 28.10 31.19 31.98
	35.98 41.61 45.37 50.78 57.57 66.95
	75.37 83.68 87.42 87.71 95.59 103.01
	103.45 109.70 123.33 132.43 142.10 155.50
	166.17 174.88 180.17 184.90 185.47 188.29
	190.67 202.67 210.04 216.33 257.75 265.04
	268.00 276.14 281.90 285.38 298.38 305.72
	318.79 328.30 334.17 357.66 360.91 395.13
	411.14 418.08 425.76 427.27 429.16 433.68
	446.26 455.56 463.87 479.05 479.91 496.85
	499.94 509.23 519.28 534.33 538.53 548.05
	549.40 554.27 560.94 569.80 602.61 623.32
	634.64 639.32 643.85 649.20 651.00 659.62
	665.08 698.03 724.66 727.03 732.18 739.06
	756.89 769.26 777.16 800.27 817.96 819.09
	819.46 821.52 827.04 830.06 836.39 837.63
	851.13 853.75 857.53 861.84 898.90 912.14
	933.20 946.19 952.15 956.23 960.31 963.36
	969.65 978.56 979.72 987.05 987.52 988.61
	1025.18 1027.01 1027.75 1030.30 1052.55 1061.22
	1071.26 1073.20 1073.64 1074.57 1096.01 1105.12
	1118.78 1121.70 1122.62 1125.77 1145.62 1147.65
	1150.52 1170.06 1176.21 1180.29 1180.32 1180.46
	1210.78 1212.62 1213.16 1213.70 1216.38 1217.65
	1217.89 1221.82 1237.66 1249.78 1250.21 1263.38
	1277.23 1297.70 1301.21 1302.88 1306.43 1313.35
	1328.25 1333.35 1337.74 1346.74 1348.49 1353.35
	1358.07 1378.38 1382.22 1409.74 1419.79 1424.25
	1446.33 1449.42 1451.21 1462.86 1467.77 1476.40
	1489.19 1489.93 1490.64 1495.78 1500.83 1506.17
	1506.71 1506.74 1510.04 1512.07 1518.75 1518.87
	1519.28 1535.06 1543.21 1546.12 1547.94 1576.93
	1613.16 1616.46 1617.72 1625.81 1647.58 1654.96
	1656.61 1657.46 1673.96 1709.84 1770.45 2967.42
	3008.50 3009.33 3014.68 3024.72 3043.15 3053.10
	3055.51 3069.49 3070.72 3077.84 3090.50 3104.14
	3105.23 3118.74 3143.66 3143.81 3144.23 3168.55
	3176.04 3179.14 3179.54 3181.88 3186.83 3187.15
	3196.28 3198.27 3206.31 3207.64 3210.94 3216.30
	3218.42 3220.08 3231.60 3255.88 3259.70 3565.52
	===============================
	s-C
	===============================
	3.15 19.58 26.25 30.25 30.90 34.32
	38.56 48.61 51.42 58.81 64.86 73.07
	80.75 85.70 86.73 91.31 100.71 108.00
	112.37 116.86 129.76 142.11 145.74 154.24
	157.67 165.50 172.23 176.47 186.90 190.78
	191.80 204.17 207.03 211.51 254.59 261.30
	263.27 266.45 268.39 281.07 296.48 297.81
	300.14 315.62 322.92 332.26 342.38 350.76
	369.28 406.97 412.86 418.12 420.16 426.49
	432.21 436.16 442.96 447.00 461.67 470.88
	487.03 495.46 510.29 512.17 520.41 536.61
	537.49 543.39 551.71 590.56 613.23 626.60
	630.83 632.27 637.06 645.62 653.73 654.77
	674.35 701.37 719.12 723.83 731.11 731.81
	770.58 783.34 793.19 804.40 807.40 812.60
	814.86 817.70 819.95 828.96 831.02 842.38
	844.15 852.68 859.14 862.57 876.57 916.12
	923.19 945.44 948.98 958.35 961.81 970.60
	972.65 980.60 981.79 985.85 996.00 999.01
	1018.60 1024.71 1025.46 1025.98 1029.31 1052.26
	1060.22 1061.18 1064.29 1071.47 1087.93 1096.71
	1110.51 1111.27 1113.70 1116.61 1129.46 1145.81
	1150.72 1154.15 1168.34 1180.10 1180.48 1181.38
	1194.68 1210.72 1212.56 1213.63 1215.30 1217.46
	1219.22 1224.68 1233.02 1235.91 1261.76 1297.80
	1299.94 1301.07 1301.55 1313.86 1316.52 1324.99
	1329.42 1334.05 1340.87 1346.56 1347.61 1350.37
	1363.78 1373.27 1381.48 1402.78 1416.72 1418.25
	1444.21 1446.67 1447.22 1451.63 1458.88 1476.99
	1478.85 1489.67 1490.20 1490.63 1491.17 1493.62
	1496.09 1506.88 1507.02 1507.25 1518.36 1519.19
	1523.33 1538.13 1545.02 1545.94 1547.31 1580.66
	1612.17 1613.92 1617.29 1621.75 1644.49 1645.91
	1654.43 1656.98 1658.97 1667.99 1762.03 3006.29
	3010.34 3010.65 3011.72 3018.27 3040.85 3070.83
	3072.07 3074.20 3081.73 3085.88 3127.03 3145.07
	3145.52 3145.80 3149.25 3156.32 3165.98 3172.47
	3178.61 3181.67 3182.80 3183.04 3183.28 3184.68
	3195.39 3197.73 3202.32 3206.88 3209.83 3210.17
	3214.03 3220.17 3221.55 3244.91 3268.11 3458.86
	===============================
	s-C'
	===============================
	21.45 50.35 58.97 88.07 111.60 124.95
	162.07 166.20 170.81 188.04 200.26 214.94
	216.41 275.63 288.54 333.80 348.08 392.89
	409.14 441.53 457.08 468.85 480.40 496.33
	533.36 539.30 544.15 557.18 576.20 578.95
	613.69 638.89 665.47 759.95 773.85 786.66
	800.26 822.16 837.10 846.85 899.91 905.52
	932.84 938.18 946.65 967.54 973.30 985.49
	1001.55 1037.00 1054.42 1063.25 1076.52 1094.83
	1113.53 1130.09 1170.87 1187.47 1210.70 1224.21
	1249.04 1254.58 1267.29 1289.03 1291.61 1326.75
	1363.27 1366.64 1379.15 1405.49 1418.65 1424.20
	1458.63 1465.31 1469.90 1484.29 1499.24 1506.49
	1508.25 1509.85 1548.96 1602.61 1629.60 1643.75
	1669.02 1810.11 3006.53 3011.93 3047.04 3058.10
	3081.65 3091.38 3102.85 3141.87 3175.62 3185.67
	3188.06 3204.03 3204.77 3218.73 3222.46 3590.88
	===============================
	s-C-dis
	===============================
	13.50 34.70 42.09 63.80 90.81 108.88
	149.39 164.60 181.53 199.25 213.25 262.25
	282.70 297.18 307.72 407.98 438.13 448.83
	480.22 512.46 530.85 540.48 572.29 597.43
	640.12 660.47 713.22 739.19 775.14 778.94
	780.86 811.45 819.37 833.06 847.06 895.25
	922.08 927.66 964.56 970.10 994.41 1000.29
	1007.68 1017.41 1040.10 1061.34 1070.16 1090.74
	1096.19 1112.87 1130.71 1170.05 1190.35 1213.78
	1229.95 1250.73 1273.78 1292.19 1298.72 1317.23
	1344.89 1363.82 1379.67 1402.01 1412.47 1427.82
	1428.63 1470.24 1481.97 1492.13 1503.74 1505.14
	1507.18 1535.00 1578.65 1629.48 1651.99 1671.78
	1758.78 1775.69 3023.25 3032.50 3048.37 3073.36
	3075.36 3097.00 3110.17 3121.95 3133.93 3160.90
	3180.70 3183.46 3201.32 3210.32 3264.15 3544.62
	===============================
	s-D
	===============================
	13.67 23.78 25.82 29.86 33.20 34.46
	39.83 44.63 47.98 56.22 65.37 72.23
	75.89 86.52 90.33 99.93 101.46 108.72
	126.30 134.01 135.82 144.36 152.83 157.56
	158.63 163.22 173.74 181.12 185.78 188.57
	192.84 213.17 220.05 252.54 259.62 266.97
	272.78 279.82 285.77 297.36 300.56 303.83
	305.86 322.54 328.80 338.40 346.33 350.15
	414.77 419.61 426.40 427.84 430.12 437.91
	449.59 455.06 457.73 480.52 496.60 508.77
	511.66 516.66 524.94 538.22 538.67 547.80
	552.07 566.89 590.35 617.92 631.36 636.10
	639.99 647.67 648.78 651.35 665.07 675.02
	716.02 722.59 727.88 730.64 767.83 771.93
	777.72 792.78 815.88 816.50 819.07 822.89
	827.80 829.00 834.68 835.02 843.65 848.22
	850.08 857.87 885.95 899.32 913.09 936.10
	953.60 955.96 956.55 963.07 963.70 971.52
	974.79 983.68 984.57 989.00 991.36 1009.98
	1026.57 1027.46 1027.99 1045.39 1059.77 1063.53
	1071.83 1073.03 1075.39 1102.56 1111.40 1115.00
	1122.59 1127.67 1129.95 1138.12 1142.76 1151.49
	1155.41 1172.42 1179.98 1180.37 1185.23 1194.41
	1211.26 1213.95 1216.90 1217.67 1219.29 1221.08
	1226.24 1235.01 1245.61 1268.49 1287.54 1298.86
	1303.86 1308.27 1309.74 1311.13 1328.66 1331.73
	1335.03 1339.42 1343.99 1348.16 1349.04 1349.89
	1358.84 1368.11 1377.83 1405.51 1414.00 1415.58
	1447.34 1449.14 1454.40 1466.67 1488.17 1490.06
	1490.47 1495.63 1497.94 1502.66 1504.87 1506.58
	1507.36 1511.50 1513.57 1518.29 1518.90 1518.97
	1528.41 1536.30 1546.59 1547.21 1550.27 1565.96
	1612.79 1613.42 1617.52 1627.37 1648.13 1655.62
	1656.51 1659.36 1664.83 1768.36 2894.04 2976.25
	2998.51 3008.11 3011.65 3014.81 3021.06 3022.17
	3033.34 3041.83 3069.09 3074.12 3084.25 3089.70
	3100.09 3114.02 3144.05 3145.94 3146.03 3169.25
	3184.84 3185.59 3188.36 3192.09 3195.65 3197.72
	3202.88 3206.19 3210.84 3211.84 3215.73 3216.83
	3220.89 3222.06 3222.78 3250.55 3263.99 3474.25
	===============================
	s-D'
	===============================
	19.74 45.90 68.06 93.36 109.51 137.07
	154.52 170.70 183.14 184.42 211.27 234.50
	271.27 276.37 313.43 317.77 355.42 403.06
	445.07 480.13 482.41 485.87 515.09 537.99
	553.74 556.40 571.66 592.14 632.15 667.59
	730.97 764.23 776.61 796.07 816.88 820.99
	835.97 840.91 881.19 895.28 914.13 938.04
	952.99 956.31 985.77 996.49 996.79 1017.54
	1032.95 1065.35 1081.94 1085.56 1098.38 1120.72
	1130.42 1169.51 1171.22 1209.93 1230.81 1247.64
	1262.65 1265.72 1289.58 1297.26 1322.65 1348.85
	1360.96 1362.71 1379.87 1407.82 1417.11 1423.37
	1444.97 1468.76 1492.95 1501.00 1502.42 1506.30
	1509.21 1517.81 1548.73 1630.05 1641.02 1667.71
	1813.67 2932.55 2949.07 2972.99 2988.44 3017.40
	3046.08 3065.06 3082.28 3092.89 3116.11 3185.84
	3190.74 3199.12 3204.80 3220.37 3220.62 3550.66
	===============================
	s-E
	===============================
	26.94 44.25 49.05 65.39 74.71 101.33
	118.27 136.89 163.65 169.29 182.13 192.11
	202.53 210.17 223.87 242.29 283.21 290.42
	336.43 346.92 401.64 425.78 450.02 453.83
	475.35 487.62 495.97 523.53 544.30 555.82
	578.82 602.97 652.11 658.39 684.68 763.25
	766.02 796.56 801.73 814.31 831.95 848.74
	884.58 897.62 917.84 932.31 942.55 947.05
	976.21 979.95 983.84 1034.53 1051.67 1068.42
	1081.54 1104.76 1123.43 1126.97 1166.61 1210.50
	1215.05 1243.63 1249.99 1255.73 1290.18 1295.19
	1321.37 1347.67 1349.21 1359.47 1381.69 1396.99
	1400.42 1418.49 1426.11 1459.30 1463.69 1486.25
	1491.96 1493.79 1505.02 1543.19 1597.83 1604.24
	1630.50 1639.67 1655.68 3008.52 3014.73 3036.37
	3061.61 3074.87 3090.12 3091.49 3152.54 3159.76
	3169.55 3177.64 3183.50 3191.82 3206.58 3244.28
	===============================
	s-E-dim
	===============================
	10.56 15.25 18.29 21.62 24.70 27.93
	36.00 37.03 44.23 45.87 50.28 59.34
	60.45 62.28 69.07 72.22 75.87 97.20
	100.71 105.11 133.73 140.45 141.99 146.30
	155.08 157.27 169.79 177.16 196.31 198.80
	201.78 205.84 209.18 217.91 224.01 229.99
	234.92 248.17 265.88 278.78 288.43 293.89
	310.34 325.09 329.17 333.41 359.00 387.28
	401.24 427.36 434.42 453.78 467.14 470.72
	484.17 503.80 509.98 517.50 524.72 547.19
	549.93 551.93 562.41 575.46 578.87 603.48
	612.00 621.96 653.19 661.62 665.03 673.20
	693.51 728.75 739.10 749.06 753.98 764.87
	771.89 773.16 788.20 793.71 795.60 803.31
	808.57 816.15 830.79 834.16 836.88 871.98
	879.45 897.33 900.75 910.82 919.18 924.25
	931.43 934.37 941.24 950.67 953.09 982.33
	985.79 988.44 995.51 1002.65 1019.21 1024.10
	1034.43 1035.38 1059.64 1069.26 1070.65 1072.34
	1087.43 1098.78 1101.87 1104.67 1108.20 1116.40
	1117.47 1126.62 1134.96 1168.56 1195.95 1200.18
	1211.55 1217.79 1222.90 1230.86 1248.84 1249.08
	1257.98 1263.17 1275.70 1281.67 1323.47 1325.11
	1335.42 1338.51 1347.72 1349.43 1357.90 1358.68
	1368.24 1370.35 1386.71 1399.30 1401.15 1409.31
	1412.79 1424.51 1426.80 1427.48 1440.00 1461.91
	1464.08 1469.09 1472.88 1485.55 1491.01 1491.26
	1492.70 1494.02 1500.95 1506.97 1510.09 1544.82
	1560.25 1568.60 1604.74 1617.79 1622.45 1631.51
	1638.32 1641.53 1647.04 1660.61 1747.58 1755.72
	3011.81 3017.32 3020.37 3022.07 3053.61 3057.99
	3062.55 3066.03 3067.54 3080.28 3083.82 3093.69
	3102.99 3104.07 3119.23 3123.67 3134.63 3158.38
	3166.14 3168.48 3175.98 3178.95 3179.27 3192.14
	3192.72 3193.70 3211.36 3230.46 3235.50 3256.66
	===============================
	s-E-TS
	===============================
	-254.44 29.07 34.08 53.10 69.57 90.10
	97.99 132.44 144.30 167.97 186.96 198.23
	223.74 252.76 260.87 273.63 279.58 337.56
	345.39 375.41 394.64 426.05 449.39 469.62
	478.68 496.07 511.15 545.47 553.35 564.88
	575.40 606.86 641.27 672.28 695.62 745.84
	763.93 774.39 789.21 800.78 814.93 846.17
	847.44 879.50 909.48 913.17 934.41 941.48
	957.30 988.72 1010.96 1043.38 1058.33 1074.18
	1100.75 1106.29 1109.81 1120.63 1130.97 1196.58
	1211.93 1221.58 1245.41 1250.91 1279.74 1286.24
	1315.34 1329.70 1333.27 1356.47 1379.08 1396.93
	1402.48 1424.73 1444.03 1470.77 1475.51 1475.98
	1488.74 1498.46 1506.41 1559.65 1568.85 1577.51
	1613.61 1644.35 2028.42 2997.71 3033.50 3036.51
	3071.17 3081.77 3093.66 3103.33 3123.50 3139.17
	3160.39 3176.12 3179.60 3195.78 3223.96 3239.29
	===============================
	s-F-dim
	===============================
	13.37 23.20 28.09 32.33 35.10 40.72
	44.82 47.55 56.91 60.33 65.07 71.74
	72.92 75.30 79.41 85.64 91.50 93.48
	98.03 106.43 117.83 122.90 134.93 138.38
	148.82 150.06 159.46 171.50 176.62 185.92
	200.75 210.66 212.77 216.53 224.08 232.88
	244.89 267.04 271.83 276.78 293.79 304.37
	307.56 335.74 341.67 360.09 382.89 407.84
	417.33 444.05 451.99 464.63 469.51 484.22
	490.16 506.49 518.57 531.21 539.90 547.07
	548.40 559.84 569.09 573.43 587.02 609.98
	615.16 622.60 639.30 656.09 664.47 666.46
	686.21 692.62 705.79 736.90 741.21 752.42
	766.72 769.91 776.37 779.07 786.15 804.38
	804.90 815.94 836.99 838.66 848.98 861.75
	901.54 903.74 907.72 913.55 919.87 923.49
	935.34 938.96 942.85 945.75 950.20 980.74
	982.58 984.73 989.82 1010.36 1025.71 1026.95
	1043.72 1050.34 1052.88 1057.25 1068.02 1070.44
	1072.43 1099.03 1101.02 1103.01 1113.35 1117.83
	1128.28 1130.60 1168.69 1192.96 1205.37 1206.62
	1219.91 1223.59 1246.46 1247.42 1249.13 1251.82
	1258.68 1275.52 1277.32 1292.34 1306.08 1319.75
	1333.60 1338.30 1355.63 1360.79 1363.99 1369.49
	1389.79 1401.23 1404.31 1410.43 1412.27 1422.09
	1424.07 1437.72 1446.04 1447.61 1459.67 1461.12
	1464.56 1471.97 1472.28 1476.82 1484.09 1489.58
	1492.59 1495.12 1498.19 1504.84 1524.51 1546.06
	1557.22 1568.67 1606.61 1616.88 1633.70 1643.93
	1644.98 1649.66 1651.55 1722.49 1727.93 1797.66
	3017.21 3020.55 3026.61 3031.41 3046.60 3059.77
	3060.82 3067.35 3080.71 3082.68 3107.78 3109.66
	3114.96 3117.10 3141.62 3151.45 3155.87 3156.22
	3159.00 3170.88 3175.61 3178.38 3178.94 3192.76
	3193.66 3194.78 3211.30 3215.22 3224.91 3267.66
	===============================
	s-F
	===============================
	26.49 43.25 55.54 59.76 73.61 100.17
	134.43 135.17 149.49 172.55 189.37 195.31
	199.02 210.95 230.98 244.64 282.35 310.83
	316.61 341.83 403.37 416.89 452.63 458.07
	484.19 489.70 517.97 542.82 554.15 576.07
	580.68 602.72 654.39 658.33 686.87 758.83
	763.62 777.21 801.43 814.49 831.09 835.57
	885.34 899.67 923.70 932.96 937.34 955.65
	974.48 977.02 983.91 1027.58 1048.73 1065.53
	1070.73 1104.49 1121.67 1126.28 1166.72 1210.56
	1215.56 1244.12 1251.08 1256.14 1267.96 1295.10
	1323.62 1345.32 1353.87 1361.47 1396.79 1401.39
	1405.05 1425.83 1433.04 1460.92 1464.15 1486.75
	1491.37 1494.57 1517.19 1543.57 1579.46 1604.57
	1631.44 1640.58 1654.65 2999.86 3016.60 3035.80
	3081.77 3086.11 3092.07 3096.37 3132.18 3167.94
	3169.71 3177.12 3182.94 3191.99 3206.68 3244.65
	===============================
	s-F-TS
	===============================
	-431.85 30.60 33.85 53.40 65.47 85.68
	100.84 124.01 152.42 167.39 187.92 207.76
	214.14 229.39 256.00 274.96 287.55 312.81
	350.58 370.28 397.88 454.40 465.69 487.86
	493.87 512.03 530.44 548.47 555.46 565.80
	595.14 623.22 646.45 669.21 672.32 693.68
	744.65 760.67 784.24 787.82 813.09 838.48
	845.46 869.28 907.39 914.99 932.69 937.68
	950.40 982.04 1032.41 1043.44 1055.50 1065.71
	1104.74 1106.09 1117.49 1128.26 1182.28 1195.77
	1215.44 1220.67 1245.87 1250.77 1272.51 1280.85
	1325.65 1330.81 1346.87 1357.91 1393.29 1401.15
	1409.34 1431.95 1443.27 1469.31 1475.22 1476.16
	1484.86 1488.98 1508.74 1538.03 1561.79 1576.07
	1614.14 1643.58 1981.95 2994.85 3033.60 3035.29
	3072.19 3086.73 3104.90 3110.98 3138.56 3154.60
	3159.27 3174.30 3178.57 3192.91 3218.34 3237.36
